# Supplementary material for: miR-221 and -222 target CACNA1C and KCNJ5 leading to altered cardiac ion channel expression and current density
Source: Cell Mol Life Sci. 2019 Jul 16;77(5):903–18. doi: 10.1007/s00018-019-03217-y (PMC7058603; doi:10.1007/s00018-019-03217-y)
Supplement: Supplementary file 3 — Supplementary material 3 (XLSX 8703 kb) [file 18_2019_3217_MOESM3_ESM.xlsx]

## Sheet: Manuscript ID
	Supplementary File S2
Titel	Mir-221 and -222 target CACNA1C AND Kcnj5 LEADING TO ALTERED CARDIAC ion CHANNEL EXPRESSION AND CURRENT DENSITY
Authors	Stephanie Binas1§, Maria Knyrim1§, Julia Hupfeld1, Udo Kloeckner1, Sindy Rabe1, Sigrid Mildenberger1, Katja Quarch1, Nicole Strätz1, Danny Misiak2, Michael Gekle1#, Claudia Grossmann1#, Barbara Schreier1#
Affiliations	1Julius-Bernstein-Institute of Physiology, Martin Luther University Halle-Wittenberg, Halle, Germany,
	2 Institute of Molecular Medicine, Martin-Luther-University Halle-Wittenberg, Saxony-Anhalt 06120, Germany
Remarks:	§ Stephanie Binas and Maria Knyrim contributed equally to this work.
	# Barbara Schreier, Claudia Grossmann & Michael Gekle contributed equally to this work.
Address of correspondence	Dr. med. vet. Barbara Schreier, Julius-Bernstein-Institut für Physiologie, Universität Halle-Wittenberg, Magdeburger Strasse 6, 06112 Halle (Saale), Germany, Tel.: ++493455571886; Fax: ++493455574019; E-mail: barbara.schreier@medizin.uni-halle.de
Keywords:	miR-221/222, Cacna1c, Kcnj5, heart, cardiomyocyte
Funding	This work was supported by the Deutsche Forschungsgemeinschaft in the research training group RTG1591-“Posttranscriptional Control of Gene Expression: Mechanisms and Role in Pathogenesis” and by the DFG-grant GE905/19.

## Sheet: miR-221
gene name	EntrezID	RefseqID	miRWalk	Microt4	miRanda	mirbridge	miRDB	miRMap	Pictar2	RNA22	Targetscan	SUM
1810013L24Rik	69053	NM_001081400	1	1	1	0	1	1	0	1	1	7
1810041L15Rik	72301	NM_001163145	1	1	1	0	1	1	0	1	1	7
2410018M08Rik	71970	NM_183088	1	1	1	0	1	1	0	1	1	7
2510009E07Rik	72190	NM_001001881	1	1	1	0	1	1	0	1	1	7
4930544G11Rik	67653	NM_001161773	1	1	1	0	1	1	0	1	1	7
6330403A02Rik	381310	NM_001081227	1	1	1	0	1	1	0	1	1	7
6330416G13Rik	230279	NM_144905	1	1	1	0	1	1	0	1	1	7
AA987161	100416706	NM_001163246	1	1	1	0	1	1	0	1	1	7
Abi2	329165	NM_001198571	1	1	1	0	1	1	0	1	1	7
Adamdec1	58860	NM_021475	1	1	1	0	1	1	0	1	1	7
Adcy1	432530	NM_009622	1	1	1	0	1	1	0	1	1	7
Add3	27360	NM_001164099	1	1	1	0	1	1	0	1	1	7
Agps	228061	NM_172666	1	1	1	0	1	1	0	1	1	7
Ahr	11622	NM_013464	1	1	1	0	1	1	0	1	1	7
AI593442	330941	NM_178906	1	1	1	0	1	1	0	1	1	7
Anapc15	75430	NM_027532	1	1	1	0	1	1	0	1	1	7
Angptl2	26360	NM_011923	1	1	1	0	1	1	0	1	1	7
Ankrd13b	268445	NM_172945	1	1	1	0	1	1	0	1	1	7
Anp32e	66471	NM_023210	1	1	1	0	1	1	0	1	1	7
Arf4	11843	NM_007479	1	1	1	0	1	1	0	1	1	7
Arhgef12	69632	NM_027144	1	1	1	0	1	1	0	1	1	7
Arl4c	320982	NM_177305	1	1	1	0	1	1	0	1	1	7
Asb4	65255	NM_023048	1	1	1	0	1	1	0	1	1	7
Asb7	117589	NM_080443	1	1	1	0	1	1	0	1	1	7
Atat1	73242	NM_001142745	1	1	1	0	1	1	0	1	1	7
AU018091	245128	NM_001004153	1	1	1	0	1	1	0	1	1	7
Avl9	78937	NM_030235	1	1	1	0	1	1	0	1	1	7
AW554918	225289	NM_001033532	1	1	1	0	1	1	0	1	1	7
B3galt1	26877	NM_020283	1	1	1	0	1	1	0	1	1	7
B4galt5	56336	NM_019835	1	1	1	0	1	1	0	1	1	7
BC052040	399568	NM_001145898	1	1	1	0	1	1	0	1	1	7
Bcl2l11	12125	NM_207680	1	1	1	0	1	1	0	1	1	7
Bmp2k	140780	NM_080708	1	1	1	0	1	1	0	1	1	7
Bmpr1a	12166	NM_009758	1	1	1	0	1	1	0	1	1	7
Bpifa6	545477	NM_001080811	1	1	1	0	1	1	0	1	1	7
Brwd3	382236	NM_001081477	1	1	1	0	1	1	0	1	1	7
Btg2	12227	NM_007570	1	1	1	0	1	1	0	1	1	7
Cacnb4	12298	NM_001037099	1	1	1	0	1	1	0	1	1	7
Camta1	100072	NM_001081557	1	1	1	0	1	1	0	1	1	7
Capn7	12339	NM_009796	1	1	1	0	1	1	0	1	1	7
Casz1	69743	NM_001159344	1	1	1	0	1	1	0	1	1	7
Cbx5	12419	NM_001110216	1	1	1	0	1	1	0	1	1	7
Ccdc25	67179	NM_145944	1	1	1	0	1	1	0	1	1	7
Cd160	54215	NM_001163496	1	1	1	0	1	1	0	1	1	7
Cd164	53599	NM_016898	1	1	1	0	1	1	0	1	1	7
Cdc37	12539	NM_016742	1	1	1	0	1	1	0	1	1	7
Cdc42bpa	226751	NM_001033285	1	1	1	0	1	1	0	1	1	7
Cdk19	78334	NM_001168304	1	1	1	0	1	1	0	1	1	7
Cdkn1b	12576	NM_009875	1	1	1	0	1	1	0	1	1	7
Cdnf	227526	NM_177647	1	1	1	0	1	1	0	1	1	7
Cflar	12633	NM_207653	1	1	1	0	1	1	0	1	1	7
Chd1	12648	NM_007690	1	1	1	0	1	1	0	1	1	7
Chd2	244059	NM_001081345	1	1	1	0	1	1	0	1	1	7
Chic1	12212	NM_009767	1	1	1	0	1	1	0	1	1	7
Chsy1	269941	NM_001081163	1	1	1	0	1	1	0	1	1	7
Clec1a	243653	NM_175526	1	1	1	0	1	1	0	1	1	7
Cnr1	12801	NM_007726	1	1	1	0	1	1	0	1	1	7
Coa5	76178	NM_198006	1	1	1	0	1	1	0	1	1	7
Cpped1	223978	NM_146067	1	1	1	0	1	1	0	1	1	7
Crat	12908	NM_007760	1	1	1	0	1	1	0	1	1	7
Crebzf	233490	NM_145151	1	1	1	0	1	1	0	1	1	7
Creg2	263764	NM_170597	1	1	1	0	1	1	0	1	1	7
Cxcr3	12766	NM_009910	1	1	1	0	1	1	0	1	1	7
D10Wsu102e	28109	NM_026579	1	1	1	0	1	1	0	1	1	7
D14Abb1e	218850	NM_028945	1	1	1	0	1	1	0	1	1	7
Dbndd2	52840	NM_026797	1	1	1	0	1	1	0	1	1	7
Dcaf12	68970	NM_026893	1	1	1	0	1	1	0	1	1	7
Ddx60	234311	NM_001081215	1	1	1	0	1	1	0	1	1	7
Dennd1b	329260	NM_001166501	1	1	1	0	1	1	0	1	1	7
Dennd5a	19347	NM_021494	1	1	1	0	1	1	0	1	1	7
Dennd5b	320560	NM_177192	1	1	1	0	1	1	0	1	1	7
Dmrt3	240590	NM_177360	1	1	1	0	1	1	0	1	1	7
Dnajc14	74330	NM_028873	1	1	1	0	1	1	0	1	1	7
Dpy19l1	244745	NM_172920	1	1	1	0	1	1	0	1	1	7
Dusp11	72102	NM_028099	1	1	1	0	1	1	0	1	1	7
Elac1	114615	NM_053255	1	1	1	0	1	1	0	1	1	7
Elmod2	244548	NM_178736	1	1	1	0	1	1	0	1	1	7
Eml6	237711	NM_146016	1	1	1	0	1	1	0	1	1	7
Ets1	23871	NM_011808	1	1	1	0	1	1	0	1	1	7
Etv3	27049	NM_001083318	1	1	1	0	1	1	0	1	1	7
Exo1	26909	NM_012012	1	1	1	0	1	1	0	1	1	7
Ezh1	14055	NM_007970	1	1	1	0	1	1	0	1	1	7
Fam179b	328108	NM_177805	1	1	1	0	1	1	0	1	1	7
Fam214a	235493	NM_001113283	1	1	1	0	1	1	0	1	1	7
Fam78b	226610	NM_001160262	1	1	1	0	1	1	0	1	1	7
Far1	67420	NM_026143	1	1	1	0	1	1	0	1	1	7
Fbxl19	233902	NM_172748	1	1	1	0	1	1	0	1	1	7
Fbxo3	57443	NM_212433	1	1	1	0	1	1	0	1	1	7
Fbxo30	71865	NM_027968	1	1	1	0	1	1	0	1	1	7
Fgl2	14190	NM_008013	1	1	1	0	1	1	0	1	1	7
Fos	14281	NM_010234	1	1	1	0	1	1	0	1	1	7
Fstl5	213262	NM_178673	1	1	1	0	1	1	0	1	1	7
G6pc	14377	NM_008061	1	1	1	0	1	1	0	1	1	7
Gabra1	14394	NM_010250	1	1	1	0	1	1	0	1	1	7
Galnt13	271786	NM_173030	1	1	1	0	1	1	0	1	1	7
Gas2	14453	NM_008087	1	1	1	0	1	1	0	1	1	7
Gca	227960	NM_145523	1	1	1	0	1	1	0	1	1	7
Ggt5	23887	NM_011820	1	1	1	0	1	1	0	1	1	7
Gm13088	277668	NM_001126325	1	1	1	0	1	1	0	1	1	7
Gm16432	545391	NM_001034899	1	1	1	0	1	1	0	1	1	7
Gm5591	434171	NM_001013810	1	1	1	0	1	1	0	1	1	7
Gm608	207806	NM_001029889	1	1	1	0	1	1	0	1	1	7
Gnai3	14679	NM_010306	1	1	1	0	1	1	0	1	1	7
Gpkow	209416	NM_173747	1	1	1	0	1	1	0	1	1	7
Gpr133	243277	NM_001081342	1	1	1	0	1	1	0	1	1	7
Gpr155	68526	NM_001190297	1	1	1	0	1	1	0	1	1	7
Gpr171	229323	NM_173398	1	1	1	0	1	1	0	1	1	7
Gpr180	58245	NM_021434	1	1	1	0	1	1	0	1	1	7
Gprin1	26913	NM_012014	1	1	1	0	1	1	0	1	1	7
Grpel2	17714	NM_021296	1	1	1	0	1	1	0	1	1	7
Gzf1	74533	NM_028986	1	1	1	0	1	1	0	1	1	7
Haus4	219072	NM_145462	1	1	1	0	1	1	0	1	1	7
Hectd2	226098	NM_001163471	1	1	1	0	1	1	0	1	1	7
Hic2	58180	NM_178922	1	1	1	0	1	1	0	1	1	7
Hip1	215114	NM_146001	1	1	1	0	1	1	0	1	1	7
Hipk1	15257	NM_010432	1	1	1	0	1	1	0	1	1	7
Hmbox1	219150	NM_177338	1	1	1	0	1	1	0	1	1	7
Hmg20a	66867	NM_025812	1	1	1	0	1	1	0	1	1	7
Hoxa4	15401	NM_008265	1	1	1	0	1	1	0	1	1	7
Hs6st2	50786	NM_001077202	1	1	1	0	1	1	0	1	1	7
Hspa12a	73442	NM_175199	1	1	1	0	1	1	0	1	1	7
Hspbap1	66667	NM_175111	1	1	1	0	1	1	0	1	1	7
Htt	15194	NM_010414	1	1	1	0	1	1	0	1	1	7
Igf2bp1	140486	NM_009951	1	1	1	0	1	1	0	1	1	7
Igfbp7	29817	NM_001159518	1	1	1	0	1	1	0	1	1	7
Il6st	16195	NM_010560	1	1	1	0	1	1	0	1	1	7
Insig1	231070	NM_153526	1	1	1	0	1	1	0	1	1	7
Insr	16337	NM_010568	1	1	1	0	1	1	0	1	1	7
Ipo9	226432	NM_153774	1	1	1	0	1	1	0	1	1	7
Iqcc	230767	NM_198026	1	1	1	0	1	1	0	1	1	7
Irs1	16367	NM_010570	1	1	1	0	1	1	0	1	1	7
Itga9	104099	NM_133721	1	1	1	0	1	1	0	1	1	7
Itgb1	16412	NM_010578	1	1	1	0	1	1	0	1	1	7
Itgb3	16416	NM_016780	1	1	1	0	1	1	0	1	1	7
Itih5	209378	NM_172471	1	1	1	0	1	1	0	1	1	7
Kcnj15	16516	NM_019664	1	1	1	0	1	1	0	1	1	7
Kdm6a	22289	NM_009483	1	1	1	0	1	1	0	1	1	7
Kif16b	16558	NM_001081133	1	1	1	0	1	1	0	1	1	7
Kit	16590	NM_001122733	1	1	1	0	1	1	0	1	1	7
Krit1	79264	NM_030675	1	1	1	0	1	1	0	1	1	7
Lhx9	16876	NM_001025565	1	1	1	0	1	1	0	1	1	7
Lifr	16880	NM_013584	1	1	1	0	1	1	0	1	1	7
Lims1	110829	NM_001193303	1	1	1	0	1	1	0	1	1	7
Loh12cr1	67774	NM_026371	1	1	1	0	1	1	0	1	1	7
Lpar1	14745	NM_172989	1	1	1	0	1	1	0	1	1	7
Lpar2	53978	NM_020028	1	1	1	0	1	1	0	1	1	7
Lphn1	330814	NM_181039	1	1	1	0	1	1	0	1	1	7
Lrrc57	66606	NM_001159612	1	1	1	0	1	1	0	1	1	7
Lrrtm2	107065	NM_178005	1	1	1	0	1	1	0	1	1	7
Map2	17756	NM_001039934	1	1	1	0	1	1	0	1	1	7
Map3k7	26409	NM_009316	1	1	1	0	1	1	0	1	1	7
Map7d2	78283	NM_001081124	1	1	1	0	1	1	0	1	1	7
Mbnl2	105559	NM_175341	1	1	1	0	1	1	0	1	1	7
Mecp2	17257	NM_010788	1	1	1	0	1	1	0	1	1	7
Megf11	214058	NM_001134399	1	1	1	0	1	1	0	1	1	7
Mesdc1	80889	NM_030705	1	1	1	0	1	1	0	1	1	7
Midn	59090	NM_021565	1	1	1	0	1	1	0	1	1	7
Mier3	218613	NM_172593	1	1	1	0	1	1	0	1	1	7
Mki67	17345	NM_001081117	1	1	1	0	1	1	0	1	1	7
Mlc1	170790	NM_133241	1	1	1	0	1	1	0	1	1	7
Mpdz	17475	NM_010820	1	1	1	0	1	1	0	1	1	7
Mrps25	64658	NM_025578	1	1	1	0	1	1	0	1	1	7
Msh3	17686	NM_010829	1	1	1	0	1	1	0	1	1	7
Msrb3	320183	NM_177092	1	1	1	0	1	1	0	1	1	7
Mstn	17700	NM_010834	1	1	1	0	1	1	0	1	1	7
Mylip	218203	NM_153789	1	1	1	0	1	1	0	1	1	7
Myo9a	270163	NM_173018	1	1	1	0	1	1	0	1	1	7
Nab1	17936	NM_008667	1	1	1	0	1	1	0	1	1	7
Naga	17939	NM_008669	1	1	1	0	1	1	0	1	1	7
Nedd1	17997	NM_008682	1	1	1	0	1	1	0	1	1	7
Nfat5	54446	NM_133957	1	1	1	0	1	1	0	1	1	7
Nfyb	18045	NM_010914	1	1	1	0	1	1	0	1	1	7
Nkiras1	69721	NM_023526	1	1	1	0	1	1	0	1	1	7
Nop9	67842	NM_026403	1	1	1	0	1	1	0	1	1	7
Nr2c1	22025	NM_011629	1	1	1	0	1	1	0	1	1	7
Nrip3	78593	NM_020610	1	1	1	0	1	1	0	1	1	7
Nt5c3	107569	NM_026004	1	1	1	0	1	1	0	1	1	7
Nt5e	23959	NM_011851	1	1	1	0	1	1	0	1	1	7
Ntf3	18205	NM_001164034	1	1	1	0	1	1	0	1	1	7
Nus1	52014	NM_030250	1	1	1	0	1	1	0	1	1	7
Opn3	13603	NM_010098	1	1	1	0	1	1	0	1	1	7
Ostm1	14628	NM_172416	1	1	1	0	1	1	0	1	1	7
Pak1	18479	NM_011035	1	1	1	0	1	1	0	1	1	7
Pamr1	210622	NM_173749	1	1	1	0	1	1	0	1	1	7
Pdcd10	56426	NM_019745	1	1	1	0	1	1	0	1	1	7
Pex11b	18632	NM_011069	1	1	1	0	1	1	0	1	1	7
Phactr4	100169	NM_175306	1	1	1	0	1	1	0	1	1	7
Pi15	94227	NM_053191	1	1	1	0	1	1	0	1	1	7
Pipox	19193	NM_008952	1	1	1	0	1	1	0	1	1	7
Plch1	269437	NM_001177732	1	1	1	0	1	1	0	1	1	7
Plekha2	83436	NM_031257	1	1	1	0	1	1	0	1	1	7
Pnn	18949	NM_008891	1	1	1	0	1	1	0	1	1	7
Pogz	229584	NM_172683	1	1	1	0	1	1	0	1	1	7
Polr3f	70408	NM_029763	1	1	1	0	1	1	0	1	1	7
Polr3k	67005	NM_025901	1	1	1	0	1	1	0	1	1	7
Pou2f1	18986	NM_198934	1	1	1	0	1	1	0	1	1	7
Ppp1r11	76497	NM_029632	1	1	1	0	1	1	0	1	1	7
Ppp3r1	19058	NM_024459	1	1	1	0	1	1	0	1	1	7
Prr14l	215476	NM_194340	1	1	1	0	1	1	0	1	1	7
Prrg1	546336	NM_027322	1	1	1	0	1	1	0	1	1	7
Ptchd4	627626	NM_028474	1	1	1	0	1	1	0	1	1	7
Ptp4a2	19244	NM_008974	1	1	1	0	1	1	0	1	1	7
Ptrh2	217057	NM_175004	1	1	1	0	1	1	0	1	1	7
Ptx3	19288	NM_008987	1	1	1	0	1	1	0	1	1	7
Rab1	19324	NM_008996	1	1	1	0	1	1	0	1	1	7
Rab43	69834	NM_001039394	1	1	1	0	1	1	0	1	1	7
Raet1d	56554	NM_020030	1	1	1	0	1	1	0	1	1	7
Raet1e	379043	NM_198193	1	1	1	0	1	1	0	1	1	7
Ralbp1	19765	NM_009067	1	1	1	0	1	1	0	1	1	7
Ralgapa1	56784	NM_019994	1	1	1	0	1	1	0	1	1	7
Ralgapa2	241694	NM_001033348	1	1	1	0	1	1	0	1	1	7
Ranbp9	56705	NM_019930	1	1	1	0	1	1	0	1	1	7
Rassf4	213391	NM_178045	1	1	1	0	1	1	0	1	1	7
Rbbp9	26450	NM_015754	1	1	1	0	1	1	0	1	1	7
Rbm11	224344	NM_198302	1	1	1	0	1	1	0	1	1	7
Rbm3	19652	NM_016809	1	1	1	0	1	1	0	1	1	7
Rfk	54391	NM_019437	1	1	1	0	1	1	0	1	1	7
Rfx3	19726	NM_011265	1	1	1	0	1	1	0	1	1	7
Rfx5	53970	NM_017395	1	1	1	0	1	1	0	1	1	7
Rfx7	319758	NM_001033536	1	1	1	0	1	1	0	1	1	7
Rgs2	19735	NM_009061	1	1	1	0	1	1	0	1	1	7
Rgs8	67792	NM_026380	1	1	1	0	1	1	0	1	1	7
Rhbdd1	76867	NM_001122685	1	1	1	0	1	1	0	1	1	7
Rnf24	51902	NM_178607	1	1	1	0	1	1	0	1	1	7
Rragd	52187	NM_027491	1	1	1	0	1	1	0	1	1	7
Rrm2b	382985	NM_199476	1	1	1	0	1	1	0	1	1	7
Rsbn1l	242860	NM_001080977	1	1	1	0	1	1	0	1	1	7
Rspo4	228770	NM_001040689	1	1	1	0	1	1	0	1	1	7
Sacm1l	83493	NM_030692	1	1	1	0	1	1	0	1	1	7
Sar1a	20224	NM_009120	1	1	1	0	1	1	0	1	1	7
Sarm1	237868	NM_001168521	1	1	1	0	1	1	0	1	1	7
Sbk1	104175	NM_145587	1	1	1	0	1	1	0	1	1	7
Scrn3	74616	NM_029022	1	1	1	0	1	1	0	1	1	7
Sdc2	15529	NM_008304	1	1	1	0	1	1	0	1	1	7
Sdpr	20324	NM_138741	1	1	1	0	1	1	0	1	1	7
Sema3b	20347	NM_001042779	1	1	1	0	1	1	0	1	1	7
Sh3bgrl2	212531	NM_172507	1	1	1	0	1	1	0	1	1	7
Sh3pxd2b	268396	NM_177364	1	1	1	0	1	1	0	1	1	7
Sipa1l1	217692	NM_001167983	1	1	1	0	1	1	0	1	1	7
Six4	20474	NM_011382	1	1	1	0	1	1	0	1	1	7
Slc16a2	20502	NM_009197	1	1	1	0	1	1	0	1	1	7
Slc25a36	192287	NM_138756	1	1	1	0	1	1	0	1	1	7
Slc25a37	67712	NM_026331	1	1	1	0	1	1	0	1	1	7
Slc41a2	338365	NM_177388	1	1	1	0	1	1	0	1	1	7
Slc4a7	218756	NM_001033270	1	1	1	0	1	1	0	1	1	7
Slc6a15	103098	NM_175328	1	1	1	0	1	1	0	1	1	7
Slc9a8	77031	NM_148929	1	1	1	0	1	1	0	1	1	7
Smcr8	237782	NM_001085440	1	1	1	0	1	1	0	1	1	7
Snhg11	319317	NM_175692	1	1	1	0	1	1	0	1	1	7
Spats2l	67198	NM_144882	1	1	1	0	1	1	0	1	1	7
Spon2	100689	NM_133903	1	1	1	0	1	1	0	1	1	7
Stac	20840	NM_016853	1	1	1	0	1	1	0	1	1	7
Stap1	56792	NM_019992	1	1	1	0	1	1	0	1	1	7
Stat1	20846	NM_009283	1	1	1	0	1	1	0	1	1	7
Steap4	117167	NM_054098	1	1	1	0	1	1	0	1	1	7
Stmn1	16765	NM_019641	1	1	1	0	1	1	0	1	1	7
Sun2	223697	NM_001205345	1	1	1	0	1	1	0	1	1	7
Suv39h2	64707	NM_022724	1	1	1	0	1	1	0	1	1	7
Sybu	319613	NM_176998	1	1	1	0	1	1	0	1	1	7
Tacc1	320165	NM_177089	1	1	1	0	1	1	0	1	1	7
Tax1bp1	52440	NM_025816	1	1	1	0	1	1	0	1	1	7
Tbx18	76365	NM_023814	1	1	1	0	1	1	0	1	1	7
Tbx22	245572	NM_181319	1	1	1	0	1	1	0	1	1	7
Tcf12	21406	NM_011544	1	1	1	0	1	1	0	1	1	7
Tcp11l1	320554	NM_177190	1	1	1	0	1	1	0	1	1	7
Tgfbr3	21814	NM_011578	1	1	1	0	1	1	0	1	1	7
Tle3	21887	NM_001083927	1	1	1	0	1	1	0	1	1	7
Tlk1	228012	NM_172664	1	1	1	0	1	1	0	1	1	7
Tmcc1	330401	NM_177412	1	1	1	0	1	1	0	1	1	7
Tmcc1	330401	NM_177412	1	1	1	0	1	1	0	1	1	7
Tmem127	69470	NM_175145	1	1	1	0	1	1	0	1	1	7
Tmem175	72392	NM_028223	1	1	1	0	1	1	0	1	1	7
Tmem236	625286	NM_001081310	1	1	1	0	1	1	0	1	1	7
Tmem8b	242409	NM_001085508	1	1	1	0	1	1	0	1	1	7
Tmod1	21916	NM_021883	1	1	1	0	1	1	0	1	1	7
Tmod2	50876	NM_001038710	1	1	1	0	1	1	0	1	1	7
Tnfsf14	50930	NM_019418	1	1	1	0	1	1	0	1	1	7
Trabd2b	666048	NM_001085549	1	1	1	0	1	1	0	1	1	7
Trhde	237553	NM_146241	1	1	1	0	1	1	0	1	1	7
Trim59	66949	NM_025863	1	1	1	0	1	1	0	1	1	7
Trmt12	68260	NM_026642	1	1	1	0	1	1	0	1	1	7
Trmt2a	15547	NM_001081000	1	1	1	0	1	1	0	1	1	7
Trp53inp1	60599	NM_001199105	1	1	1	0	1	1	0	1	1	7
Tsc22d3	14605	NM_001077364	1	1	1	0	1	1	0	1	1	7
Ttc38	239570	NM_001033337	1	1	1	0	1	1	0	1	1	7
Ttpal	76080	NM_029512	1	1	1	0	1	1	0	1	1	7
Txlng	353170	NM_178935	1	1	1	0	1	1	0	1	1	7
Ube2g1	67128	NM_025985	1	1	1	0	1	1	0	1	1	7
Ube2ql1	76980	NM_001145162	1	1	1	0	1	1	0	1	1	7
Ubfd1	28018	NM_138589	1	1	1	0	1	1	0	1	1	7
Upf3b	68134	NM_026573	1	1	1	0	1	1	0	1	1	7
Vav3	57257	NM_020505	1	1	1	0	1	1	0	1	1	7
Vdac1	22333	NM_011694	1	1	1	0	1	1	0	1	1	7
Wdr47	99512	NM_181400	1	1	1	0	1	1	0	1	1	7
Wdr52	212517	NM_001033247	1	1	1	0	1	1	0	1	1	7
Zak	65964	NM_001164791	1	1	1	0	1	1	0	1	1	7
Zeb2	24136	NM_015753	1	1	1	0	1	1	0	1	1	7
Zfp113	56314	NM_019747	1	1	1	0	1	1	0	1	1	7
Zfp26	22688	NM_011753	1	1	1	0	1	1	0	1	1	7
Zfp36l2	12193	NM_001001806	1	1	1	0	1	1	0	1	1	7
Zfp946	74149	NM_198003	1	1	1	0	1	1	0	1	1	7
Zim1	22776	NM_011769	1	1	1	0	1	1	0	1	1	7
2002-09-01	18000	NM_001159719	1	1	1	0	0	1	0	1	1	6
2009-09-01	53860	NM_001113487	1	1	1	0	0	1	0	1	1	6
2011-09-01	52398	NM_001009818	1	1	1	0	0	1	0	1	1	6
1700021K19Rik	100502698	NM_001200038	1	1	1	0	0	1	0	1	1	6
1700030K09Rik	72254	NM_028170	1	1	1	0	0	1	0	1	1	6
1700037C18Rik	73261	NM_028484	1	1	1	0	0	1	0	1	1	6
1700049G17Rik	73430	NM_028538	1	1	1	0	0	1	0	1	1	6
1700094D03Rik	73545	NM_028567	1	1	1	0	0	1	0	1	1	6
1700129C05Rik	67932	NM_026461	1	1	1	0	0	1	0	1	1	6
1810013L24Rik	69053	NM_001081400	1	1	1	0	0	1	0	1	1	6
1810033B17Rik	69189	NM_026985	1	1	1	0	0	1	0	1	1	6
2310014L17Rik	381845	NM_029809	1	1	1	0	0	1	0	1	1	6
2310022B05Rik	69551	NM_175149	0	1	1	0	1	1	0	1	1	6
2310047M10Rik	71923	NM_028005	1	1	1	0	0	1	0	1	1	6
2700081O15Rik	108899	NM_175381	1	1	1	0	0	1	0	1	1	6
2900026A02Rik	243219	NM_172884	1	1	1	0	0	1	0	1	1	6
4632428N05Rik	74048	NM_028732	1	1	1	0	0	1	0	1	1	6
4930538K18Rik	75180	NM_029198	1	1	1	0	1	1	0	0	1	6
4931406B18Rik	74054	NM_028737	1	1	1	0	0	1	0	1	1	6
4931440F15Rik	216622	NM_176829	1	1	1	0	0	1	0	1	1	6
4933402D24Rik	74426	NM_001256158	1	1	1	0	0	1	0	1	1	6
4933421I07Rik	71162	NM_027702	1	1	1	0	0	1	0	1	1	6
4933427D14Rik	74477	NM_028963	1	1	1	0	0	1	0	1	1	6
5430435G22Rik	226421	NM_145509	1	1	1	0	0	1	0	1	1	6
6430548M08Rik	234797	NM_172286	1	1	1	0	0	1	0	1	1	6
6430550D23Rik	320095	NM_001145351	1	0	1	0	1	1	0	1	1	6
8430419L09Rik	74525	NM_028982	1	1	1	0	0	1	0	1	1	6
8430427H17Rik	329540	NM_001134300	1	1	1	0	0	1	0	1	1	6
9430015G10Rik	230996	NM_177205	1	1	1	0	0	1	0	1	1	6
A130010J15Rik	319266	NM_181048	1	1	1	0	0	1	0	1	1	6
A130010J15Rik	319266	NM_181048	1	1	1	0	0	1	0	1	1	6
A530054K11Rik	212281	NM_183146	1	1	1	0	0	1	0	1	1	6
Aacs	78894	NM_030210	1	1	1	0	0	1	0	1	1	6
Aadacl3	230883	NM_001085503	1	1	1	0	0	1	0	1	1	6
Abca3	27410	NM_013855	1	1	1	0	0	1	0	1	1	6
Abhd13	68904	NM_026868	1	1	1	0	0	1	0	1	1	6
Abhd17c	70178	NM_133722	1	1	1	0	0	1	0	1	1	6
Abl1	11350	NM_001112703	1	1	1	0	0	1	0	1	1	6
Abl2	11352	NM_009595	1	1	1	0	1	1	0	0	1	6
Ace	11421	NM_207624	1	1	1	0	0	1	0	1	1	6
Acp2	11432	NM_007387	1	1	1	0	0	1	0	1	1	6
Actr2	66713	NM_146243	1	1	1	0	0	1	0	1	1	6
Acvr1c	269275	NM_001111030	1	1	1	0	0	1	0	1	1	6
Acvr1c	269275	NM_001111030	1	1	1	0	0	1	0	1	1	6
Acvrl1	11482	NM_009612	1	1	1	0	0	1	0	1	1	6
Adam12	11489	NM_007400	1	1	1	0	0	1	0	1	1	6
Adam22	11496	NM_001098225	1	1	1	0	0	1	0	1	1	6
Adam7	11500	NM_007402	1	1	1	0	0	1	0	1	1	6
Adamts15	235130	NM_001024139	1	1	1	0	0	1	0	1	1	6
Adamts2	216725	NM_175643	1	1	1	0	0	1	0	1	1	6
Adap2	216991	NM_172133	1	1	1	0	0	1	0	1	1	6
Adar	56417	NM_001038587	1	1	1	0	0	1	0	1	1	6
Adck2	57869	NM_178873	1	1	1	0	0	1	0	1	1	6
Adcy6	11512	NM_007405	1	1	1	0	0	1	0	1	1	6
Adcy7	11513	NM_007406	1	1	1	0	0	1	0	1	1	6
Adcyap1r1	11517	NM_007407	1	1	1	0	0	1	0	1	1	6
Adora1	11539	NM_001008533	1	1	1	0	0	1	0	1	1	6
Adra1b	11548	NM_007416	1	1	1	0	0	1	0	1	1	6
Adra2b	11552	NM_009633	1	1	1	0	0	1	0	1	1	6
Adsl	11564	NM_009634	1	1	1	0	0	1	0	1	1	6
Aebp2	11569	NM_001005605	1	1	1	0	0	1	0	1	1	6
Afap1	70292	NM_027373	1	1	1	0	0	1	0	1	1	6
Aff4	93736	NM_033565	1	1	1	0	0	1	0	1	1	6
Agap1	347722	NM_178119	1	1	1	0	0	1	0	1	1	6
Agfg1	15463	NM_010472	1	1	1	0	0	1	0	1	1	6
Agfg2	231801	NM_178162	1	1	1	0	0	1	0	1	1	6
Agpat3	28169	NM_053014	1	1	1	0	0	1	0	1	1	6
Agtr1a	11607	NM_177322	1	1	1	0	1	1	0	0	1	6
Agtrap	11610	NM_009642	1	1	1	0	0	1	0	1	1	6
Ahcyl2	74340	NM_021414	1	1	1	0	0	1	0	1	1	6
Ahrr	11624	NM_009644	1	1	1	0	0	1	0	1	1	6
Ahsa2	268390	NM_172391	1	1	1	0	0	1	0	1	1	6
AI597468	103266	NM_001013028	1	1	1	0	0	1	0	1	1	6
AI597468	103266	NM_001013028	1	1	1	0	0	1	0	1	1	6
AI846148	68229	NM_001033139	1	1	1	0	1	1	0	0	1	6
Aim2	383619	NM_001013779	1	1	1	0	0	1	0	1	1	6
Aim2	383619	NM_001013779	1	1	1	0	0	1	0	1	1	6
Akap11	219181	NM_001164503	1	1	1	0	1	1	0	0	1	6
Akap13	75547	NM_029332	1	1	1	0	0	1	0	1	1	6
Akna	100182	NM_001045514	1	1	1	0	0	1	0	1	1	6
Aldh8a1	237320	NM_178713	1	1	1	0	0	1	0	1	1	6
Alg11	207958	NM_001243161	1	1	1	0	0	1	0	1	1	6
Alkbh4	72041	NM_028070	1	1	1	0	0	1	0	1	1	6
Alkbh5	268420	NM_172943	1	1	1	0	0	1	0	1	1	6
Alox12	11684	NM_007440	1	0	1	0	1	1	0	1	1	6
Alx4	11695	NM_007442	1	1	1	0	0	1	0	1	1	6
Amer1	72345	NM_175179	1	1	1	0	0	1	0	1	1	6
Amigo1	229715	NM_146137	1	1	1	0	0	1	0	1	1	6
Amigo1	229715	NM_146137	1	1	1	0	0	1	0	1	1	6
Amot	27494	NM_153319	1	1	1	0	0	1	0	1	1	6
Amph	218038	NM_175007	1	1	1	0	0	1	0	1	1	6
Angptl2	26360	NM_011923	1	1	1	0	0	1	0	1	1	6
Ankdd1b	271144	NM_001042714	1	1	1	0	1	1	0	0	1	6
Ankib1	70797	NM_001003909	1	1	1	0	1	1	0	0	1	6
Ankrd11	77087	NM_001081379	1	1	1	0	0	1	0	1	1	6
Ankrd23	78321	NM_153502	1	1	1	0	0	1	0	1	1	6
Ankrd29	225187	NM_001190371	1	1	1	0	1	1	0	0	1	6
Ankrd33b	67434	NM_001164441	1	1	1	0	0	1	0	1	1	6
Ankrd39	109346	NM_026241	1	1	1	0	0	1	0	1	1	6
Ankrd44	329154	NM_001081433	1	1	1	0	0	1	0	1	1	6
Ankrd52	237615	NM_172790	1	1	1	0	0	1	0	1	1	6
Ankrd52	237615	NM_172790	1	1	1	0	0	1	0	1	1	6
Ankrd9	74251	NM_175207	1	1	1	0	0	1	0	1	1	6
Ano5	233246	NM_177694	1	1	1	0	0	1	0	1	1	6
Ap5z1	231855	NM_172725	1	1	1	0	0	1	0	1	1	6
Apbb2	11787	NM_009686	1	1	1	0	0	1	0	1	1	6
Apc	11789	NM_007462	1	1	1	0	0	1	0	1	1	6
Apc2	23805	NM_011789	1	1	1	0	0	1	0	1	1	6
Apex2	77622	NM_029943	1	1	1	0	0	1	0	1	1	6
Aph1c	68318	NM_026674	1	1	1	0	0	1	0	1	1	6
Aptx	66408	NM_025545	1	1	1	0	0	1	0	1	1	6
Aqp7	11832	NM_007473	1	1	1	0	0	1	0	1	1	6
Arc	11838	NM_018790	1	1	1	0	0	1	0	1	1	6
Arel1	68497	NM_178065	1	1	1	0	0	1	0	1	1	6
Arfip2	76932	NM_029802	1	1	1	0	0	1	0	1	1	6
Arhgap19	71085	NM_027667	1	1	1	0	0	1	0	1	1	6
Arhgap32	330914	NM_001195632	1	1	1	0	0	1	0	1	1	6
Arhgdia	192662	NM_133796	1	1	1	0	0	1	0	1	1	6
Arhgef10	234094	NM_172751	1	1	1	0	0	1	0	1	1	6
Arhgef17	207212	NM_001081116	1	1	1	0	0	1	0	1	1	6
Arhgef18	102098	NM_133962	1	1	1	0	0	1	0	1	1	6
Arhgef40	268739	NM_198249	1	1	1	0	0	1	0	1	1	6
Arhgef7	54126	NM_001113517	1	1	1	0	0	1	0	1	1	6
Arid1a	93760	NM_001080819	1	1	1	0	0	1	0	1	1	6
Arid5a	214855	NM_001172205	1	1	1	0	0	1	0	1	1	6
Arih1	23806	NM_019927	1	1	1	0	0	1	0	1	1	6
Arih2	23807	NM_011790	1	1	1	0	0	1	0	1	1	6
Arl2bp	107566	NM_024191	1	1	1	0	0	1	0	1	1	6
Arl6ip1	54208	NM_019419	1	1	1	0	0	1	0	1	1	6
Arnt	11863	NM_001037737	1	1	1	0	1	1	0	0	1	6
Arnt	11863	NM_001037737	1	1	1	0	0	1	0	1	1	6
Arrb1	109689	NM_177231	1	1	1	0	0	1	0	1	1	6
Arrdc3	105171	NM_001042591	1	1	1	0	0	1	0	1	1	6
Arsa	11883	NM_009713	1	1	1	0	0	1	0	1	1	6
Arsk	77041	NM_029847	1	1	1	0	0	1	0	1	1	6
Arvcf	11877	NM_033474	1	1	1	0	0	1	0	1	1	6
Asxl3	211961	NM_001167777	1	1	1	0	0	1	0	1	1	6
Asxl3	211961	NM_001167777	1	1	1	0	0	1	0	1	1	6
Atf1	11908	NM_007497	1	1	1	0	0	1	0	1	1	6
Atf2	11909	NM_001025093	1	1	1	0	0	1	0	1	1	6
Atf6	226641	NM_001081304	1	1	1	0	1	1	0	0	1	6
Atg2b	76559	NM_029654	1	1	1	0	0	1	0	1	1	6
Atg4d	235040	NM_153583	1	1	1	0	0	1	0	1	1	6
Atl3	109168	NM_001163505	1	1	1	0	0	1	0	1	1	6
Atp13a3	224088	NM_001128096	1	1	1	0	0	1	0	1	1	6
Atp1a1	11928	NM_144900	1	1	1	0	0	1	0	1	1	6
Atp6v1b2	11966	NM_007509	1	1	1	0	0	1	0	1	1	6
Atpaf1	230649	NM_181040	1	1	1	0	1	1	0	0	1	6
Atxn1	20238	NM_001199305	1	1	1	0	0	1	0	1	1	6
Atxn1	20238	NM_001199305	1	1	1	0	0	1	0	1	1	6
AU023871	106722	NM_001191012	1	1	1	0	1	1	0	0	1	6
AW146154	101835	NM_001033530	1	1	1	0	0	1	0	1	1	6
Axin2	12006	NM_015732	1	1	1	0	0	1	0	1	1	6
Azi2	27215	NM_013727	1	1	1	0	0	1	0	1	1	6
B3galt6	117592	NM_080445	1	1	1	0	0	1	0	1	1	6
B3galtl	381694	NM_001081204	1	1	1	0	0	1	0	1	1	6
B430306N03Rik	320148	NM_177083	1	1	1	0	0	1	0	1	1	6
B4galt1	14595	NM_022305	1	1	1	0	0	1	0	1	1	6
B930041F14Rik	230991	NM_178699	1	1	1	0	0	1	0	1	1	6
Bard1	12021	NM_007525	1	1	1	0	0	1	0	1	1	6
BC027231	212547	NM_145972	1	0	1	0	1	1	0	1	1	6
BC030336	233812	NM_001164580	1	1	1	0	0	1	0	1	1	6
BC049352	408059	NM_001198971	1	1	1	0	1	1	0	0	1	6
BC053393	407814	NM_001025435	1	1	1	0	1	1	0	0	1	6
BC080695	329986	NM_001007579	1	1	1	0	0	1	0	1	1	6
Bcat1	12035	NM_007532	1	1	1	0	0	1	0	1	1	6
Bcl11b	58208	NM_001079883	1	1	1	0	0	1	0	1	1	6
Bcl2l13	94044	NM_153516	1	1	1	0	0	1	0	1	1	6
Bcl2l2	12050	NM_007537	1	1	1	0	0	1	0	1	1	6
Bdh1	71911	NM_001122683	1	1	1	0	0	1	0	1	1	6
Bean1	65115	NM_001141922	1	1	1	0	0	1	0	1	1	6
Bhlhe41	79362	NM_024469	1	1	1	0	0	1	0	1	1	6
Bmf	171543	NM_138313	1	1	1	0	0	1	0	1	1	6
Bmp7	12162	NM_007557	1	1	1	0	0	1	0	1	1	6
Bmx	12169	NM_009759	1	1	1	0	0	1	0	1	1	6
Braf	109880	NM_139294	1	1	1	0	0	1	0	1	1	6
Brd3	67382	NM_023336	1	1	1	0	0	1	0	1	1	6
Brd8	78656	NM_030147	1	1	1	0	0	1	0	1	1	6
Brpf3	268936	NM_001081315	1	1	1	0	0	1	0	1	1	6
Bsn	12217	NM_007567	1	1	1	0	0	1	0	1	1	6
Bsnd	140475	NM_080458	1	1	1	0	0	1	0	1	1	6
Bsnd	140475	NM_080458	1	1	1	0	0	1	0	1	1	6
Btbd9	224671	NM_027060	1	1	1	0	0	1	0	1	1	6
Btbd9	224671	NM_027060	1	1	1	0	0	1	0	1	1	6
Btc	12223	NM_007568	1	1	1	0	1	1	0	0	1	6
Btn1a1	12231	NM_013483	1	1	1	0	0	1	0	1	1	6
Bzw1	66882	NM_025824	1	1	1	0	0	1	0	1	1	6
C130079G13Rik	229333	NM_177661	1	1	1	0	0	1	0	1	1	6
C2cd2	207781	NM_174847	1	1	1	0	0	1	0	1	1	6
C2cd2	207781	NM_174847	1	1	1	0	0	1	0	1	1	6
C2cd4c	237397	NM_198614	1	1	1	0	0	1	0	1	1	6
C330007P06Rik	77644	NM_029951	1	1	1	0	0	1	0	1	1	6
C330007P06Rik	77644	NM_029951	1	1	1	0	0	1	0	1	1	6
C330018D20Rik	77422	NM_029909	1	1	1	0	0	1	0	1	1	6
C8a	230558	NM_146148	1	1	1	0	1	1	0	0	1	6
Cacna2d1	12293	NM_001110843	1	1	1	0	0	1	0	1	1	6
Cacna2d4	319734	NM_001033382	1	1	1	0	0	1	0	1	1	6
Cacng5	140723	NM_001199301	1	1	1	0	0	1	0	1	1	6
Calm1	12313	NM_009790	1	1	1	0	0	1	0	1	1	6
Calml4	75600	NM_138304	1	1	1	0	0	1	0	1	1	6
Camk1d	227541	NM_177343	1	1	1	0	0	1	0	1	1	6
Camk1g	215303	NM_144817	1	1	1	0	0	1	0	1	1	6
Camk4	12326	NM_009793	1	1	1	0	0	1	0	1	1	6
Camk4	12326	NM_009793	1	1	1	0	0	1	0	1	1	6
Camta1	100072	NM_001081557	1	1	1	0	0	1	0	1	1	6
Canx	12330	NM_007597	1	1	1	0	0	1	0	1	1	6
Capn5	12337	NM_007602	1	1	1	0	0	1	0	1	1	6
Capn5	12337	NM_007602	1	1	1	0	0	1	0	1	1	6
Caprin1	53872	NM_016739	1	1	1	0	0	1	0	1	1	6
Caprin2	232560	NM_181541	1	1	1	0	0	1	0	1	1	6
Car9	230099	NM_139305	1	1	1	0	0	1	0	1	1	6
Carhsp1	52502	NM_025821	1	1	1	0	0	1	0	1	1	6
Carns1	107239	NM_134148	1	1	1	0	0	1	0	1	1	6
Casp12	12364	NM_009808	1	1	1	0	0	1	0	1	1	6
Casp9	12371	NM_015733	1	1	1	0	0	1	0	1	1	6
Casz1	69743	NM_001159344	1	1	1	0	0	1	0	1	1	6
Cbfb	12400	NM_001161458	1	1	1	0	1	1	0	0	1	6
Cbl	12402	NM_007619	1	1	1	0	0	1	0	1	1	6
Cbll1	104836	NM_001253847	1	1	1	0	0	1	0	1	1	6
Cbln3	56410	NM_019820	1	1	1	0	0	1	0	1	1	6
Cbx2	12416	NM_007623	1	1	1	0	0	1	0	1	1	6
Cbx4	12418	NM_007625	1	1	1	0	0	1	0	1	1	6
Cbx5	12419	NM_001110216	1	1	1	0	0	1	0	1	1	6
Cby1	73739	NM_028634	1	1	1	0	0	1	0	1	1	6
Ccdc132	73288	NM_001167750	1	1	1	0	0	1	0	1	1	6
Ccdc157	216516	NM_177616	1	1	1	0	0	1	0	1	1	6
Ccdc50	67501	NM_026202	1	1	1	0	1	1	0	0	1	6
Ccdc77	67200	NM_026028	1	1	1	0	0	1	0	1	1	6
Ccdc86	108673	NM_023731	1	1	1	0	0	1	0	1	1	6
Ccdc93	70829	NM_001025156	1	1	1	0	0	1	0	1	1	6
Ccdc93	70829	NM_001025156	1	1	1	0	0	1	0	1	1	6
Cckar	12425	NM_009827	1	1	1	0	0	1	0	1	1	6
Ccl24	56221	NM_019577	1	1	1	0	0	1	0	1	1	6
Ccna2	12428	NM_009828	1	1	1	0	0	1	0	1	1	6
Ccnd2	12444	NM_009829	1	1	1	0	0	1	0	1	1	6
Ccser1	232035	NM_183310	1	1	1	0	1	1	0	0	1	6
Ccser2	72972	NM_027045	1	1	1	0	0	1	0	1	1	6
Cd209b	69165	NM_026972	1	1	1	0	0	1	0	1	1	6
Cd24a	12484	NM_009846	1	1	1	0	0	1	0	1	1	6
Cd34	12490	NM_001111059	1	1	1	0	0	1	0	1	1	6
Cd44	12505	NM_009851	1	1	1	0	0	1	0	1	1	6
Cd8a	12525	NM_001081110	1	1	1	0	0	1	0	1	1	6
Cd8a	12525	NM_001081110	1	1	1	0	0	1	0	1	1	6
Cd99l2	171486	NM_001199349	1	1	1	0	0	1	0	1	1	6
Cdc37	12539	NM_016742	1	1	1	0	0	1	0	1	1	6
Cdc42ep4	56699	NM_020006	1	1	1	0	0	1	0	1	1	6
Cdc42se2	72729	NM_178626	1	1	1	0	0	1	0	1	1	6
Cdc6	23834	NM_011799	1	1	1	0	0	1	0	1	1	6
Cdh23	22295	NM_023370	1	1	1	0	0	1	0	1	1	6
Cdh4	12561	NM_009867	1	1	1	0	0	1	0	1	1	6
Cdhr1	170677	NM_130878	1	1	1	0	0	1	0	1	1	6
Cdk16	18555	NM_011049	1	1	1	0	0	1	0	1	1	6
Cdkn1c	12577	NM_001161624	1	1	1	0	0	1	0	1	1	6
Cdv3	321022	NM_175565	1	1	1	0	0	1	0	1	1	6
Cecr5	214932	NM_144815	1	1	1	0	0	1	0	1	1	6
Cecr5	214932	NM_144815	1	1	1	0	0	1	0	1	1	6
Celf1	13046	NM_001244891	1	1	1	0	0	1	0	1	1	6
Celf2	14007	NM_001110231	1	1	1	0	0	1	0	1	1	6
Cenpl	70454	NM_027429	1	1	1	0	0	1	0	1	1	6
Cep104	230967	NM_177673	1	1	1	0	0	1	0	1	1	6
Cep70	68121	NM_023873	1	1	1	0	1	1	0	0	1	6
Cerk	223753	NM_145475	1	1	1	0	0	1	0	1	1	6
Cers1	93898	NM_138647	1	1	1	0	0	1	0	1	1	6
Cftr	12638	NM_021050	1	1	1	0	0	1	0	1	1	6
Cggbp1	106143	NM_178647	1	1	1	0	0	1	0	1	1	6
Chad	12643	NM_007689	1	1	1	0	0	1	0	1	1	6
Chd8	67772	NM_201637	1	1	1	0	0	1	0	1	1	6
Chic1	12212	NM_009767	1	1	1	0	0	1	0	1	1	6
Chm	12662	NM_018818	1	1	1	0	0	1	0	1	1	6
Chmp1a	234852	NM_145606	1	1	1	0	0	1	0	1	1	6
Chmp4b	75608	NM_029362	1	1	1	0	0	1	0	1	1	6
Chn1	108699	NM_001113246	1	1	1	0	0	1	0	1	1	6
Chrm1	12669	NM_001112697	1	1	1	0	0	1	0	1	1	6
Chrna10	504186	NM_001081424	1	1	1	0	0	1	0	1	1	6
Chrna6	11440	NM_021369	1	1	1	0	0	1	0	1	1	6
Chst11	58250	NM_021439	1	1	1	0	0	1	0	1	1	6
Cidec	14311	NM_178373	1	1	1	0	0	1	0	1	1	6
Clcn4-2	12727	NM_011334	1	1	1	0	1	1	0	0	1	6
Clec4a2	26888	NM_001170333	1	1	1	0	0	1	0	1	1	6
Clmn	94040	NM_053155	1	1	1	0	0	1	0	1	1	6
Clock	12753	NM_007715	1	1	1	0	0	1	0	1	1	6
Clock	12753	NM_007715	1	1	1	0	0	1	0	1	1	6
Cmah	12763	NM_001111110	1	1	1	0	0	1	0	1	1	6
Cmip	74440	NM_001163262	1	1	1	0	1	1	0	0	1	6
Cml2	93673	NM_053096	1	1	1	0	0	1	0	1	1	6
Cmtm4	97487	NM_153582	1	1	1	0	0	1	0	1	1	6
Cmtm7	102545	NM_133978	1	1	1	0	1	1	0	0	1	6
Cnih4	98417	NM_030131	1	1	1	0	0	1	0	1	1	6
Cnih4	98417	NM_030131	1	1	1	0	0	1	0	1	1	6
Cnnm3	94218	NM_001039551	1	1	1	0	0	1	0	1	1	6
Cnnm4	94220	NM_033570	1	1	1	0	0	1	0	1	1	6
Cnrip1	380686	NM_029861	1	1	1	0	0	1	0	1	1	6
Cntn2	21367	NM_177129	1	1	1	0	0	1	0	1	1	6
Cobl	12808	NM_172496	1	1	1	0	0	1	0	1	1	6
Cog3	338337	NM_177381	1	1	1	0	0	1	0	1	1	6
Col18a1	12822	NM_001109991	1	1	1	0	0	1	0	1	1	6
Coro2b	235431	NM_175484	1	1	1	0	0	1	0	1	1	6
Cplx2	12890	NM_009946	1	1	1	0	0	1	0	1	1	6
Cplx3	235415	NM_146223	1	1	1	0	0	1	0	1	1	6
Cpm	70574	NM_027468	1	1	1	0	0	1	0	1	1	6
Cpne5	240058	NM_153166	1	1	1	0	0	1	0	1	1	6
Cpsf6	432508	NM_001013391	1	1	1	0	0	1	0	1	1	6
Cpt2	12896	NM_009949	1	1	1	0	0	1	0	1	1	6
Crebzf	233490	NM_145151	1	1	1	0	0	1	0	1	1	6
Crhr2	12922	NM_009953	1	1	1	0	0	1	0	1	1	6
Crispld1	83691	NM_031402	1	1	1	0	0	1	0	1	1	6
Crtc1	382056	NM_001004062	1	1	1	0	0	1	0	1	1	6
Crtc3	70461	NM_173863	1	1	1	0	0	1	0	1	1	6
Crybg3	224273	NM_174848	1	1	1	0	0	1	0	1	1	6
Csnk1g1	214897	NM_173185	1	1	1	0	0	1	0	1	1	6
Csrnp3	77771	NM_153409	1	1	1	0	0	1	0	1	1	6
Ctcf	13018	NM_181322	1	1	1	0	0	1	0	1	1	6
Ctdsp2	52468	NM_001113470	1	1	1	0	0	1	0	1	1	6
Ctgf	14219	NM_010217	1	1	1	0	0	1	0	1	1	6
Ctla2a	13024	NM_007796	1	1	1	0	0	1	0	1	1	6
Cts8	56094	NM_019541	1	1	1	0	0	1	0	1	1	6
Ctsb	13030	NM_007798	1	1	1	0	0	1	0	1	1	6
Ctsb	13030	NM_007798	1	1	1	0	0	1	0	1	1	6
Cttn	13043	NM_007803	1	1	1	0	0	1	0	1	1	6
Cul2	71745	NM_029402	1	1	1	0	0	1	0	1	1	6
Cx3cl1	20312	NM_009142	1	1	1	0	0	1	0	1	1	6
Cx3cr1	13051	NM_009987	1	1	1	0	0	1	0	1	1	6
Cxcl12	20315	NM_001012477	1	1	1	0	0	1	0	1	1	6
Cxcl12	20315	NM_001012477	1	1	1	0	0	1	0	1	1	6
Cxcr2	12765	NM_009909	1	1	1	0	0	1	0	1	1	6
Cyb561d1	72023	NM_001081320	1	1	1	0	0	1	0	1	1	6
Cyb5d2	192986	NM_001024926	1	1	1	0	0	1	0	1	1	6
Cyp1b1	13078	NM_009994	1	1	1	0	0	1	0	1	1	6
Cyth4	72318	NM_028195	1	1	1	0	0	1	0	1	1	6
Cytip	227929	NM_139200	1	1	1	0	0	1	0	1	1	6
D17Wsu92e	224647	NM_001033279	1	1	1	0	0	1	0	1	1	6
D19Bwg1357e	52874	NM_177474	1	1	1	0	0	1	0	1	1	6
D1Pas1	110957	NM_033077	1	1	1	0	0	1	0	1	1	6
D230025D16Rik	234678	NM_145604	1	1	1	0	0	1	0	1	1	6
D2hgdh	98314	NM_178882	1	1	1	0	0	1	0	1	1	6
D3Bwg0562e	229791	NM_177664	1	1	1	0	0	1	0	1	1	6
D630045J12Rik	330286	NM_194061	1	1	1	0	0	1	0	1	1	6
Dach1	13134	NM_007826	1	1	1	0	0	1	0	1	1	6
Dact1	59036	NM_001190466	1	1	1	0	0	1	0	1	1	6
Dcaf17	75763	NM_001165980	1	1	1	0	0	1	0	1	1	6
Dcaf5	320808	NM_177267	1	1	1	0	0	1	0	1	1	6
Dclk1	13175	NM_019978	1	1	1	0	0	1	0	1	1	6
Dclk2	70762	NM_001195498	1	1	1	0	0	1	0	1	1	6
Dcp2	70640	NM_027490	1	1	1	0	0	1	0	1	1	6
Dcun1d1	114893	NM_001205361	1	1	1	0	0	1	0	1	1	6
Dcun1d3	233805	NM_173408	1	1	1	0	0	1	0	1	1	6
Dcun1d4	100737	NM_178896	1	1	1	0	0	1	0	1	1	6
Ddhd1	114874	NM_001042719	1	1	1	0	0	1	0	1	1	6
Ddr2	18214	NM_022563	1	1	1	0	0	1	0	1	1	6
Ddx17	67040	NM_199080	1	1	1	0	0	1	0	1	1	6
Ddx3y	26900	NM_012008	1	1	1	0	0	1	0	1	1	6
Ddx49	234374	NM_001024922	1	1	1	0	0	1	0	1	1	6
Decr2	26378	NM_011933	1	1	1	0	0	1	0	1	1	6
Dennd5b	320560	NM_177192	1	1	1	0	0	1	0	1	1	6
Denr	68184	NM_026603	1	1	1	0	0	1	0	1	1	6
Depdc7	211896	NM_144804	1	1	1	0	1	1	0	0	1	6
Deptor	97998	NM_001037937	1	1	1	0	0	1	0	1	1	6
Dexi	58239	NM_021428	1	1	1	0	0	1	0	1	1	6
Dffb	13368	NM_007859	1	1	1	0	0	1	0	1	1	6
Dgcr2	13356	NM_010048	1	1	1	0	0	1	0	1	1	6
Dgcr8	94223	NM_033324	1	1	1	0	0	1	0	1	1	6
Dgkd	227333	NM_177646	1	1	1	0	0	1	0	1	1	6
Dgke	56077	NM_019505	1	1	1	0	0	1	0	1	1	6
Diablo	66593	NM_023232	1	1	1	0	0	1	0	1	1	6
Dicer1	192119	NM_148948	1	1	1	0	0	1	0	1	1	6
Diras1	208666	NM_145217	1	1	1	0	0	1	0	1	1	6
Dkk3	50781	NM_015814	1	1	1	0	0	1	0	1	1	6
Dlk1	13386	NM_010052	1	1	1	0	0	1	0	1	1	6
Dlx1	13390	NM_010053	1	1	1	0	0	1	0	1	1	6
Dnaja1	15502	NM_001164671	1	1	1	0	0	1	0	1	1	6
Dnajb1	81489	NM_018808	1	1	1	0	0	1	0	1	1	6
Dnajc1	13418	NM_007869	1	1	1	0	0	1	0	1	1	6
Dnajc5	13002	NM_016775	1	1	1	0	0	1	0	1	1	6
Doc2b	13447	NM_007873	1	1	1	0	0	1	0	1	1	6
Dok4	114255	NM_053246	1	1	1	0	0	1	0	1	1	6
Dolpp1	57170	NM_020329	1	1	1	0	1	1	0	0	1	6
Dpf2	19708	NM_011262	1	1	1	0	0	1	0	1	1	6
Dpf3	70127	NM_001267625	1	1	1	0	0	1	0	1	1	6
Dpp8	74388	NM_028906	1	1	1	0	0	1	0	1	1	6
Dpysl5	65254	NM_023047	1	1	1	0	0	1	0	1	1	6
Draxin	70433	NM_027426	1	1	1	0	0	1	0	1	1	6
Drp2	13497	NM_010078	1	1	1	0	0	1	0	1	1	6
Dsg3	13512	NM_030596	1	1	1	0	0	1	0	1	1	6
Dsg3	13512	NM_030596	1	1	1	0	0	1	0	1	1	6
Dtd2	328092	NM_029545	1	1	1	0	0	1	0	1	1	6
Dtx3l	209200	NM_001013371	1	1	1	0	0	1	0	1	1	6
Dusp28	67446	NM_175118	1	1	1	0	0	1	0	1	1	6
Dusp3	72349	NM_028207	1	1	1	0	0	1	0	1	1	6
Dyx1c1	67685	NM_026314	1	1	1	0	1	1	0	0	1	6
Dzip3	224170	NM_001110017	1	1	1	0	0	1	0	1	1	6
E130308A19Rik	230259	NM_001015681	1	1	1	0	0	1	0	1	1	6
E2f2	242705	NM_177733	1	1	1	0	0	1	0	1	1	6
Eaf1	74427	NM_028932	1	1	1	0	0	1	0	1	1	6
Echdc3	67856	NM_024208	1	1	1	0	0	1	0	1	1	6
Eda	13607	NM_001177943	1	1	1	0	0	1	0	1	1	6
Eea1	216238	NM_001001932	1	1	1	0	0	1	0	1	1	6
Eef1d	66656	NM_029663	1	1	1	0	0	1	0	1	1	6
Efcab14	230648	NM_172698	1	1	1	0	0	1	0	1	1	6
Efhd2	27984	NM_025994	1	1	1	0	0	1	0	1	1	6
Efnb1	13641	NM_010110	1	1	1	0	0	1	0	1	1	6
Efr3b	668212	NM_001082483	1	1	1	0	0	1	0	1	1	6
Ei24	13663	NM_001199494	1	1	1	0	0	1	0	1	1	6
Eif2s3x	26905	NM_012010	1	1	1	0	0	1	0	1	1	6
Eif2s3y	26908	NM_012011	1	1	1	0	1	1	0	0	1	6
Eif3j2	100042807	NM_001256055	1	1	1	0	0	1	0	1	1	6
Eif4e2	26987	NM_023314	1	1	1	0	0	1	0	1	1	6
Eif4e3	66892	NM_025829	1	1	1	0	1	1	0	0	1	6
Eif5a2	208691	NM_177586	1	1	1	0	0	1	0	1	1	6
Elf5	13711	NM_010125	1	1	1	0	0	1	0	1	1	6
Elk3	13713	NM_013508	1	1	1	0	0	1	0	1	1	6
Ell3	269344	NM_145973	1	1	1	0	0	1	0	1	1	6
Elmo1	140580	NM_080288	1	1	1	0	0	1	0	1	1	6
Elmo2	140579	NM_207706	1	1	1	0	0	1	0	1	1	6
Elovl6	170439	NM_130450	1	1	1	0	0	1	0	1	1	6
Elovl6	170439	NM_130450	1	1	1	0	0	1	0	1	1	6
Emc8	18117	NM_010926	1	1	1	0	0	1	0	1	1	6
Emilin2	246707	NM_145158	1	1	1	0	0	1	0	1	1	6
Endod1	71946	NM_028013	1	1	1	0	0	1	0	1	1	6
Endov	338371	NM_177394	1	1	1	0	0	1	0	1	1	6
Entpd3	215446	NM_178676	1	1	1	0	0	1	0	1	1	6
Entpd7	93685	NM_053103	1	1	1	0	0	1	0	1	1	6
Eomes	13813	NM_010136	1	1	1	0	0	1	0	1	1	6
Epas1	13819	NM_010137	1	1	1	0	0	1	0	1	1	6
Epb4.1l1	13821	NM_001003815	1	1	1	0	0	1	0	1	1	6
Epha2	13836	NM_010139	1	1	1	0	0	1	0	1	1	6
Ephb2	13844	NM_010142	1	1	1	0	0	1	0	1	1	6
Epn2	13855	NM_001252188	1	1	1	0	0	1	0	1	1	6
Eppin	75526	NM_029325	1	1	1	0	0	1	0	1	1	6
Eral1	57837	NM_022313	1	1	1	0	0	1	0	1	1	6
Erbb2	13866	NM_001003817	1	1	1	0	0	1	0	1	1	6
Erc2	238988	NM_177814	1	1	1	0	0	1	0	1	1	6
Ergic2	67456	NM_026168	1	1	1	0	0	1	0	1	1	6
Ermap	27028	NM_013848	1	1	1	0	0	1	0	1	1	6
Ero1l	50527	NM_015774	1	1	1	0	0	1	0	1	1	6
Esco2	71988	NM_028039	1	1	1	0	1	1	0	0	1	6
Esr1	13982	NM_007956	1	1	1	0	0	1	0	1	1	6
Esrp1	207920	NM_194055	1	1	1	0	0	1	0	1	1	6
Esrrb	26380	NM_001159500	1	1	1	0	0	1	0	1	1	6
Ets2	23872	NM_011809	1	1	1	0	0	1	0	1	1	6
Exoc7	53413	NM_016857	1	1	1	0	0	1	0	1	1	6
Eya3	14050	NM_010166	1	1	1	0	0	1	0	1	1	6
Eya4	14051	NM_010167	1	1	1	0	0	1	0	1	1	6
Fads1	76267	NM_146094	1	1	1	0	0	1	0	1	1	6
Faf2	76577	NM_178397	1	1	1	0	0	1	0	1	1	6
Fam104a	28081	NM_138598	1	1	1	0	0	1	0	1	1	6
Fam107a	268709	NM_183187	1	1	1	0	0	1	0	1	1	6
Fam117b	72750	NM_001037725	1	1	1	0	0	1	0	1	1	6
Fam129b	227737	NM_146119	1	1	1	0	0	1	0	1	1	6
Fam160b2	239170	NM_194345	1	1	1	0	0	1	0	1	1	6
Fam163b	109349	NM_175427	1	1	1	0	0	1	0	1	1	6
Fam167a	219148	NM_177628	1	1	1	0	0	1	0	1	1	6
Fam168b	214469	NM_001160235	1	1	1	0	0	1	0	1	1	6
Fam169a	320557	NM_001100458	1	1	1	0	0	1	0	1	1	6
Fam196b	574403	NM_001025382	1	1	1	0	0	1	0	1	1	6
Fam19a3	329731	NM_183224	1	1	1	0	0	1	0	1	1	6
Fam212b	109050	NM_175398	1	1	1	0	0	1	0	1	1	6
Fam221a	231946	NM_172727	1	1	1	0	0	1	0	1	1	6
Fam32a	67922	NM_026455	1	1	1	0	0	1	0	1	1	6
Fam53c	66306	NM_175104	1	1	1	0	0	1	0	1	1	6
Fam63b	235461	NM_172772	1	1	1	0	0	1	0	1	1	6
Fam83b	208994	NM_001045518	1	1	1	0	0	1	0	1	1	6
Fam84a	105005	NM_029007	1	1	1	0	0	1	0	1	1	6
Fat2	245827	NM_001029988	1	1	1	0	0	1	0	1	1	6
Fbxl20	72194	NM_028149	1	1	1	0	0	1	0	1	1	6
Fbxl3	50789	NM_015822	1	1	1	0	0	1	0	1	1	6
Fbxo28	67948	NM_175127	1	1	1	0	0	1	0	1	1	6
Fbxo43	78803	NM_001081253	1	1	1	0	0	1	0	1	1	6
Fchsd1	319262	NM_175684	1	1	1	0	0	1	0	1	1	6
Fdft1	14137	NM_010191	1	1	1	0	0	1	0	1	1	6
Fem1a	14154	NM_010192	1	1	1	0	0	1	0	1	1	6
Fem1a	14154	NM_010192	1	1	1	0	0	1	0	1	1	6
Fermt2	218952	NM_146054	1	1	1	0	1	1	0	0	1	6
Fgfrl1	116701	NM_054071	1	1	1	0	0	1	0	1	1	6
Fhl1	14199	NM_001077361	1	1	1	0	0	1	0	1	1	6
Fibcd1	98970	NM_178887	1	1	1	0	0	1	0	1	1	6
Fkbp5	14229	NM_010220	1	1	1	0	0	1	0	1	1	6
Fkbp9	27055	NM_012056	1	1	1	0	0	1	0	1	1	6
Fmr1	14265	NM_008031	1	1	1	0	1	1	0	0	1	6
Fnbp1l	214459	NM_001114665	1	1	1	0	0	1	0	1	1	6
Fndc3a	319448	NM_207636	1	1	1	0	1	1	0	0	1	6
Fndc3b	72007	NM_173182	1	1	1	0	0	1	0	1	1	6
Fndc7	320181	NM_177091	1	1	1	0	0	1	0	1	1	6
Fnip2	329679	NM_001162999	1	1	1	0	0	1	0	1	1	6
Fosl2	14284	NM_008037	1	1	1	0	0	1	0	1	1	6
Foxi2	270004	NM_183193	1	1	1	0	0	1	0	1	1	6
Foxm1	14235	NM_008021	1	1	1	0	0	1	0	1	1	6
Foxn2	14236	NM_180974	1	1	1	0	0	1	0	1	1	6
Foxn4	116810	NM_148935	1	1	1	0	0	1	0	1	1	6
Foxo4	54601	NM_018789	1	1	1	0	0	1	0	1	1	6
Foxred1	235169	NM_172291	1	1	1	0	0	1	0	1	1	6
Fras1	231470	NM_175473	1	1	1	0	0	1	0	1	1	6
Frmd6	319710	NM_028127	1	1	1	0	0	1	0	1	1	6
Fryl	72313	NM_028194	1	1	1	0	0	1	0	1	1	6
Fshb	14308	NM_008045	1	1	1	0	0	1	0	1	1	6
Fut9	14348	NM_010243	1	1	1	0	1	1	0	0	1	6
Fxyd2	11936	NM_052823	1	1	1	0	0	1	0	1	1	6
Fzd5	14367	NM_022721	1	1	1	0	0	1	0	1	1	6
Fzd5	14367	NM_022721	1	1	1	0	0	1	0	1	1	6
Gab1	14388	NM_021356	1	1	1	0	0	1	0	1	1	6
Gab2	14389	NM_010248	1	1	1	0	0	1	0	1	1	6
Gabpb2	213054	NM_029885	1	1	1	0	0	1	0	1	1	6
Gabpb2	213054	NM_029885	1	1	1	0	0	1	0	1	1	6
Gabra2	14395	NM_008066	1	1	1	0	1	1	0	0	1	6
Gal3st4	330217	NM_001033416	1	1	1	0	0	1	0	1	1	6
Gapvd1	66691	NM_025709	1	1	1	0	0	1	0	1	1	6
Gas7	14457	NM_001109657	1	1	1	0	0	1	0	1	1	6
Gata5	14464	NM_008093	1	1	1	0	0	1	0	1	1	6
Gbp10	626578	NM_001039646	1	1	1	0	0	1	0	1	1	6
Gbp2b	14468	NM_010259	1	1	1	0	0	1	0	1	1	6
Gbp6	100702	NM_194336	1	1	1	0	0	1	0	1	1	6
Gbp6	100702	NM_194336	1	1	1	0	0	1	0	1	1	6
Gbp9	236573	NM_172777	1	1	1	0	0	1	0	1	1	6
Gca	227960	NM_145523	1	1	1	0	1	1	0	0	1	6
Gch1	14528	NM_008102	1	1	1	0	0	1	0	1	1	6
Gcnt3	72077	NM_028087	1	1	1	0	0	1	0	1	1	6
Gda	14544	NM_010266	1	1	1	0	0	1	0	1	1	6
Gdf9	14566	NM_008110	1	1	1	0	0	1	0	1	1	6
Gdnf	14573	NM_010275	1	1	1	0	0	1	0	1	1	6
Gfap	14580	NM_010277	1	1	1	0	0	1	0	1	1	6
Gfm2	320806	NM_001146043	1	1	1	0	0	1	0	1	1	6
Gfra1	14585	NM_010279	1	1	1	0	0	1	0	1	1	6
Gfra1	14585	NM_010279	1	1	1	0	0	1	0	1	1	6
Ghr	14600	NM_010284	1	1	1	0	0	1	0	1	1	6
Gimap7	231932	NM_146167	1	1	1	0	0	1	0	1	1	6
Gipc1	67903	NM_018771	1	1	1	0	0	1	0	1	1	6
Gja1	14609	NM_010288	1	1	1	0	1	1	0	0	1	6
Gja5	14613	NM_008121	1	1	1	0	0	1	0	1	1	6
Gjb5	14622	NM_010291	1	1	1	0	0	1	0	1	1	6
Glt25d1	234407	NM_146211	1	1	1	0	0	1	0	1	1	6
Glud1	14661	NM_008133	1	1	1	0	0	1	0	1	1	6
Gm10113	791386	XM_001474564	1	1	1	0	1	1	0	0	1	6
Gm11437	628813	NM_001037932	1	1	1	0	0	1	0	1	1	6
Gm15800	269700	NM_181421	1	1	1	0	0	1	0	1	1	6
Gm4937	238829	NM_001013760	1	1	1	0	1	1	0	0	1	6
Gm4944	240038	NM_001205095	1	1	1	0	1	1	0	0	1	6
Gm5142	380907	NM_001004158	1	1	1	0	0	1	0	1	1	6
Gm6086	619597	NM_001039219	1	1	1	0	0	1	0	1	1	6
Gm9041	668200	NM_001244651	1	1	1	0	1	1	0	0	1	6
Gmeb1	56809	NM_001122992	1	1	1	0	0	1	0	1	1	6
Gmeb1	56809	NM_001122992	1	1	1	0	0	1	0	1	1	6
Gmfb	63985	NM_022023	1	1	1	0	0	1	0	1	1	6
Gmnc	239789	NM_001013761	1	1	1	0	0	1	0	1	1	6
Gna11	14672	NM_010301	1	1	1	0	0	1	0	1	1	6
Gna14	14675	NM_008137	1	1	1	0	0	1	0	1	1	6
Gnai2	14678	NM_008138	1	1	1	0	0	1	0	1	1	6
Gnb1l	13972	NM_001081682	1	1	1	0	0	1	0	1	1	6
Gnb3	14695	NM_013530	1	1	1	0	1	1	0	0	1	6
Golga1	76899	NM_029793	1	1	1	0	0	1	0	1	1	6
Golph3l	229593	NM_146133	1	1	1	0	0	1	0	1	1	6
Gpc6	23888	NM_001079844	1	1	1	0	0	1	0	1	1	6
Gpc6	23888	NM_001079844	1	1	1	0	0	1	0	1	1	6
Gpd1	14555	NM_010271	1	1	1	0	0	1	0	1	1	6
Gpd1l	333433	NM_175380	1	1	1	0	0	1	0	1	1	6
Gphb5	217674	NM_175644	1	1	1	0	0	1	0	1	1	6
Gphb5	217674	NM_175644	1	1	1	0	0	1	0	1	1	6
Gpr116	224792	NM_001081178	1	1	1	0	1	1	0	0	1	6
Gpr126	215798	NM_001002268	1	1	1	0	0	1	0	1	1	6
Gpr137b	83924	NM_031999	1	1	1	0	1	1	0	0	1	6
Gpr151	240239	NM_181543	1	1	1	0	0	1	0	1	1	6
Gpr22	73010	NM_175191	1	1	1	0	1	1	0	0	1	6
Gpr44	14764	NM_009962	1	1	1	0	0	1	0	1	1	6
Gprc5a	232431	NM_181444	1	1	1	0	0	1	0	1	1	6
Gprc5b	64297	NM_022420	1	1	1	0	0	1	0	1	1	6
Gpt2	108682	NM_173866	1	0	1	0	1	1	0	1	1	6
Gramd4	223752	NM_001205353	1	1	1	0	0	1	0	1	1	6
Gramd4	223752	NM_001205353	1	1	1	0	0	1	0	1	1	6
Grhl2	252973	NM_026496	1	1	1	0	0	1	0	1	1	6
Gria4	14802	NM_001113180	1	1	1	0	0	1	0	1	1	6
Gria4	14802	NM_019691	1	1	1	0	0	1	0	1	1	6
Grik2	14806	NM_010349	1	0	1	0	1	1	0	1	1	6
Grik3	14807	NM_001081097	1	1	1	0	0	1	0	1	1	6
Grip1	74053	NM_028736	1	1	1	0	0	1	0	1	1	6
Grk1	24013	NM_011881	1	1	1	0	0	1	0	1	1	6
Grlf1	232906	NM_172739	1	1	1	0	0	1	0	1	1	6
Gtf2a1	83602	NM_031391	1	1	1	0	0	1	0	1	1	6
Gucd1	68778	NM_175133	1	1	1	0	0	1	0	1	1	6
Gucy2e	14919	NM_008192	1	1	1	0	0	1	0	1	1	6
Gucy2f	245650	NM_001007576	1	1	1	0	0	1	0	1	1	6
H13	14950	NM_001159551	1	1	1	0	0	1	0	1	1	6
Hapln1	12950	NM_013500	1	1	1	0	0	1	0	1	1	6
Hbp1	73389	NM_177993	1	1	1	0	0	1	0	1	1	6
Hcn3	15168	NM_008227	1	1	1	0	0	1	0	1	1	6
Hectd3	76608	NM_175244	1	1	1	0	0	1	0	1	1	6
Herc6	67138	NM_025992	1	1	1	0	0	1	0	1	1	6
Hipk3	15259	NM_010434	1	1	1	0	0	1	0	1	1	6
Hlf	217082	NM_172563	1	1	1	0	0	1	0	1	1	6
Hmgb2	97165	NM_008252	1	1	1	0	0	1	0	1	1	6
Hmgcll1	208982	NM_173731	1	1	1	0	0	1	0	1	1	6
Hmgcs1	208715	NM_145942	1	1	1	0	1	1	0	0	1	6
Hn1l	52009	NM_198937	1	1	1	0	0	1	0	1	1	6
Hnrnpa0	77134	NM_029872	1	1	1	0	0	1	0	1	1	6
Hnrnpa3	229279	NM_146130	1	1	1	0	0	1	0	1	1	6
Hnrnpul2	68693	NM_001081196	1	1	1	0	0	1	0	1	1	6
Hook3	320191	NM_207659	1	1	1	0	0	1	0	1	1	6
Hoxd1	15429	NM_010467	1	1	1	0	0	1	0	1	1	6
Hpcal4	170638	NM_174998	1	1	1	0	1	1	0	0	1	6
Hrk	12123	NM_007545	1	1	1	0	0	1	0	1	1	6
Hsd17b1	15485	NM_010475	1	1	1	0	0	1	0	1	1	6
Hus1	15574	NM_008316	1	1	1	0	0	1	0	1	1	6
Iba57	216792	NM_173785	1	1	1	0	0	1	0	1	1	6
Ick	56542	NM_001163780	1	1	1	0	0	1	0	1	1	6
Icmt	57295	NM_133788	1	1	1	0	0	1	0	1	1	6
Ier5	15939	NM_010500	1	1	1	0	0	1	0	1	1	6
Iffo2	212632	NM_001205173	1	1	1	0	0	1	0	1	1	6
Ifit2	15958	NM_008332	1	1	1	0	1	1	0	0	1	6
Ift46	76568	NM_023831	1	1	1	0	0	1	0	1	1	6
Ift57	73916	NM_028680	1	1	1	0	0	1	0	1	1	6
Igdcc4	56741	NM_020043	1	1	1	0	0	1	0	1	1	6
Igf1	16000	NM_010512	1	1	1	0	0	1	0	1	1	6
Igf2bp3	140488	NM_023670	1	1	1	0	0	1	0	1	1	6
Igfbp5	16011	NM_010518	1	1	1	0	0	1	0	1	1	6
Igtp	16145	NM_018738	1	1	1	0	1	1	0	0	1	6
Ikbip	67454	NM_026166	1	1	1	0	0	1	0	1	1	6
Ikbkb	16150	NM_010546	1	1	1	0	0	1	0	1	1	6
Ikzf3	22780	NM_011771	1	1	1	0	0	1	0	1	1	6
Ikzf4	22781	NM_011772	1	1	1	0	0	1	0	1	1	6
Il17rd	171463	NM_134437	1	1	1	0	0	1	0	1	1	6
Il17rd	171463	NM_134437	1	1	1	0	0	1	0	1	1	6
Il31ra	218624	NM_139299	1	1	1	0	0	1	0	1	1	6
Il5	16191	NM_010558	1	1	1	0	0	1	0	1	1	6
Ilf2	67781	NM_026374	1	1	1	0	1	1	0	0	1	6
Ing5	66262	NM_025454	1	1	1	0	0	1	0	1	1	6
Ino80d	227195	NM_001114609	1	1	1	0	0	1	0	1	1	6
Inpp5a	212111	NM_001127363	1	1	1	0	0	1	0	1	1	6
Inpp5e	64436	NM_033134	1	1	1	0	0	1	0	1	1	6
Inpp5k	19062	NM_008916	1	1	1	0	0	1	0	1	1	6
Intu	380614	NM_175515	1	1	1	0	0	1	0	1	1	6
Intu	380614	NM_175515	1	1	1	0	0	1	0	1	1	6
Ireb2	64602	NM_022655	1	1	1	0	0	1	0	1	1	6
Irf2	16363	NM_008391	1	1	1	0	1	1	0	0	1	6
Irf2	16363	NM_008391	1	1	1	0	0	1	0	1	1	6
Irf2bp2	270110	NM_001164598	1	1	1	0	0	1	0	1	1	6
Irf4	16364	NM_013674	1	1	1	0	0	1	0	1	1	6
Irf6	54139	NM_016851	1	1	1	0	0	1	0	1	1	6
Irf6	54139	NM_016851	1	1	1	0	0	1	0	1	1	6
Irgq	210146	NM_153134	1	1	1	0	0	1	0	1	1	6
Irx5	54352	NM_018826	1	1	1	0	1	1	0	0	1	6
Isg20l2	229504	NM_177663	1	1	1	0	0	1	0	1	1	6
Itga3	16400	NM_013565	1	1	1	0	0	1	0	1	1	6
Itgb3	16416	NM_016780	1	1	1	0	0	1	0	1	1	6
Itgb3bp	67733	NM_026348	1	1	1	0	0	1	0	1	1	6
Itpk1	217837	NM_172584	1	1	1	0	0	1	0	1	1	6
Itpkc	233011	NM_181593	1	1	1	0	0	1	0	1	1	6
Itpr2	16439	NM_019923	1	1	1	0	0	1	0	1	1	6
Itsn2	20403	NM_001198968	1	1	1	0	1	1	0	0	1	6
Jag1	16449	NM_013822	1	1	1	0	0	1	0	1	1	6
Jam3	83964	NM_023277	1	1	1	0	1	1	0	0	1	6
Jarid2	16468	NM_001205043	1	1	1	0	0	1	0	1	1	6
Jmjd6	107817	NM_033398	1	1	1	0	0	1	0	1	1	6
Kalrn	545156	NM_177357	1	0	1	0	1	1	0	1	1	6
Kansl1	76719	NM_001081045	1	1	1	0	0	1	0	1	1	6
Kcna7	16495	NM_010596	1	1	1	0	1	1	0	0	1	6
Kcnab2	16498	NM_001252656	1	1	1	0	0	1	0	1	1	6
Kcne1	16509	NM_008424	1	1	1	0	0	1	0	1	1	6
Kcne1l	66240	NM_021487	1	1	1	0	0	1	0	1	1	6
Kcnf1	382571	NM_201531	1	1	1	0	0	1	0	1	1	6
Kcng1	241794	NM_001081134	1	1	1	0	0	1	0	1	1	6
Kcng4	66733	NM_025734	1	1	1	0	0	1	0	1	1	6
Kcnh1	16510	NM_010600	1	1	1	0	0	1	0	1	1	6
Kcnj2	16518	NM_008425	1	1	1	0	0	1	0	1	1	6
Kcnk3	16527	NM_010608	1	1	1	0	0	1	0	1	1	6
Kcnmb1	16533	NM_031169	1	1	1	0	0	1	0	1	1	6
Kcnn1	84036	NM_032397	1	1	1	0	0	1	0	1	1	6
Kcnn4	16534	NM_001163510	1	1	1	0	0	1	0	1	1	6
Kcnq4	60613	NM_001081142	1	1	1	0	0	1	0	1	1	6
Kctd5	69259	NM_027008	1	1	1	0	0	1	0	1	1	6
Kdelr3	105785	NM_134090	1	1	1	0	0	1	0	1	1	6
Kdm5c	20591	NM_013668	1	1	1	0	0	1	0	1	1	6
Kif1a	16560	NM_008440	1	1	1	0	0	1	0	1	1	6
Kif1c	16562	NM_153103	1	1	1	0	0	1	0	1	1	6
Kif24	109242	NM_024241	1	1	1	0	0	1	0	1	1	6
Kitl	17311	NM_013598	1	1	1	0	0	1	0	1	1	6
Klf10	21847	NM_013692	1	1	1	0	0	1	0	1	1	6
Klf4	16600	NM_010637	1	1	1	0	0	1	0	1	1	6
Klhdc7a	242721	NM_173427	1	1	1	0	0	1	0	1	1	6
Klhl12	240756	NM_153128	1	1	1	0	0	1	0	1	1	6
Klhl18	270201	NM_177771	1	1	1	0	0	1	0	1	1	6
Klhl18	270201	NM_177771	1	1	1	0	0	1	0	1	1	6
Klhl23	277396	NM_177784	1	1	1	0	0	1	0	1	1	6
Klhl31	244923	NM_172925	1	1	1	0	0	1	0	1	1	6
Klhl42	232539	NM_001081237	1	1	1	0	0	1	0	1	1	6
Klrb1b	80782	NM_030599	1	1	1	0	1	1	0	0	1	6
Kmt2a	214162	NM_001081049	1	1	1	0	0	1	0	1	1	6
Kmt2a	214162	NM_001081049	1	1	1	0	0	1	0	1	1	6
Knop1	66356	NM_023197	1	1	1	0	0	1	0	1	1	6
Kpnb1	16211	NM_008379	1	1	1	0	0	1	0	1	1	6
Kpnb1	16211	NM_008379	1	1	1	0	0	1	0	1	1	6
Kras	16653	NM_021284	1	1	1	0	0	1	0	1	1	6
Krba1	77827	NM_133922	1	1	1	0	0	1	0	1	1	6
Kremen1	84035	NM_032396	1	1	1	0	0	1	0	1	1	6
Ky	16716	NM_024291	1	1	1	0	0	1	0	1	1	6
L1td1	381591	NM_001081202	1	1	1	0	0	1	0	1	1	6
Lair1	52855	NM_001113474	1	1	1	0	0	1	0	1	1	6
Lamc1	226519	NM_010683	1	1	1	0	0	1	0	1	1	6
Lamc2	16782	NM_008485	1	1	1	0	0	1	0	1	1	6
Lancl1	14768	NM_001190985	1	1	1	0	0	1	0	1	1	6
Lancl1	14768	NM_001190985	1	1	1	0	0	1	0	1	1	6
Larp1	73158	NM_028451	1	1	1	0	0	1	0	1	1	6
Lclat1	225010	NM_001081071	1	1	1	0	0	1	0	1	1	6
Ldoc1l	223732	NM_177630	1	1	1	0	0	1	0	1	1	6
Lemd2	224640	NM_146075	1	1	1	0	0	1	0	1	1	6
Lemd3	380664	NM_001081193	1	1	1	0	0	1	0	1	1	6
Lemd3	380664	NM_001081193	1	1	1	0	0	1	0	1	1	6
Lgi3	213469	NM_145219	1	1	1	0	0	1	0	1	1	6
Lhfpl2	218454	NM_172589	1	1	1	0	0	1	0	1	1	6
Lifr	16880	NM_013584	1	1	1	0	0	1	0	1	1	6
Limch1	77569	NM_001001980	1	1	1	0	0	1	0	1	1	6
Limd2	67803	NM_172397	1	1	1	0	0	1	0	1	1	6
Limk2	16886	NM_173053	1	1	1	0	0	1	0	1	1	6
Lin28b	380669	NM_001031772	1	1	1	0	0	1	0	1	1	6
Lingo2	242384	NM_001165999	1	1	1	0	0	1	0	1	1	6
Lix1l	280411	NM_001163170	1	1	1	0	0	1	0	1	1	6
Lmbr1	56873	NM_020295	1	1	1	0	0	1	0	1	1	6
Lmbrd1	68421	NM_026719	1	1	1	0	0	1	0	1	1	6
Lmo7	380928	NM_201529	1	1	1	0	0	1	0	1	1	6
Lmod1	93689	NM_053106	1	1	1	0	0	1	0	1	1	6
Lmx1a	110648	NM_033652	1	1	1	0	0	1	0	1	1	6
Lpar2	53978	NM_020028	1	1	1	0	0	1	0	1	1	6
Lrch3	70144	NM_001081255	1	1	1	0	0	1	0	1	1	6
Lrig2	269473	NM_001025067	1	1	1	0	0	1	0	1	1	6
Lrig2	269473	NM_001025067	1	1	1	0	0	1	0	1	1	6
Lrp11	237253	NM_172784	1	1	1	0	0	1	0	1	1	6
Lrrc58	320184	NM_177093	1	1	1	0	0	1	0	1	1	6
Lrrc71	74485	NM_028971	1	1	1	0	0	1	0	1	1	6
Luc7l3	67684	NM_026313	1	1	1	0	0	1	0	1	1	6
Luzp1	269593	NM_024452	1	1	1	0	0	1	0	1	1	6
Lyn	17096	NM_001111096	1	1	1	0	0	1	0	1	1	6
Lynx1	23936	NM_011838	1	1	1	0	0	1	0	1	1	6
Magt1	67075	NM_001190409	1	1	1	0	0	1	0	1	1	6
Maml3	433586	NM_001004176	1	1	1	0	0	1	0	1	1	6
Man1a	17155	NM_008548	1	1	1	0	1	1	0	0	1	6
Man1a2	17156	NM_010763	1	1	1	0	0	1	0	1	1	6
Man2a2	140481	NM_172903	1	1	1	0	0	1	0	1	1	6
Map1b	17755	NM_008634	1	1	1	0	0	1	0	1	1	6
Map2k4	26398	NM_009157	1	1	1	0	0	1	0	1	1	6
Map3k10	269881	NM_001081292	1	1	1	0	0	1	0	1	1	6
Map3k13	71751	NM_172821	1	1	1	0	0	1	0	1	1	6
Map3k13	71751	NM_172821	1	1	1	0	0	1	0	1	1	6
Map3k2	26405	NM_011946	1	1	1	0	0	1	0	1	1	6
Map3k9	338372	NM_001174107	1	1	1	0	0	1	0	1	1	6
Map6	17760	NM_001048167	1	1	1	0	0	1	0	1	1	6
Map9	213582	NM_001081230	1	1	1	0	0	1	0	1	1	6
Mapk10	26414	NM_009158	1	1	1	0	0	1	0	1	1	6
Mapk10	26414	NM_009158	1	1	1	0	0	1	0	1	1	6
Mapk8ip1	19099	NM_001202445	1	1	1	0	0	1	0	1	1	6
Mapk8ip3	30957	NM_013931	1	1	1	0	0	1	0	1	1	6
Mapk9	26420	NM_001163672	1	1	1	0	0	1	0	1	1	6
Mapk9	26420	NM_016961	1	1	1	0	0	1	0	1	1	6
Mapre1	13589	NM_007896	1	1	1	0	0	1	0	1	1	6
Mapre2	212307	NM_153058	1	1	1	0	0	1	0	1	1	6
Mapt	17762	NM_001038609	1	1	1	0	0	1	0	1	1	6
March4	381270	NM_001045533	1	1	1	0	0	1	0	1	1	6
March8	71779	NM_027920	1	1	1	0	0	1	0	1	1	6
Mark1	226778	NM_145515	1	1	1	0	0	1	0	1	1	6
Mb21d1	214763	NM_173386	1	1	1	0	0	1	0	1	1	6
Mbd4	17193	NM_010774	1	1	1	0	0	1	0	1	1	6
Mbnl1	56758	NM_020007	1	1	1	0	1	1	0	0	1	6
Mbp	17196	NM_001025245	1	1	1	0	0	1	0	1	1	6
Mcf2	109904	NM_133197	1	1	1	0	1	1	0	0	1	6
Mcf2l	17207	NM_178076	1	1	1	0	0	1	0	1	1	6
Mcph1	244329	NM_173189	1	0	1	0	1	1	0	1	1	6
Med12l	329650	NM_177855	1	1	1	0	0	1	0	1	1	6
Med13	327987	NM_001080931	1	1	1	0	0	1	0	1	1	6
Megf6	230971	NM_001162977	1	1	1	0	0	1	0	1	1	6
Mest	17294	NM_001252292	1	1	1	0	0	1	0	1	1	6
Mettl7b	71664	NM_027853	1	1	1	0	0	1	0	1	1	6
Mex3b	108797	NM_175366	1	1	1	0	0	1	0	1	1	6
Mfap3	216760	NM_145426	1	1	1	0	0	1	0	1	1	6
Mfn2	170731	NM_133201	1	1	1	0	0	1	0	1	1	6
Mga	29808	NM_013720	1	1	1	0	0	1	0	1	1	6
Mgat3	17309	NM_010795	1	1	1	0	0	1	0	1	1	6
Mgat3	17309	NM_010795	1	1	1	0	0	1	0	1	1	6
Mgat4a	269181	NM_173870	1	1	1	0	0	1	0	1	1	6
Mgrn1	17237	NM_001252437	1	1	1	0	0	1	0	1	1	6
Micall1	27008	NM_177461	1	1	1	0	0	1	0	1	1	6
Mid1ip1	68041	NM_001166635	1	1	1	0	0	1	0	1	1	6
Mid2	23947	NM_011845	1	1	1	0	0	1	0	1	1	6
Mier1	71148	NM_027696	1	1	1	0	0	1	0	1	1	6
Mier1	71148	NM_027696	1	1	1	0	0	1	0	1	1	6
Mknk2	17347	NM_021462	1	1	1	0	0	1	0	1	1	6
Mlec	109154	NM_175403	1	1	1	0	0	1	0	1	1	6
Mllt6	246198	NM_139311	1	1	1	0	0	1	0	1	1	6
Mmachc	67096	NM_025962	1	1	1	0	0	1	0	1	1	6
Mmp11	17385	NM_008606	1	1	1	0	0	1	0	1	1	6
Mmp24	17391	NM_010808	1	1	1	0	0	1	0	1	1	6
Mob3a	208228	NM_172457	1	1	1	0	0	1	0	1	1	6
Mon2	67074	NM_001163024	1	1	1	0	0	1	0	1	1	6
Mpp2	50997	NM_016695	1	1	1	0	0	1	0	1	1	6
Mpp5	56217	NM_019579	1	1	1	0	0	1	0	1	1	6
Mpp5	56217	NM_019579	1	1	1	0	0	1	0	1	1	6
Mras	17532	NM_008624	1	1	1	0	0	1	0	1	1	6
Mrgprb2	243979	NM_175531	1	1	1	0	1	1	0	0	1	6
Mrgprx2	243978	NM_001034868	1	1	1	0	0	1	0	1	1	6
Mroh5	268816	NM_001033365	1	1	1	0	0	1	0	1	1	6
Mroh5	268816	NM_001033365	1	1	1	0	0	1	0	1	1	6
Mrpl15	27395	NM_001177658	1	1	1	0	0	1	0	1	1	6
Mrpl15	27395	NM_001177658	1	1	1	0	0	1	0	1	1	6
Mrpl19	56284	NM_026490	1	1	1	0	0	1	0	1	1	6
Mrpl35	66223	NM_025430	1	1	1	0	0	1	0	1	1	6
Mrvi1	17540	NM_010826	1	1	1	0	0	1	0	1	1	6
Msi2	76626	NM_054043	1	1	1	0	0	1	0	1	1	6
Mtbp	105837	NM_001168250	1	1	1	0	1	1	0	0	1	6
Mtf1	17764	NM_008636	1	1	1	0	0	1	0	1	1	6
Mthfr	17769	NM_001161798	1	1	1	0	0	1	0	1	1	6
Mtif3	76366	NM_001256100	1	1	1	0	0	1	0	1	1	6
Mtus2	77521	NM_029920	1	1	1	0	0	1	0	1	1	6
Muc20	224116	NM_001145874	1	1	1	0	1	1	0	0	1	6
Mxd1	17119	NM_010751	1	1	1	0	0	1	0	1	1	6
Mxd3	17121	NM_016662	1	1	1	0	0	1	0	1	1	6
Myadm	50918	NM_001093764	1	1	1	0	0	1	0	1	1	6
Mybpc3	17868	NM_008653	1	1	1	0	0	1	0	1	1	6
Myo15	17910	NM_010862	1	1	1	0	0	1	0	1	1	6
Myo1h	231646	NM_001164573	1	1	1	0	0	1	0	1	1	6
Myo5a	17918	NM_010864	1	1	1	0	0	1	0	1	1	6
Myo9b	17925	NM_001142322	1	1	1	0	0	1	0	1	1	6
Myo9b	17925	NM_001142322	1	1	1	0	0	1	0	1	1	6
Mypn	68802	NM_182992	1	1	1	0	0	1	0	1	1	6
Mysm1	320713	NM_177239	1	1	1	0	0	1	0	1	1	6
Naa40	70999	NM_027643	1	1	1	0	0	1	0	1	1	6
Naf1	234344	NM_001163564	1	1	1	0	0	1	0	1	1	6
Nap1l1	53605	NM_001146707	1	1	1	0	0	1	0	1	1	6
Nap1l5	58243	NM_021432	1	1	1	0	1	1	0	0	1	6
Narfl	67563	NM_026238	1	1	1	0	0	1	0	1	1	6
Nat14	269854	NM_201355	1	1	1	0	0	1	0	1	1	6
Nat8l	269642	NM_001001985	1	1	1	0	0	1	0	1	1	6
Nbl1	17965	NM_008675	1	1	1	0	0	1	0	1	1	6
Ncl	17975	NM_010880	1	1	1	0	0	1	0	1	1	6
Ncor2	20602	NM_011424	1	1	1	0	0	1	0	1	1	6
Ndnf	68169	NM_172399	1	1	1	0	0	1	0	1	1	6
Ndst1	15531	NM_008306	1	1	1	0	0	1	0	1	1	6
Ndufa11	69875	NM_027244	1	1	1	0	0	1	0	1	1	6
Nedd4l	83814	NM_031881	1	1	1	0	0	1	0	1	1	6
Net1	56349	NM_019671	1	1	1	0	0	1	0	1	1	6
Neurl1a	18011	NM_021360	1	1	1	0	1	1	0	0	1	6
Nf1	18015	NM_010897	1	1	1	0	0	1	0	1	1	6
Nf2	18016	NM_001252250	1	1	1	0	0	1	0	1	1	6
Nfatc2ip	18020	NM_010900	1	1	1	0	0	1	0	1	1	6
Nfatc3	18021	NM_010901	1	1	1	0	0	1	0	1	1	6
Nfic	18029	NM_008688	1	1	1	0	0	1	0	1	1	6
Nfkbiz	80859	NM_030612	1	1	1	0	0	1	0	1	1	6
Nhsl2	100042480	NM_001163610	1	1	1	0	0	1	0	1	1	6
Nif3l1	65102	NM_022988	1	1	1	0	0	1	0	1	1	6
Ninl	78177	NM_207204	1	1	1	0	0	1	0	1	1	6
Nipal2	223473	NM_145469	1	1	1	0	0	1	0	1	1	6
Nipal4	214112	NM_172524	1	1	1	0	0	1	0	1	1	6
Nkap	67050	NM_025937	1	1	1	0	0	1	0	1	1	6
Nkx6-3	74561	NM_029002	1	1	1	0	0	1	0	1	1	6
Nlk	18099	NM_008702	1	1	1	0	1	1	0	0	1	6
Nova1	664883	NM_021361	1	1	1	0	0	1	0	1	1	6
Npcd	504193	NM_001013362	1	1	1	0	0	1	0	1	1	6
Npnt	114249	NM_033525	1	1	1	0	0	1	0	1	1	6
Nptx1	18164	NM_008730	1	1	1	0	0	1	0	1	1	6
Nptxr	73340	NM_030689	1	1	1	0	0	1	0	1	1	6
Nr2c2	22026	NM_011630	1	1	1	0	0	1	0	1	1	6
Nr6a1	14536	NM_010264	1	1	1	0	0	1	0	1	1	6
Nrk	27206	NM_013724	1	1	1	0	0	1	0	1	1	6
Nrxn3	18191	NM_001198587	1	1	1	0	0	1	0	1	1	6
Nsg1	18196	NM_010942	1	1	1	0	0	1	0	1	1	6
Ntm	235106	NM_172290	1	1	1	0	0	1	0	1	1	6
Ntn1	18208	NM_008744	1	1	1	0	0	1	0	1	1	6
Ntn3	18209	NM_010947	1	1	1	0	0	1	0	1	1	6
Nucks1	98415	NM_175294	1	1	1	0	0	1	0	1	1	6
Nudt13	67725	NM_026341	1	1	1	0	1	1	0	0	1	6
Nudt18	213484	NM_153136	1	1	1	0	0	1	0	1	1	6
Nudt5	53893	NM_016918	1	1	1	0	0	1	0	1	1	6
Nup155	170762	NM_133227	1	1	1	0	0	1	0	1	1	6
Nup155	170762	NM_133227	1	1	1	0	0	1	0	1	1	6
Nxf1	53319	NM_016813	1	1	1	0	1	1	0	0	1	6
Nyx	236690	NM_173415	1	1	1	0	0	1	0	1	1	6
Ogdh	18293	NM_001252287	1	1	1	0	0	1	0	1	1	6
Ola1	67059	NM_025942	1	1	1	0	0	1	0	1	1	6
Olfr1443	258693	NM_146698	1	1	1	0	0	1	0	1	1	6
Olfr1508	57270	NM_020513	1	1	1	0	0	1	0	1	1	6
Olfr658	259051	NM_147049	1	1	1	0	1	1	0	0	1	6
Olfr77	258336	NM_146339	1	1	1	0	1	1	0	0	1	6
Onecut2	225631	NM_194268	1	1	1	0	0	1	0	1	1	6
Opn1sw	12057	NM_007538	1	1	1	0	0	1	0	1	1	6
Oprd1	18386	NM_013622	1	1	1	0	0	1	0	1	1	6
Oprl1	18389	NM_011012	1	1	1	0	0	1	0	1	1	6
Osbp	76303	NM_001033174	1	1	1	0	0	1	0	1	1	6
Osbpl7	71240	NM_001081434	1	1	1	0	0	1	0	1	1	6
Osbpl7	71240	NM_001081434	1	1	1	0	0	1	0	1	1	6
Oscar	232790	NM_175632	1	1	1	0	0	1	0	1	1	6
Osmr	18414	NM_011019	1	1	1	0	0	1	0	1	1	6
Otop3	69602	NM_027132	1	1	1	0	0	1	0	1	1	6
Ovca2	246257	NM_027136	1	1	1	0	0	1	0	1	1	6
Oxa1l	69089	NM_026936	1	1	1	0	1	1	0	0	1	6
P2ry2	18442	NM_008773	1	1	1	0	0	1	0	1	1	6
P4hb	18453	NM_011032	1	1	1	0	0	1	0	1	1	6
Pabpc1	18458	NM_008774	1	1	1	0	1	1	0	0	1	6
Padi1	18599	NM_011059	1	1	1	0	0	1	0	1	1	6
Pafah1b1	18472	NM_013625	1	1	1	0	0	1	0	1	1	6
Pafah1b2	18475	NM_008775	1	1	1	0	0	1	0	1	1	6
Pag1	94212	NM_001195031	1	1	1	0	0	1	0	1	1	6
Pag1	94212	NM_001195031	1	1	1	0	0	1	0	1	1	6
Paip1	218693	NM_145457	1	1	1	0	1	1	0	0	1	6
Paip2	67869	NM_026420	1	1	1	0	1	1	0	0	1	6
Paip2b	232164	NM_146169	1	1	1	0	0	1	0	1	1	6
Paip2b	232164	NM_146169	1	1	1	0	0	1	0	1	1	6
Pak1	18479	NM_011035	1	1	1	0	0	1	0	1	1	6
Pak2	224105	NM_177326	1	1	1	0	0	1	0	1	1	6
Pak3	18481	NM_001195049	1	1	1	0	0	1	0	1	1	6
Pank3	211347	NM_145962	1	1	1	0	0	1	0	1	1	6
Pappa	18491	NM_021362	1	1	1	0	0	1	0	1	1	6
Paqr5	74090	NM_028748	1	1	1	0	0	1	0	1	1	6
Parp3	235587	NM_145619	1	1	1	0	0	1	0	1	1	6
Pars2	230577	NM_001083887	1	1	1	0	0	1	0	1	1	6
Patl1	225929	NM_172635	1	1	1	0	0	1	0	1	1	6
Patl1	225929	NM_172635	1	1	1	0	0	1	0	1	1	6
Patz1	56218	NM_001253691	1	1	1	0	0	1	0	1	1	6
Paxip1	55982	NM_018878	1	1	1	0	1	1	0	0	1	6
Pbdc1	67683	NM_026312	1	1	1	0	0	1	0	1	1	6
Pbx1	18514	NM_183355	1	1	1	0	0	1	0	1	1	6
Pcdh10	18526	NM_001098171	1	1	1	0	0	1	0	1	1	6
Pcdh17	219228	NM_001013753	1	1	1	0	0	1	0	1	1	6
Pcdhb11	93882	NM_053136	1	1	1	0	0	1	0	1	1	6
Pck2	74551	NM_028994	1	1	1	0	0	1	0	1	1	6
Pcsk9	100102	NM_153565	1	1	1	0	0	1	0	1	1	6
Pcyt1a	13026	NM_001163159	1	1	1	0	1	1	0	0	1	6
Pdcl	67466	NM_026176	1	1	1	0	0	1	0	1	1	6
Pde4b	18578	NM_019840	1	1	1	0	0	1	0	1	1	6
Pdlim7	67399	NM_001114088	1	1	1	0	0	1	0	1	1	6
Pdpk1	18607	NM_011062	1	1	1	0	0	1	0	1	1	6
Pdzd11	72621	NM_028303	1	1	1	0	0	1	0	1	1	6
Pdzrn4	239618	NM_001164593	1	1	1	0	0	1	0	1	1	6
Peli2	93834	NM_033602	1	1	1	0	0	1	0	1	1	6
Pex19	19298	NM_023041	1	1	1	0	0	1	0	1	1	6
Pex19	19298	NM_023041	1	1	1	0	0	1	0	1	1	6
Pex26	74043	NM_028730	1	1	1	0	0	1	0	1	1	6
Pex7	18634	NM_008822	1	1	1	0	0	1	0	1	1	6
Pfkfb2	18640	NM_008825	1	1	1	0	0	1	0	1	1	6
Pfkfb2	18640	NM_008825	1	1	1	0	0	1	0	1	1	6
Pgap1	241062	NM_001163314	1	1	1	0	0	1	0	1	1	6
Pgbd1	319207	NM_001162919	1	1	1	0	0	1	0	1	1	6
Pgk1	18655	NM_008828	1	1	1	0	0	1	0	1	1	6
Pglyrp4	384997	NM_001165968	1	1	1	0	0	1	0	1	1	6
Pgpep1	66522	NM_023217	1	1	1	0	0	1	0	1	1	6
Pgpep1	66522	NM_023217	1	1	1	0	0	1	0	1	1	6
Phactr1	218194	NM_198419	1	1	1	0	0	1	0	1	1	6
Phb2	12034	NM_007531	1	1	1	0	0	1	0	1	1	6
Phf19	74016	NM_028716	1	1	1	0	0	1	0	1	1	6
Phf2	18676	NM_011078	1	1	1	0	1	1	0	0	1	6
Phf20	228829	NM_172674	1	1	1	0	0	1	0	1	1	6
Phf21a	192285	NM_001109691	1	1	1	0	0	1	0	1	1	6
Phf6	70998	NM_027642	1	1	1	0	0	1	0	1	1	6
Pi4k2a	84095	NM_145501	1	1	1	0	0	1	0	1	1	6
Pianp	319352	NM_175696	1	1	1	0	0	1	0	1	1	6
Pilrb2	545812	NM_001024932	1	1	1	0	0	1	0	1	1	6
Pip4k2b	108083	NM_054051	1	1	1	0	0	1	0	1	1	6
Pitpnb	56305	NM_019640	1	1	1	0	0	1	0	1	1	6
Pja2	224938	NM_001025309	1	1	1	0	0	1	0	1	1	6
Pkd2	18764	NM_008861	1	1	1	0	0	1	0	1	1	6
Pkdcc	106522	NM_134117	1	1	1	0	0	1	0	1	1	6
Pkib	18768	NM_001039050	1	1	1	0	0	1	0	1	1	6
Pla2g2f	26971	NM_012045	1	1	1	0	0	1	0	1	1	6
Pla2g3	237625	NM_172791	1	1	1	0	0	1	0	1	1	6
Plagl2	54711	NM_018807	1	1	1	0	0	1	0	1	1	6
Plcd4	18802	NM_148937	1	1	1	0	0	1	0	1	1	6
Plekha6	240753	NM_182930	1	1	1	0	0	1	0	1	1	6
Plekha6	240753	NM_182930	1	1	1	0	0	1	0	1	1	6
Plekhb1	27276	NM_013746	1	1	1	0	0	1	0	1	1	6
Plekhg1	213783	NM_001159942	1	1	1	0	0	1	0	1	1	6
Plekhm3	241075	NM_001039493	1	1	1	0	0	1	0	1	1	6
Pln	18821	NM_001141927	1	1	1	0	0	1	0	1	1	6
Plxdc2	67448	NM_026162	1	1	1	0	0	1	0	1	1	6
Plxna2	18845	NM_008882	1	1	1	0	0	1	0	1	1	6
Plxna4	243743	NM_175750	1	1	1	0	0	1	0	1	1	6
Plxna4	243743	NM_175750	1	1	1	0	0	1	0	1	1	6
Plxnb1	235611	NM_172775	1	1	1	0	0	1	0	1	1	6
Pm20d1	212933	NM_178079	1	1	1	0	0	1	0	1	1	6
Pmm2	54128	NM_016881	1	1	1	0	0	1	0	1	1	6
Pnkd	56695	NM_001039509	1	1	1	0	0	1	0	1	1	6
Pnma2	239157	NM_175498	1	1	1	0	0	1	0	1	1	6
Pnpla1	433091	NM_001034885	1	1	1	0	0	1	0	1	1	6
Pofut1	140484	NM_080463	1	1	1	0	0	1	0	1	1	6
Poll	56626	NM_020032	1	1	1	0	0	1	0	1	1	6
Polq	77782	NM_029977	1	1	1	0	0	1	0	1	1	6
Polr3gl	69870	NM_027241	1	1	1	0	0	1	0	1	1	6
Polr3h	78929	NM_030229	1	1	1	0	0	1	0	1	1	6
Pom121	107939	NM_148932	1	1	1	0	0	1	0	1	1	6
Pomt2	217734	NM_153415	1	1	1	0	0	1	0	1	1	6
Pomt2	217734	NM_153415	1	1	1	0	0	1	0	1	1	6
Pou3f3	18993	NM_008900	1	1	1	0	0	1	0	1	1	6
Ppap2b	67916	NM_080555	1	1	1	0	0	1	0	1	1	6
Ppargc1a	19017	NM_008904	1	1	1	0	1	1	0	0	1	6
Ppcs	106564	NM_026494	1	1	1	0	0	1	0	1	1	6
Ppm1k	243382	NM_175523	1	1	1	0	0	1	0	1	1	6
Ppp1r14c	76142	NM_133485	1	1	1	0	0	1	0	1	1	6
Ppp1r16b	228852	NM_001159662	1	1	1	0	0	1	0	1	1	6
Ppp1r1b	19049	NM_144828	1	1	1	0	1	1	0	0	1	6
Ppp1r1c	75276	NM_172420	1	1	1	0	1	1	0	0	1	6
Ppp1r3c	53412	NM_016854	1	1	1	0	0	1	0	1	1	6
Ppp1r42	69312	NM_145692	1	1	1	0	1	1	0	0	1	6
Ppp1r9b	217124	NM_172261	1	1	1	0	0	1	0	1	1	6
Ppp2r2c	269643	NM_172994	1	1	1	0	0	1	0	1	1	6
Pptc7	320717	NM_177242	1	1	1	0	0	1	0	1	1	6
Prcp	72461	NM_028243	1	1	1	0	0	1	0	1	1	6
Prdm14	383491	NM_001081209	1	1	1	0	1	1	0	0	1	6
Prdm16	70673	NM_027504	1	1	1	0	0	1	0	1	1	6
Prdx6	11758	NM_007453	1	1	1	0	0	1	0	1	1	6
Prdx6b	320769	NM_177256	1	1	1	0	1	1	0	0	1	6
Preb	50907	NM_016703	1	1	1	0	0	1	0	1	1	6
Prex1	277360	NM_177782	1	1	1	0	0	1	0	1	1	6
Prkaa2	108079	NM_178143	1	1	1	0	0	1	0	1	1	6
Prkab2	108097	NM_182997	1	1	1	0	0	1	0	1	1	6
Prkar1b	19085	NM_001253890	1	1	1	0	0	1	0	1	1	6
Prkar2a	19087	NM_008924	1	1	1	0	0	1	0	1	1	6
Prkca	18750	NM_011101	1	1	1	0	0	1	0	1	1	6
Prkce	18754	NM_011104	1	1	1	0	0	1	0	1	1	6
Prkcz	18762	NM_008860	1	1	1	0	0	1	0	1	1	6
Prnd	26434	NM_023043	1	1	1	0	1	1	0	0	1	6
Prpf31	68988	NM_027328	1	1	1	0	0	1	0	1	1	6
Prps2	110639	NM_026662	1	1	1	0	0	1	0	1	1	6
Prr11	270906	NM_175563	1	1	1	0	0	1	0	1	1	6
Prr3	75210	NM_145487	1	1	1	0	0	1	0	1	1	6
Prrc2b	227723	NM_001159634	1	1	1	0	0	1	0	1	1	6
Prrg3	208748	NM_001081135	1	1	1	0	0	1	0	1	1	6
Prss42	235628	NM_153099	1	1	1	0	0	1	0	1	1	6
Prss44	73336	NM_148940	1	1	1	0	0	1	0	1	1	6
Prss57	73106	NM_001042710	1	1	1	0	0	1	0	1	1	6
Prtg	235472	NM_175485	1	1	1	0	0	1	0	1	1	6
Prune	229589	NM_173347	1	1	1	0	0	1	0	1	1	6
Psd4	215632	NM_177611	1	1	1	0	0	1	0	1	1	6
Pskh1	244631	NM_173432	1	1	1	0	0	1	0	1	1	6
Psmb11	73902	NM_175204	1	1	1	0	0	1	0	1	1	6
Psme3	19192	NM_011192	1	1	1	0	0	1	0	1	1	6
Ptbp2	56195	NM_019550	1	1	1	0	0	1	0	1	1	6
Ptcd1	71799	NM_133735	1	1	1	0	1	1	0	0	1	6
Ptplb	70757	NM_023587	1	1	1	0	0	1	0	1	1	6
Ptprg	19270	NM_008981	1	1	1	0	0	1	0	1	1	6
Ptpro	19277	NM_011216	1	1	1	0	0	1	0	1	1	6
Ptprz1	19283	NM_001081306	1	1	1	0	0	1	0	1	1	6
Pvr	52118	NM_027514	1	1	1	0	0	1	0	1	1	6
Pvrl1	58235	NM_021424	1	1	1	0	0	1	0	1	1	6
Pxdc1	66895	NM_025831	1	1	1	0	1	1	0	0	1	6
Pyroxd2	74580	NM_029011	1	1	1	0	0	1	0	1	1	6
Qser1	99003	NM_001123327	1	1	1	0	0	1	0	1	1	6
Rab11b	19326	NM_008997	1	1	1	0	0	1	0	1	1	6
Rab1b	76308	NM_029576	1	1	1	0	0	1	0	1	1	6
Rab27b	80718	NM_030554	1	1	1	0	1	1	0	0	1	6
Rab2b	76338	NM_172601	1	1	1	0	0	1	0	1	1	6
Rab36	76877	NM_029781	1	1	1	0	0	1	0	1	1	6
Rab3c	67295	NM_023852	1	1	1	0	0	1	0	1	1	6
Rab3gap1	226407	NM_178690	1	1	1	0	0	1	0	1	1	6
Rab3gap2	98732	NM_001163754	1	1	1	0	0	1	0	1	1	6
Rab43	69834	NM_001039394	1	1	1	0	0	1	0	1	1	6
Rab44	442827	NM_001002786	1	1	1	0	0	1	0	1	1	6
Rac2	19354	NM_009008	1	1	1	0	0	1	0	1	1	6
Rad54l2	81000	NM_030730	1	1	1	0	0	1	0	1	1	6
Rag1	19373	NM_009019	1	1	1	0	0	1	0	1	1	6
Rala	56044	NM_019491	1	1	1	0	0	1	0	1	1	6
Ralgapa2	241694	NM_001033348	1	1	1	0	0	1	0	1	1	6
Ralgapb	228850	NM_177658	1	1	1	0	0	1	0	1	1	6
Ralgps2	78255	NM_001159965	1	1	1	0	0	1	0	1	1	6
Ranbp10	74334	NM_145824	1	1	1	0	0	1	0	1	1	6
Ranbp3	71810	NM_001252466	1	1	1	0	0	1	0	1	1	6
Rap1gap2	380711	NM_001015046	1	1	1	0	0	1	0	1	1	6
Rasa1	218397	NM_145452	1	1	1	0	1	1	0	0	1	6
Rasgrp1	19419	NM_011246	1	1	1	0	0	1	0	1	1	6
Rasgrp4	233046	NM_001174155	1	1	1	0	0	1	0	1	1	6
Rasl10b	276952	NM_001013386	1	1	1	0	0	1	0	1	1	6
Rasl10b	276952	NM_001013386	1	1	1	0	0	1	0	1	1	6
Rassf2	215653	NM_175445	1	1	1	0	0	1	0	1	1	6
Rassf4	213391	NM_178045	1	1	1	0	0	1	0	1	1	6
Rbfox2	93686	NM_053104	1	1	1	0	0	1	0	1	1	6
Rbm24	666794	NM_001081425	1	1	1	0	1	1	0	0	1	6
Rbms2	56516	NM_001039080	1	1	1	0	1	1	0	0	1	6
Rbmx2	209003	NM_173376	1	1	1	0	0	1	0	1	1	6
Rc3h2	319817	NM_001100591	1	1	1	0	0	1	0	1	1	6
Rcbtb2	105670	NM_001170694	1	1	1	0	1	1	0	0	1	6
Rcor2	104383	NM_054048	1	1	1	0	0	1	0	1	1	6
Rcsd1	226594	NM_178593	1	1	1	0	0	1	0	1	1	6
Rdh11	17252	NM_021557	1	1	1	0	0	1	0	1	1	6
Recql5	170472	NM_130454	1	1	1	0	0	1	0	1	1	6
Reep3	28193	NM_001204915	1	1	1	0	0	1	0	1	1	6
Rell1	100532	NM_145923	1	1	1	0	0	1	0	1	1	6
Reln	19699	NM_011261	1	1	1	0	0	1	0	1	1	6
Relt	320100	NM_177073	1	1	1	0	0	1	0	1	1	6
Reps2	194590	NM_178256	1	1	1	0	0	1	0	1	1	6
Ret	19713	NM_001080780	1	1	1	0	0	1	0	1	1	6
Rftn2	74013	NM_028713	1	1	1	0	0	1	0	1	1	6
Rfwd2	26374	NM_011931	1	1	1	0	0	1	0	1	1	6
Rfx3	19726	NM_011265	1	1	1	0	0	1	0	1	1	6
Rfx6	320995	NM_001159389	1	1	1	0	0	1	0	1	1	6
Rgp1	242406	NM_172866	1	1	1	0	0	1	0	1	1	6
Rgs8	67792	NM_026380	1	1	1	0	0	1	0	1	1	6
Rgs9bp	243923	NM_145840	1	1	1	0	0	1	0	1	1	6
Rhbdd1	76867	NM_001122685	1	1	1	0	0	1	0	1	1	6
Rhbdd2	215160	NM_146002	1	1	1	0	0	1	0	1	1	6
Rhot2	214952	NM_145999	1	1	1	0	0	1	0	1	1	6
Rmnd5a	68477	NM_024288	1	1	1	0	0	1	0	1	1	6
Rmnd5a	68477	NM_024288	1	1	1	0	0	1	0	1	1	6
Rnf114	81018	NM_030743	1	1	1	0	0	1	0	1	1	6
Rnf122	68867	NM_175136	1	1	1	0	0	1	0	1	1	6
Rnf13	24017	NM_001113413	1	1	1	0	0	1	0	1	1	6
Rnf157	217340	NM_027258	1	1	1	0	0	1	0	1	1	6
Rnf165	225743	NM_001164504	1	1	1	0	0	1	0	1	1	6
Rnf165	225743	NM_001164504	1	1	1	0	0	1	0	1	1	6
Rnf169	108937	NM_175388	1	1	1	0	0	1	0	1	1	6
Rnf182	328234	NM_183204	1	1	1	0	0	1	0	1	1	6
Rnf34	80751	NM_030564	1	1	1	0	0	1	0	1	1	6
Rnf40	233900	NM_172281	1	1	1	0	0	1	0	1	1	6
Rnf44	105239	NM_001146025	1	1	1	0	0	1	0	1	1	6
Rngtt	24018	NM_011884	1	1	1	0	1	1	0	0	1	6
Rpa1	68275	NM_001164223	1	1	1	0	0	1	0	1	1	6
Rph3a	19894	NM_011286	1	1	1	0	0	1	0	1	1	6
Rpia	19895	NM_009075	1	1	1	0	0	1	0	1	1	6
Rpp14	67053	NM_025938	1	1	1	0	0	1	0	1	1	6
Rpp14	67053	NM_025938	1	1	1	0	1	1	0	0	1	6
Rprd1b	70470	NM_027434	1	1	1	0	0	1	0	1	1	6
Rpusd1	106707	NM_028009	1	1	1	0	0	1	0	1	1	6
Rras2	66922	NM_025846	1	1	1	0	0	1	0	1	1	6
Rreb1	68750	NM_001177869	1	1	1	0	0	1	0	1	1	6
Rrm2b	382985	NM_199476	1	1	1	0	0	1	0	1	1	6
Rrn3	106298	NM_001039521	1	1	1	0	0	1	0	1	1	6
Rs1	20147	NM_011302	1	1	1	0	0	1	0	1	1	6
Rufy3	52822	NM_027530	1	1	1	0	0	1	0	1	1	6
Runx1t1	12395	NM_001111027	1	1	1	0	0	1	0	1	1	6
Rxrb	20182	NM_001205214	1	1	1	0	0	1	0	1	1	6
Sall2	50524	NM_015772	1	1	1	0	0	1	0	1	1	6
Samd3	268288	NM_001013766	1	1	1	0	0	1	0	1	1	6
Sbk1	104175	NM_145587	1	1	1	0	0	1	0	1	1	6
Scai	320271	NM_178778	1	1	1	0	0	1	0	1	1	6
Scamp5	56807	NM_020270	1	1	1	0	0	1	0	1	1	6
Scd1	20249	NM_009127	1	1	1	0	0	1	0	1	1	6
Scd3	30049	NM_024450	1	1	1	0	0	1	0	1	1	6
Scimp	327957	NM_001045526	1	1	1	0	0	1	0	1	1	6
Scn11a	24046	NM_011887	1	1	1	0	0	1	0	1	1	6
Scn2b	72821	NM_001014761	1	1	1	0	0	1	0	1	1	6
Scn8a	20273	NM_001077499	1	1	1	0	0	1	0	1	1	6
Scrt1	170729	NM_130893	1	1	1	0	0	1	0	1	1	6
Sdad1	231452	NM_172713	1	1	1	0	0	1	0	1	1	6
Sdf4	20318	NM_011341	1	1	1	0	0	1	0	1	1	6
Sec14l4	103655	NM_146013	1	1	1	0	0	1	0	1	1	6
Sec22c	215474	NM_178677	1	1	1	0	0	1	0	1	1	6
Sec31b	240667	NM_001033343	1	1	1	0	0	1	0	1	1	6
Sel1l	20338	NM_001039089	1	1	1	0	0	1	0	1	1	6
Selt	69227	NM_001040396	1	0	1	0	1	1	0	1	1	6
Sema3a	20346	NM_009152	1	1	1	0	0	1	0	1	1	6
Sema3e	20349	NM_011348	1	1	1	0	0	1	0	1	1	6
Sema4g	26456	NM_011976	1	1	1	0	0	1	0	1	1	6
Sema6d	214968	NM_199241	1	1	1	0	0	1	0	1	1	6
Senp2	75826	NM_029457	1	1	1	0	0	1	0	1	1	6
Serac1	321007	NM_001111017	1	1	1	0	0	1	0	1	1	6
Serbp1	66870	NM_025814	1	1	1	0	0	1	0	1	1	6
Serpinf2	18816	NM_008878	1	1	1	0	1	1	0	0	1	6
Sestd1	228071	NM_175465	1	1	1	0	0	1	0	1	1	6
Sez6l	56747	NM_001253916	1	1	1	0	0	1	0	1	1	6
Sf1	22668	NM_001110791	1	1	1	0	0	1	0	1	1	6
Sf3b1	81898	NM_031179	1	1	1	0	0	1	0	1	1	6
Sfr1	67788	NM_026377	1	1	1	0	0	1	0	1	1	6
Sfrp1	20377	NM_013834	1	1	1	0	0	1	0	1	1	6
Sfrs18	66625	NM_025669	1	1	1	0	1	1	0	0	1	6
Sgip1	73094	NM_144906	1	1	1	0	0	1	0	1	1	6
Sgk3	170755	NM_133220	1	1	1	0	0	1	0	1	1	6
Sgsh	27029	NM_018822	1	1	1	0	0	1	0	1	1	6
Sgsm1	52850	NM_172718	1	1	1	0	0	1	0	1	1	6
Sh2d2a	27371	NM_021309	1	1	1	0	0	1	0	1	1	6
Sh2d5	230863	NM_001099631	1	1	1	0	0	1	0	1	1	6
Sh3kbp1	58194	NM_001135727	1	1	1	0	0	1	0	1	1	6
Sh3pxd2a	14218	NM_008018	1	1	1	0	0	1	0	1	1	6
She	214547	NM_172530	1	1	1	0	0	1	0	1	1	6
Shmt1	20425	NM_009171	1	1	1	0	1	1	0	0	1	6
Sidt2	214597	NM_172257	1	1	1	0	0	1	0	1	1	6
Sirpa	19261	NM_007547	1	1	1	0	0	1	0	1	1	6
Ski	20481	NM_011385	1	1	1	0	0	1	0	1	1	6
Skint4	320640	NM_178786	1	1	1	0	0	1	0	1	1	6
Slc12a1	20495	NM_001079690	1	1	1	0	0	1	0	1	1	6
Slc12a1	20495	NM_183354	1	1	1	0	0	1	0	1	1	6
Slc13a1	55961	NM_019481	1	1	1	0	0	1	0	1	1	6
Slc16a4	229699	NM_146136	1	1	1	0	1	1	0	0	1	6
Slc16a6	104681	NM_001029842	1	1	1	0	0	1	0	1	1	6
Slc18a1	110877	NM_153054	1	1	1	0	0	1	0	1	1	6
Slc1a2	20511	NM_001077514	1	1	1	0	0	1	0	1	1	6
Slc22a6	18399	NM_008766	1	1	1	0	0	1	0	1	1	6
Slc23a2	54338	NM_018824	1	1	1	0	0	1	0	1	1	6
Slc24a2	76376	NM_172426	1	1	1	0	0	1	0	1	1	6
Slc25a44	229517	NM_178696	1	1	1	0	0	1	0	1	1	6
Slc25a51	230125	NM_001009949	1	1	1	0	0	1	0	1	1	6
Slc26a1	231583	NM_174870	1	1	1	0	0	1	0	1	1	6
Slc2a12	353169	NM_178934	1	1	1	0	0	1	0	1	1	6
Slc2a3	20527	NM_011401	1	1	1	0	1	1	0	0	1	6
Slc30a4	22785	NM_011774	1	1	1	0	0	1	0	1	1	6
Slc35c2	228875	NM_001252573	1	1	1	0	0	1	0	1	1	6
Slc35f2	72022	NM_028060	1	1	1	0	0	1	0	1	1	6
Slc36a1	215335	NM_153139	1	1	1	0	0	1	0	1	1	6
Slc37a2	56857	NM_001145960	1	1	1	0	0	1	0	1	1	6
Slc37a3	72144	NM_028123	1	1	1	0	0	1	0	1	1	6
Slc37a3	72144	NM_028123	1	1	1	0	0	1	0	1	1	6
Slc38a1	105727	NM_134086	1	1	1	0	0	1	0	1	1	6
Slc38a2	67760	NM_175121	1	1	1	0	0	1	0	1	1	6
Slc41a3	71699	NM_027868	1	1	1	0	0	1	0	1	1	6
Slc43a2	215113	NM_001199283	1	1	1	0	0	1	0	1	1	6
Slc4a4	54403	NM_018760	1	1	1	0	0	1	0	1	1	6
Slc4a4	54403	NM_018760	1	1	1	0	0	1	0	1	1	6
Slc5a3	53881	NM_017391	1	1	1	0	0	1	0	1	1	6
Slc6a1	232333	NM_178703	1	1	1	0	0	1	0	1	1	6
Slc6a17	229706	NM_172271	1	1	1	0	0	1	0	1	1	6
Slc7a1	11987	NM_007513	1	1	1	0	0	1	0	1	1	6
Slco1a4	28250	NM_030687	1	1	1	0	0	1	0	1	1	6
Slco5a1	240726	NM_172841	1	1	1	0	0	1	0	1	1	6
Slmo1	225655	NM_144867	1	1	1	0	0	1	0	1	1	6
Slx4ip	74243	NM_001038641	1	1	1	0	0	1	0	1	1	6
Smap2	69780	NM_133716	1	1	1	0	0	1	0	1	1	6
Smarca4	20586	NM_001174078	1	1	1	0	0	1	0	1	1	6
Smarcad1	13990	NM_007958	1	1	1	0	0	1	0	1	1	6
Smek2	104570	NM_134034	1	1	1	0	0	1	0	1	1	6
Smg9	71997	NM_028047	1	1	1	0	0	1	0	1	1	6
Smoc1	64075	NM_001146217	1	1	1	0	0	1	0	1	1	6
Sms	20603	NM_009214	1	1	1	0	0	1	0	1	1	6
Smurf1	75788	NM_001038627	1	1	1	0	0	1	0	1	1	6
Smyd5	232187	NM_144918	1	1	1	0	0	1	0	1	1	6
Snap29	67474	NM_023348	1	1	1	0	0	1	0	1	1	6
Sncaip	67847	NM_001199154	1	1	1	0	0	1	0	1	1	6
Sncb	104069	NM_033610	1	1	1	0	0	1	0	1	1	6
Snn	20621	NM_009223	1	1	1	0	0	1	0	1	1	6
Snx11	74479	NM_028965	1	1	1	0	0	1	0	1	1	6
Snx12	55988	NM_001110310	1	1	1	0	0	1	0	1	1	6
Snx18	170625	NM_130796	1	1	1	0	0	1	0	1	1	6
Snx22	382083	NM_001025612	1	1	1	0	0	1	0	1	1	6
Snx27	76742	NM_029721	1	1	1	0	0	1	0	1	1	6
Snx27	76742	NM_029721	1	1	1	0	0	1	0	1	1	6
Soat1	20652	NM_009230	1	1	1	0	0	1	0	1	1	6
Socs2	216233	NM_007706	1	0	1	0	1	1	0	1	1	6
Socs3	12702	NM_007707	1	1	1	0	0	1	0	1	1	6
Socs5	56468	NM_019654	1	1	1	0	0	1	0	1	1	6
Socs7	192157	NM_138657	1	1	1	0	0	1	0	1	1	6
Socs7	192157	NM_138657	1	1	1	0	0	1	0	1	1	6
Sorcs1	58178	NM_021377	1	1	1	0	1	1	0	0	1	6
Sox1	20664	NM_009233	1	1	1	0	1	1	0	0	1	6
Sox12	20667	NM_011438	1	1	1	0	0	1	0	1	1	6
Sox8	20681	NM_011447	1	1	1	0	0	1	0	1	1	6
Sp4	20688	NM_009239	1	1	1	0	0	1	0	1	1	6
Sp6	83395	NM_031183	1	1	1	0	0	1	0	1	1	6
Spata6	67946	NM_026470	1	1	1	0	0	1	0	1	1	6
Spats2l	67198	NM_144882	1	1	1	0	0	1	0	1	1	6
Specc1	432572	NM_001029936	1	1	1	0	0	1	0	1	1	6
Speg	11790	NM_007463	1	1	1	0	0	1	0	1	1	6
Spib	272382	NM_019866	1	1	1	0	0	1	0	1	1	6
Sprr2a1	20755	NM_011468	1	1	1	0	0	1	0	1	1	6
Sprr2a2	100303744	NM_001164787	1	1	1	0	0	1	0	1	1	6
Spsb1	74646	NM_029035	1	1	1	0	0	1	0	1	1	6
Spsb1	74646	NM_029035	1	1	1	0	0	1	0	1	1	6
Sptssa	104725	NM_134054	1	1	1	0	0	1	0	1	1	6
Src	20779	NM_009271	1	1	1	0	0	1	0	1	1	6
Srgap1	117600	NM_001081037	1	1	1	0	0	1	0	1	1	6
Srgap1	117600	NM_001081037	1	1	1	0	0	1	0	1	1	6
Srgap3	259302	NM_080448	1	1	1	0	0	1	0	1	1	6
Srp9	27058	NM_012058	1	1	1	0	0	1	0	1	1	6
Srrm4	68955	NM_026886	1	1	1	0	0	1	0	1	1	6
Srsf7	225027	NM_146083	1	1	1	0	0	1	0	1	1	6
Ssr1	107513	NM_025965	1	1	1	0	0	1	0	1	1	6
Sstr3	20607	NM_009218	1	1	1	0	0	1	0	1	1	6
St6galnac4	20448	NM_011373	1	1	1	0	0	1	0	1	1	6
St6galnac6	50935	NM_016973	1	1	1	0	0	1	0	1	1	6
St8sia1	20449	NM_011374	1	1	1	0	0	1	0	1	1	6
St8sia4	20452	NM_009183	1	1	1	0	0	1	0	1	1	6
Stat5b	20851	NM_011489	1	1	1	0	0	1	0	1	1	6
Stk11ip	71728	NM_027886	1	1	1	0	0	1	0	1	1	6
Strada	72149	NM_001252448	1	1	1	0	0	1	0	1	1	6
Strbp	20744	NM_009261	1	1	1	0	0	1	0	1	1	6
Strbp	20744	NM_009261	1	1	1	0	0	1	0	1	1	6
Strip2	320609	NM_177204	1	1	1	0	0	1	0	1	1	6
Strip2	320609	NM_177204	1	1	1	0	0	1	0	1	1	6
Strn4	97387	NM_133789	1	1	1	0	0	1	0	1	1	6
Stx2	13852	NM_007941	1	1	1	0	0	1	0	1	1	6
Stxbp6	217517	NM_144552	1	1	1	0	0	1	0	1	1	6
Sub1	20024	NM_011294	1	1	1	0	0	1	0	1	1	6
Suco	226551	NM_172645	1	1	1	0	0	1	0	1	1	6
Sumf2	67902	NM_026445	1	1	1	0	0	1	0	1	1	6
Suv39h1	20937	NM_011514	1	0	1	0	1	1	0	1	1	6
Suv39h2	64707	NM_022724	1	1	1	0	0	1	0	1	1	6
Sv2b	64176	NM_153579	1	1	1	0	0	1	0	1	1	6
Sybu	319613	NM_176998	1	1	1	0	1	1	0	0	1	6
Syk	20963	NM_011518	1	1	1	0	0	1	0	1	1	6
Syngr1	20972	NM_207708	1	1	1	0	0	1	0	1	1	6
Synj1	104015	NM_001164483	1	1	1	0	0	1	0	1	1	6
Syt12	171180	NM_134164	1	1	1	0	0	1	0	1	1	6
Syt13	80976	NM_030725	1	1	1	0	0	1	0	1	1	6
Syt2	20980	NM_009307	1	1	1	0	0	1	0	1	1	6
Tab3	66724	NM_025729	1	1	1	0	0	1	0	1	1	6
Tacr2	21337	NM_009314	1	1	1	0	0	1	0	1	1	6
Tacr3	21338	NM_021382	1	1	1	0	0	1	0	1	1	6
Tacstd2	56753	NM_020047	1	1	1	0	0	1	0	1	1	6
Taf2	319944	NM_001081288	1	1	1	0	0	1	0	1	1	6
Taf8	63856	NM_022015	1	1	1	0	0	1	0	1	1	6
Taok1	216965	NM_144825	1	1	1	0	0	1	0	1	1	6
Taok1	216965	NM_144825	1	1	1	0	0	1	0	1	1	6
Tapbp	21356	NM_001025313	1	1	1	0	0	1	0	1	1	6
Tbc1d14	100855	NM_001113362	1	1	1	0	0	1	0	1	1	6
Tbc1d16	207592	NM_172443	1	1	1	0	0	1	0	1	1	6
Tbc1d22a	223754	NM_145476	1	1	1	0	0	1	0	1	1	6
Tbc1d24	224617	NM_001163852	1	1	1	0	0	1	0	1	1	6
Tbc1d24	224617	NM_001163852	1	1	1	0	0	1	0	1	1	6
Tbc1d4	210789	NM_001081278	1	1	1	0	0	1	0	1	1	6
Tbl1xr1	81004	NM_030732	1	1	1	0	0	1	0	1	1	6
Tbr1	21375	NM_009322	1	1	1	0	0	1	0	1	1	6
Tbx15	21384	NM_009323	1	1	1	0	0	1	0	1	1	6
Tcam1	75870	NM_029467	1	1	1	0	0	1	0	1	1	6
Tceanc2	66526	NM_025617	1	1	1	0	0	1	0	1	1	6
Tdgf1	21667	NM_011562	1	1	1	0	0	1	0	1	1	6
Tead4	21679	NM_011567	1	1	1	0	0	1	0	1	1	6
Tecpr2	104859	NM_001081057	1	1	1	0	0	1	0	1	1	6
Tecrl	243078	NM_153801	1	1	1	0	1	1	0	0	1	6
Terf2ip	57321	NM_020584	1	1	1	0	0	1	0	1	1	6
Tesk2	230661	NM_146151	1	1	1	0	0	1	0	1	1	6
Tet1	52463	NM_001253857	1	1	1	0	0	1	0	1	1	6
Tet1	52463	NM_001253857	1	1	1	0	0	1	0	1	1	6
Tet2	214133	NM_001040400	1	1	1	0	0	1	0	1	1	6
Tet3	194388	NM_183138	1	1	1	0	0	1	0	1	1	6
Tet3	194388	NM_183138	1	1	1	0	0	1	0	1	1	6
Tfap2b	21419	NM_001025305	1	1	1	0	0	1	0	1	1	6
Tfpi	21788	NM_001177319	1	1	1	0	0	1	0	1	1	6
Tfrc	22042	NM_011638	1	1	1	0	0	1	0	1	1	6
Tgfbr1	21812	NM_009370	1	1	1	0	0	1	0	1	1	6
Thada	240174	NM_183021	1	1	1	0	0	1	0	1	1	6
Themis	210757	NM_178666	1	1	1	0	1	1	0	0	1	6
Thoc1	225160	NM_153552	1	1	1	0	0	1	0	1	1	6
Thrb	21834	NM_009380	1	1	1	0	0	1	0	1	1	6
Thsd4	207596	NM_001040426	1	1	1	0	0	1	0	1	1	6
Thsd7a	330267	NM_001164805	1	1	1	0	0	1	0	1	1	6
Ticrr	77011	NM_029835	1	1	1	0	0	1	0	1	1	6
Timd4	276891	NM_178759	1	1	1	0	0	1	0	1	1	6
Timm21	67105	NM_025969	1	1	1	0	1	1	0	0	1	6
Timp3	21859	NM_011595	1	1	1	0	0	1	0	1	1	6
Tlk2	24086	NM_001112705	1	1	1	0	0	1	0	1	1	6
Tm4sf4	229302	NM_145539	1	1	1	0	1	1	0	0	1	6
Tm9sf3	107358	NM_133352	1	1	1	0	0	1	0	1	1	6
Tmcc3	319880	NM_172051	1	1	1	0	0	1	0	1	1	6
Tmcc3	319880	NM_172051	1	1	1	0	0	1	0	1	1	6
Tmed1	17083	NM_010744	1	1	1	0	0	1	0	1	1	6
Tmed8	382620	NM_001033475	1	1	1	0	0	1	0	1	1	6
Tmem104	320534	NM_001033393	1	1	1	0	0	1	0	1	1	6
Tmem109	68539	NM_134142	1	1	1	0	0	1	0	1	1	6
Tmem110	69179	NM_028839	1	1	1	0	0	1	0	1	1	6
Tmem127	69470	NM_175145	1	1	1	0	0	1	0	1	1	6
Tmem151b	210573	NM_001013749	1	1	1	0	1	1	0	0	1	6
Tmem164	209497	NM_001199360	1	1	1	0	0	1	0	1	1	6
Tmem176b	65963	NM_023056	1	1	1	0	0	1	0	1	1	6
Tmem186	66690	NM_025708	1	1	1	0	0	1	0	1	1	6
Tmem2	83921	NM_031997	1	1	1	0	0	1	0	1	1	6
Tmem201	230917	NM_177672	1	1	1	0	0	1	0	1	1	6
Tmem209	72649	NM_178625	1	1	1	0	1	1	0	0	1	6
Tmem239	66766	NM_025753	1	1	1	0	0	1	0	1	1	6
Tmem25	71687	NM_027865	1	1	1	0	0	1	0	1	1	6
Tmem41b	233724	NM_153525	1	1	1	0	0	1	0	1	1	6
Tmem50b	77975	NM_030018	1	1	1	0	0	1	0	1	1	6
Tmem51	214359	NM_145402	1	1	1	0	0	1	0	1	1	6
Tmem72	319776	NM_178768	1	1	1	0	0	1	0	1	1	6
Tmem79	71913	NM_024246	1	1	1	0	0	1	0	1	1	6
Tmem88	67020	NM_025915	1	1	1	0	0	1	0	1	1	6
Tmigd1	66601	NM_025655	1	1	1	0	1	1	0	0	1	6
Tmprss11e	243084	NM_172880	1	1	1	0	0	1	0	1	1	6
Tmprss11f	243083	NM_178730	1	1	1	0	0	1	0	1	1	6
Tmtc1	387314	NM_198967	1	1	1	0	0	1	0	1	1	6
Tnfaip8l1	66443	NM_025566	1	1	1	0	0	1	0	1	1	6
Tnfaip8l3	244882	NM_001033535	1	1	1	0	1	1	0	0	1	6
Tnrc6a	233833	NM_144925	1	1	1	0	0	1	0	1	1	6
Tnrc6b	213988	NM_144812	1	1	1	0	0	1	0	1	1	6
Tns1	21961	NM_027884	1	1	1	0	0	1	0	1	1	6
Tom1l2	216810	NM_153080	1	1	1	0	0	1	0	1	1	6
Tor3a	30935	NM_023141	1	1	1	0	0	1	0	1	1	6
Tox	252838	NM_145711	1	1	1	0	1	1	0	0	1	6
Tox4	268741	NM_023434	1	1	1	0	0	1	0	1	1	6
Tpx2	72119	NM_001141977	1	1	1	0	0	1	0	1	1	6
Trabd2b	666048	NM_001085549	1	1	1	0	0	1	0	1	1	6
Traf3	22031	NM_011632	1	1	1	0	0	1	0	1	1	6
Traf7	224619	NM_153792	1	1	1	0	0	1	0	1	1	6
Traip	22036	NM_011634	1	1	1	0	0	1	0	1	1	6
Trak2	70827	NM_172406	1	1	1	0	0	1	0	1	1	6
Treml2	328833	NM_001033405	1	1	1	0	0	1	0	1	1	6
Trim16	94092	NM_053169	1	1	1	0	0	1	0	1	1	6
Trim2	80890	NM_030706	1	1	1	0	0	1	0	1	1	6
Trim25	217069	NM_009546	1	1	1	0	0	1	0	1	1	6
Trim36	28105	NM_178872	1	1	1	0	0	1	0	1	1	6
Trim44	80985	NM_020267	1	1	1	0	0	1	0	1	1	6
Trim67	330863	NM_198632	1	1	1	0	0	1	0	1	1	6
Trip12	14897	NM_133975	1	1	1	0	0	1	0	1	1	6
Trove2	20822	NM_013835	1	1	1	0	0	1	0	1	1	6
Trp53i11	277414	NM_001025246	1	1	1	0	0	1	0	1	1	6
Trp53inp2	68728	NM_178111	1	1	1	0	0	1	0	1	1	6
Trp53rk	76367	NM_023815	1	1	1	0	0	1	0	1	1	6
Trp63	22061	NM_001127259	1	1	1	0	1	1	0	0	1	6
Trp73	22062	NM_011642	1	1	1	0	0	1	0	1	1	6
Trps1	83925	NM_032000	1	1	1	0	0	1	0	1	1	6
Trps1	83925	NM_032000	1	1	1	0	0	1	0	1	1	6
Tsc2	22084	NM_011647	1	1	1	0	0	1	0	1	1	6
Tsc22d2	72033	NM_001081229	1	1	1	0	0	1	0	1	1	6
Tsn	22099	NM_011650	1	1	1	0	0	1	0	1	1	6
Tspan11	68498	NM_026743	1	1	1	0	0	1	0	1	1	6
Tspan2	70747	NM_027533	1	1	1	0	0	1	0	1	1	6
Tspan9	109246	NM_175414	1	1	1	0	0	1	0	1	1	6
Tspyl3	241732	NM_198617	1	1	1	0	0	1	0	1	1	6
Tspyl5	239364	NM_001085421	1	1	1	0	0	1	0	1	1	6
Tsta3	22122	NM_031201	1	1	1	0	1	1	0	0	1	6
Ttbk1	106763	NM_001162864	1	1	1	0	0	1	0	1	1	6
Ttbk2	140810	NM_001024856	1	0	1	0	1	1	0	1	1	6
Ttc17	74569	NM_183106	1	1	1	0	0	1	0	1	1	6
Ttc7b	104718	NM_001033213	1	1	1	0	0	1	0	1	1	6
Ttc9	69480	NM_001033149	1	1	1	0	0	1	0	1	1	6
Ttl	69737	NM_027192	1	1	1	0	0	1	0	1	1	6
Ttll7	70892	NM_027594	1	1	1	0	1	1	0	0	1	6
Ttyh2	117160	NM_053273	1	1	1	0	0	1	0	1	1	6
Tubgcp6	328580	NM_001163319	1	1	1	0	0	1	0	1	1	6
Tuft1	22156	NM_011656	1	1	1	0	0	1	0	1	1	6
Tulp2	56734	NM_001045555	1	1	1	0	0	1	0	1	1	6
Tvp23a	383103	NM_001013778	1	1	1	0	0	1	0	1	1	6
Txlna	109658	NM_001005506	1	1	1	0	0	1	0	1	1	6
Txnl4b	234723	NM_175646	1	1	1	0	0	1	0	1	1	6
Uba1	22201	NM_001136085	1	1	1	0	0	1	0	1	1	6
Ubap1	67123	NM_023305	1	1	1	0	0	1	0	1	1	6
Ube2j1	56228	NM_019586	1	1	1	0	0	1	0	1	1	6
Ubiad1	71707	NM_027873	1	1	1	0	0	1	0	1	1	6
Ubl4	27643	NM_145405	1	1	1	0	0	1	0	1	1	6
Ubxn4	67812	NM_026390	1	1	1	0	0	1	0	1	1	6
Uggt1	320011	NM_198899	1	1	1	0	0	1	0	1	1	6
Uhrf1bp1l	75089	NM_029166	1	1	1	0	0	1	0	1	1	6
Ulk1	22241	NM_009469	1	1	1	0	0	1	0	1	1	6
Unc5a	107448	NM_153131	1	1	1	0	0	1	0	1	1	6
Unc5d	210801	NM_153135	1	1	1	0	0	1	0	1	1	6
Uqcc	56046	NM_018888	1	1	1	0	0	1	0	1	1	6
Uri1	19777	NM_011274	1	1	1	0	1	1	0	0	1	6
Usb1	101985	NM_133954	1	1	1	0	0	1	0	1	1	6
Usp24	329908	NM_183225	1	1	1	0	0	1	0	1	1	6
Usp30	100756	NM_001033202	1	1	1	0	0	1	0	1	1	6
Usp45	77593	NM_152825	1	1	1	0	0	1	0	1	1	6
Usp6nl	98910	NM_001080548	1	1	1	0	0	1	0	1	1	6
Usp7	252870	NM_001003918	1	1	1	0	0	1	0	1	1	6
Usp9x	22284	NM_009481	1	1	1	0	0	1	0	1	1	6
Uvssa	71101	NM_001081101	1	1	1	0	0	1	0	1	1	6
Vamp3	22319	NM_009498	1	1	1	0	0	1	0	1	1	6
Vangl1	229658	NM_177545	1	1	1	0	0	1	0	1	1	6
Vapb	56491	NM_019806	1	1	1	0	0	1	0	1	1	6
Veph1	72789	NM_145820	1	1	1	0	0	1	0	1	1	6
Vezf1	22344	NM_016686	1	1	1	0	0	1	0	1	1	6
Vmac	106639	NM_178926	1	1	1	0	0	1	0	1	1	6
Vps33a	77573	NM_029929	1	1	1	0	0	1	0	1	1	6
Vps37b	330192	NM_177876	1	1	1	0	0	1	0	1	1	6
Vwc2l	320460	NM_177164	1	1	1	0	0	1	0	1	1	6
Wasf1	83767	NM_031877	1	1	1	0	0	1	0	1	1	6
Wasl	73178	NM_028459	1	1	1	0	0	1	0	1	1	6
Wdfy1	69368	NM_001111279	1	1	1	0	1	1	0	0	1	6
Wdfy3	72145	NM_172882	1	1	1	0	0	1	0	1	1	6
Wdpcp	216560	NM_145425	1	1	1	0	0	1	0	1	1	6
Wdr18	216156	NM_175450	1	1	1	0	0	1	0	1	1	6
Wdr26	226757	NM_145514	1	1	1	0	0	1	0	1	1	6
Wdr38	76646	NM_029687	1	1	1	0	0	1	0	1	1	6
Wdr4	57773	NM_021322	1	1	1	0	0	1	0	1	1	6
Wdr7	104082	NM_001014981	1	1	1	0	0	1	0	1	1	6
Wdr76	241627	NM_030234	1	1	1	0	0	1	0	1	1	6
Wdtc1	230796	NM_199306	1	1	1	0	0	1	0	1	1	6
Wfikkn2	278507	NM_181819	1	1	1	0	0	1	0	1	1	6
Whsc1	107823	NM_001177884	1	1	1	0	0	1	0	1	1	6
Wipf1	215280	NM_153138	1	1	1	0	0	1	0	1	1	6
Wipf2	68524	NM_197940	1	1	1	0	0	1	0	1	1	6
Wnt11	22411	NM_009519	1	1	1	0	0	1	0	1	1	6
Wnt9b	22412	NM_011719	1	1	1	0	0	1	0	1	1	6
Xbp1	22433	NM_013842	1	1	1	0	0	1	0	1	1	6
Xkrx	331524	NM_183319	1	1	1	0	0	1	0	1	1	6
Xpnpep3	321003	NM_177310	1	1	1	0	0	1	0	1	1	6
Xpo6	74204	NM_028816	1	1	1	0	0	1	0	1	1	6
Xpo7	65246	NM_023045	1	1	1	0	0	1	0	1	1	6
Ybey	216119	NM_172550	1	1	1	0	0	1	0	1	1	6
Yeats2	208146	NM_001145930	1	1	1	0	0	1	0	1	1	6
Ypel2	77864	NM_001005341	1	1	1	0	0	1	0	1	1	6
Ywhag	22628	NM_018871	1	1	1	0	0	1	0	1	1	6
Zadh2	225791	NM_146090	1	1	1	0	0	1	0	1	1	6
Zbtb10	229055	NM_177660	1	1	1	0	0	1	0	1	1	6
Zbtb33	56805	NM_020256	1	1	1	0	0	1	0	1	1	6
Zbtb34	241311	NM_001085507	1	1	1	0	0	1	0	1	1	6
Zbtb39	320080	NM_198035	1	1	1	0	0	1	0	1	1	6
Zbtb39	320080	NM_198035	1	1	1	0	0	1	0	1	1	6
Zbtb4	75580	NM_029348	1	1	1	0	0	1	0	1	1	6
Zbtb40	230848	NM_198248	1	1	1	0	0	1	0	1	1	6
Zbtb5	230119	NM_001163284	1	1	1	0	0	1	0	1	1	6
Zbtb7c	207259	NM_145356	1	1	1	0	0	1	0	1	1	6
Zbtb8b	215627	NM_153541	1	1	1	0	0	1	0	1	1	6
Zc3h11a	70579	NM_144530	1	1	1	0	0	1	0	1	1	6
Zc3h12a	230738	NM_153159	1	1	1	0	0	1	0	1	1	6
Zc3h7a	106205	NM_145931	1	1	1	0	0	1	0	1	1	6
Zcchc3	67917	NM_175126	1	1	1	0	0	1	0	1	1	6
Zcchc8	70650	NM_027494	1	1	1	0	0	1	0	1	1	6
Zdhhc15	108672	NM_175358	1	1	1	0	0	1	0	1	1	6
Zdhhc21	68268	NM_026647	1	1	1	0	0	1	0	1	1	6
Zdhhc8	27801	NM_172151	1	1	1	0	0	1	0	1	1	6
Zer1	227693	NM_178694	1	1	1	0	0	1	0	1	1	6
Zfand3	21769	NM_148926	1	1	1	0	0	1	0	1	1	6
Zfp106	20402	NM_011743	1	1	1	0	0	1	0	1	1	6
Zfp148	22661	NM_011749	1	1	1	0	0	1	0	1	1	6
Zfp160	224585	NM_145483	1	1	1	0	0	1	0	1	1	6
Zfp236	329002	NM_177832	1	1	1	0	0	1	0	1	1	6
Zfp280d	235469	NM_146224	1	1	1	0	0	1	0	1	1	6
Zfp346	26919	NM_012017	1	1	1	0	0	1	0	1	1	6
Zfp354a	21408	NM_009329	1	1	1	0	0	1	0	1	1	6
Zfp354c	30944	NM_013922	1	1	1	0	0	1	0	1	1	6
Zfp365	216049	NM_178679	1	1	1	0	0	1	0	1	1	6
Zfp36l2	12193	NM_001001806	1	1	1	0	0	1	0	1	1	6
Zfp385a	29813	NM_013866	1	1	1	0	0	1	0	1	1	6
Zfp420	233058	NM_172740	1	1	1	0	0	1	0	1	1	6
Zfp426	235028	NM_146221	1	1	1	0	0	1	0	1	1	6
Zfp593	68040	NM_024215	1	1	1	0	0	1	0	1	1	6
Zfp606	67370	NM_026112	1	1	1	0	0	1	0	1	1	6
Zfp619	70227	NM_001004139	1	1	1	0	1	1	0	0	1	6
Zfp629	320683	NM_177226	1	1	1	0	0	1	0	1	1	6
Zfp654	72020	NM_028059	1	1	1	0	0	1	0	1	1	6
Zfp668	244219	NM_146259	1	1	1	0	0	1	0	1	1	6
Zfp697	242109	NM_172863	1	1	1	0	0	1	0	1	1	6
Zfp704	170753	NM_133218	1	1	1	0	0	1	0	1	1	6
Zfp71-rs1	235907	NM_145622	1	1	1	0	0	1	0	1	1	6
Zfp775	243372	NM_173429	1	1	1	0	0	1	0	1	1	6
Zfp820	75424	NM_029281	1	1	1	0	0	1	0	1	1	6
Zfp91	109910	NM_053009	1	1	1	0	0	1	0	1	1	6
Zfp933	242747	NM_198619	1	1	1	0	0	1	0	1	1	6
Zfp941	407812	NM_001001180	1	1	1	0	0	1	0	1	1	6
Zfr2	103406	NM_001034895	1	1	1	0	1	1	0	0	1	6
Zfyve20	78287	NM_030081	1	1	1	0	0	1	0	1	1	6
Zfyve27	319740	NM_177319	1	1	1	0	0	1	0	1	1	6
Zhx3	320799	NM_177263	1	1	1	0	0	1	0	1	1	6
Zik1	22775	NM_009577	1	1	1	0	0	1	0	1	1	6
Zkscan17	268417	NM_172941	1	1	1	0	0	1	0	1	1	6
Zmat3	22401	NM_009517	1	1	1	0	0	1	0	1	1	6
Zmat3	22401	NM_009517	1	1	1	0	0	1	0	1	1	6
Zmiz1	328365	NM_183208	1	1	1	0	0	1	0	1	1	6
Zmym4	67785	NM_001114399	1	1	1	0	0	1	0	1	1	6
Znf512b	269401	NM_001164597	1	1	1	0	0	1	0	1	1	6
Zpbp	53604	NM_015785	1	1	1	0	0	1	0	1	1	6
Zpbp	53604	NM_015785	1	1	1	0	0	1	0	1	1	6
Zwint	52696	NM_025635	1	1	1	0	0	1	0	1	1	6
Zzz3	108946	NM_001080755	1	1	1	0	0	1	0	1	1	6
2006-09-01	56526	NM_001253706	1	0	1	0	0	1	0	1	1	5
0610037L13Rik	74098	NM_028754	1	1	1	0	0	1	0	0	1	5
1110032F04Rik	68725	NM_001167996	1	1	1	0	0	1	0	0	1	5
1110059G10Rik	66202	NM_025419	1	1	1	0	0	1	0	0	1	5
1190002N15Rik	68861	NM_001033145	1	1	0	0	0	1	0	1	1	5
1700001C19Rik	75462	NM_029296	1	1	1	0	0	1	0	0	1	5
1700001O22Rik	73598	NM_198000	1	1	1	0	0	1	0	0	1	5
1700025G04Rik	69399	NM_197990	1	0	1	0	0	1	0	1	1	5
1700052N19Rik	73419	NM_024261	1	1	1	0	0	1	0	0	1	5
1700123O20Rik	58248	NM_021437	1	0	1	0	1	1	0	0	1	5
1810026J23Rik	69773	NM_178619	1	1	0	0	0	1	0	1	1	5
2010109I03Rik	67038	NM_025929	1	0	1	0	0	1	0	1	1	5
2310022B05Rik	69551	NM_175149	1	0	1	0	0	1	0	1	1	5
2310047M10Rik	71923	NM_028005	1	1	1	0	0	1	0	0	1	5
2310067B10Rik	71947	NM_028014	1	1	1	0	0	1	0	0	1	5
2410004P03Rik	73667	NM_001201332	1	1	1	0	0	1	0	0	1	5
2410012M07Rik	71979	NM_028033	1	0	1	0	0	1	0	1	1	5
2610008E11Rik	72128	NM_001004362	1	0	1	0	0	1	0	1	1	5
2810417H13Rik	68026	NM_026515	1	1	0	0	0	1	0	1	1	5
2810459M11Rik	72792	NM_001144992	1	0	1	0	0	1	0	1	1	5
2900011O08Rik	67254	NM_144518	1	1	0	0	0	1	0	1	1	5
3110047P20Rik	319807	NM_177006	1	1	1	0	0	1	0	0	1	5
3110062M04Rik	78412	NM_199145	1	1	0	0	0	1	0	1	1	5
4921509C19Rik	381393	NM_198655	1	1	1	0	0	1	0	0	1	5
4921528I07Rik	77049	XM_486266	1	0	1	0	0	1	0	1	1	5
4921528I07Rik	77049	XM_486266	1	1	0	0	0	1	0	1	1	5
4930427A07Rik	104732	NM_134041	1	0	1	0	0	1	0	1	1	5
4930506M07Rik	71653	NM_001114312	1	1	1	0	0	1	0	0	1	5
4930510E17Rik	74695	XM_003084781	1	1	1	0	1	0	0	0	1	5
4930510E17Rik	74695	XM_003086727	1	1	1	0	1	0	0	0	1	5
4930511M11Rik	75010	NM_029141	1	1	0	0	0	1	0	1	1	5
4930524N10Rik	75071	NM_001256259	1	1	1	0	0	1	0	0	1	5
4930529M08Rik	78774	NM_175280	1	0	1	0	0	1	0	1	1	5
4930571K23Rik	75861	NM_001145759	1	1	1	0	0	1	0	0	1	5
4931406C07Rik	70984	NM_001199484	1	1	1	0	0	1	0	0	1	5
4933417A18Rik	66761	NM_025750	1	1	1	0	0	1	0	0	1	5
4933434E20Rik	99650	NM_027500	1	0	1	0	1	1	0	0	1	5
5430427O19Rik	71398	NM_001163539	1	0	1	0	0	1	0	1	1	5
5730455P16Rik	70591	NM_027472	1	1	1	0	0	1	0	0	1	5
6430550D23Rik	320095	NM_001145352	1	0	1	0	1	1	0	0	1	5
8430419L09Rik	74525	NM_028982	1	0	1	0	0	1	0	1	1	5
8430427H17Rik	329540	NM_001134300	1	1	0	0	0	1	0	1	1	5
9330159F19Rik	212448	NM_001162537	1	1	1	0	0	1	0	0	1	5
9430015G10Rik	230996	NM_177205	1	0	1	0	0	1	0	1	1	5
9830107B12Rik	328829	NM_001177896	1	0	1	0	0	1	0	1	1	5
9930021J03Rik	240613	NM_172836	1	1	1	0	0	1	0	0	1	5
A630081J09Rik	619309	XM_003086474	1	1	1	0	0	1	0	0	1	5
Aaed1	66129	NM_025370	1	1	1	0	0	1	0	0	1	5
Aak1	269774	NM_001040106	1	0	1	0	0	1	0	1	1	5
Aamp	227290	NM_001190444	1	0	1	0	0	1	0	1	1	5
Aatk	11302	NM_007377	1	1	0	0	0	1	0	1	1	5
Abca2	11305	NM_007379	1	1	1	0	0	1	0	0	1	5
Abcc1	17250	NM_008576	1	1	0	0	0	1	0	1	1	5
Abcc5	27416	NM_013790	1	1	0	0	0	1	0	1	1	5
Abcc9	20928	NM_021041	1	0	1	0	0	1	0	1	1	5
Abhd13	68904	NM_026868	1	0	1	0	0	1	0	1	1	5
Abhd14b	76491	NM_029631	1	1	1	0	0	1	0	0	1	5
Abi2	329165	NM_198127	1	0	1	0	1	1	0	0	1	5
Abl2	11352	NM_001136104	1	0	1	0	1	1	0	0	1	5
Acaca	107476	NM_133360	1	1	1	0	0	1	0	0	1	5
Acacb	100705	NM_133904	1	0	1	0	0	1	0	1	1	5
Acacb	100705	NM_133904	1	0	1	0	0	1	0	1	1	5
Acbd5	74159	NM_001102437	1	0	1	0	0	1	0	1	1	5
Acot1	26897	NM_012006	1	1	1	0	0	1	0	0	1	5
Acot11	329910	NM_025590	1	1	0	0	0	1	0	1	1	5
Acox3	80911	NM_030721	1	0	1	0	0	1	0	1	1	5
Acp1	11431	NM_001110239	1	0	1	0	0	1	0	1	1	5
Acp1	11431	NM_021330	1	0	1	0	0	1	0	1	1	5
Acpp	56318	NM_207668	1	1	1	0	0	1	0	0	1	5
Acsm2	233799	NM_001177977	1	1	1	0	0	1	0	0	1	5
Acvr1b	11479	NM_007395	1	1	1	0	0	1	0	0	1	5
Adam11	11488	NM_001110778	1	1	1	0	0	1	0	0	1	5
Adam11	11488	NM_001110778	0	1	1	0	0	1	0	1	1	5
Adam19	11492	NM_009616	1	0	1	0	0	1	0	1	1	5
Adam20	384806	NM_001009548	1	1	1	0	0	1	0	0	1	5
Adam23	23792	NM_011780	1	0	1	0	0	1	0	1	1	5
Adam8	11501	NM_007403	1	1	1	0	0	1	0	0	1	5
Adamts17	233332	NM_001033877	1	1	1	0	0	1	0	0	1	5
Adamts17	233332	NM_001033877	1	1	1	0	0	1	0	0	1	5
Adamts19	240322	NM_175506	1	1	1	0	0	1	0	0	1	5
Adarb2	94191	NM_052977	1	0	1	0	0	1	0	1	1	5
Adcy1	432530	NM_009622	1	1	0	0	0	1	0	1	1	5
Add3	27360	NM_013758	1	0	1	0	1	1	0	0	1	5
Add3	27360	NM_001164101	1	0	1	0	1	1	0	0	1	5
Add3	27360	NM_001164100	1	0	1	0	1	1	0	0	1	5
Adi1	104923	NM_134052	1	0	1	0	0	1	0	1	1	5
Adra2b	11552	NM_009633	1	0	1	0	0	1	0	1	1	5
Aen	68048	NM_026531	1	0	1	0	0	1	0	1	1	5
Aff1	17355	NM_133919	1	0	1	0	0	1	0	1	1	5
Afg3l2	69597	NM_027130	1	0	1	0	0	1	0	1	1	5
Afmid	71562	NM_027827	1	1	0	0	0	1	0	1	1	5
Afmid	71562	NM_027827	1	0	1	0	0	1	0	1	1	5
Agbl5	231093	NM_001048192	1	0	1	0	0	1	0	1	1	5
Agl	77559	NM_001081326	1	1	0	0	0	1	0	1	1	5
Ago1	236511	NM_153403	1	0	1	0	0	1	0	1	1	5
Ago3	214150	NM_153402	1	1	1	0	1	0	0	0	1	5
Agpat9	231510	NM_172715	1	1	1	0	0	1	0	0	1	5
Agtr1b	11608	NM_175086	1	1	0	0	0	1	0	1	1	5
AI661453	224833	NM_145489	1	1	1	0	0	1	0	0	1	5
Ak5	229949	NM_001081277	1	1	1	0	0	1	0	0	1	5
Akap6	238161	NM_198111	1	0	1	0	0	1	0	1	1	5
Aktip	14339	NM_010241	1	0	1	0	0	1	0	1	1	5
Aldh1l2	216188	NM_153543	1	0	1	0	0	1	0	1	1	5
Aldh5a1	214579	NM_172532	1	0	1	0	0	1	0	1	1	5
Alg11	207958	NM_001243161	1	0	1	0	0	1	0	1	1	5
Alkbh7	66400	NM_025538	1	1	1	0	0	1	0	0	1	5
Ambn	11698	NM_009664	1	1	1	0	0	1	0	0	1	5
Amer2	72125	NM_028113	1	0	1	0	0	1	0	1	1	5
Ammecr1l	225339	NM_001242430	1	0	1	0	0	1	0	1	1	5
Ammecr1l	225339	NM_001242430	1	0	1	0	0	1	0	1	1	5
Anapc11	66156	NM_001038230	1	0	1	0	0	1	0	1	1	5
Anapc11	66156	NM_001038230	1	0	1	0	0	1	0	1	1	5
Angel1	68737	NM_144524	1	1	1	0	0	1	0	0	1	5
Ank	11732	NM_020332	1	1	1	0	0	1	0	0	1	5
Ank2	109676	NM_178655	1	1	1	0	0	1	0	0	1	5
Ankfy1	11736	NM_009671	1	1	0	0	0	1	0	1	1	5
Ankhd1	108857	NM_175375	1	0	1	0	0	1	0	1	1	5
Anks1b	77531	NM_001177397	1	0	1	0	0	1	0	1	1	5
Ano3	228432	NM_001128103	1	0	1	0	0	1	0	1	1	5
Ap2b1	71770	NM_001035854	1	1	1	0	0	1	0	0	1	5
Ap3b2	11775	NM_021492	1	0	1	0	1	1	0	0	1	5
Ap3s2	11778	NM_009682	1	0	1	0	0	1	0	1	1	5
Aph1b	208117	NM_177583	1	1	0	0	0	1	0	1	1	5
Aph1c	68318	NM_026674	1	1	0	0	0	1	0	1	1	5
Apoc1	11812	NM_007469	1	0	1	0	0	1	0	1	1	5
Apol6	71939	NM_028010	1	0	1	0	0	1	0	1	1	5
Apold1	381823	NM_001109914	1	1	1	0	0	1	0	0	1	5
Aqp4	11829	NM_009700	1	0	1	0	0	1	0	1	1	5
Arf3	11842	NM_007478	1	1	1	0	0	1	0	0	1	5
Arfgap3	66251	NM_025445	1	0	1	0	0	1	0	1	1	5
Arhgap18	73910	NM_176837	1	1	1	0	0	1	0	0	1	5
Arhgap19	71085	NM_027667	1	0	1	0	0	1	0	1	1	5
Arhgap20	244867	NM_175535	1	0	1	0	0	1	0	1	1	5
Arhgap27	544817	NM_001205236	1	0	1	0	0	1	0	1	1	5
Arhgap31	12549	NM_020260	1	0	1	0	0	1	0	1	1	5
Arhgap42	71544	NM_027823	1	1	0	0	0	1	0	1	1	5
Arhgap44	216831	NM_175003	1	0	1	0	0	1	0	1	1	5
Arhgef37	328967	NM_177828	1	1	1	0	0	1	0	0	1	5
Arih2	23807	NM_011790	1	1	0	0	0	1	0	1	1	5
Arl5a	75423	NM_182994	1	0	1	0	0	1	0	1	1	5
Arl6ip1	54208	NM_019419	1	1	0	0	0	1	0	1	1	5
Armc2	213402	NM_001034858	1	0	1	0	0	1	0	1	1	5
Armc2	213402	NM_001034858	1	0	1	0	0	1	0	1	1	5
Arnt	11863	NM_009709	1	0	1	0	1	1	0	0	1	5
Arnt2	11864	NM_007488	1	1	0	0	0	1	0	1	1	5
Arrdc2	70807	NM_027560	1	1	1	0	0	1	0	0	1	5
Arsb	11881	NM_009712	1	1	0	0	0	1	0	1	1	5
Arx	11878	NM_007492	1	1	1	0	0	1	0	0	1	5
Ash1l	192195	NM_138679	1	1	1	0	0	1	0	0	1	5
Ash2l	23808	NM_011791	1	1	1	0	0	1	0	0	1	5
Asph	65973	NM_001177854	1	0	1	0	1	1	0	0	1	5
Asph	65973	NM_001177853	1	0	1	0	1	1	0	0	1	5
Asph	65973	NM_001177852	1	0	1	0	1	1	0	0	1	5
Asph	65973	NM_001177851	1	0	1	0	1	1	0	0	1	5
Asph	65973	NM_001177850	1	0	1	0	1	1	0	0	1	5
Asxl2	75302	NM_001270988	1	1	0	0	0	1	0	1	1	5
Atad2	70472	NM_027435	1	1	1	0	0	1	0	0	1	5
Atat1	73242	NM_028476	1	0	1	0	1	1	0	0	1	5
Atf5	107503	NM_030693	1	1	1	0	0	1	0	0	1	5
Atf6	226641	NM_001081304	1	1	1	0	0	1	0	0	1	5
Atg12	67526	NM_026217	1	1	1	0	0	1	0	0	1	5
Atp10b	319767	NM_176999	1	1	1	0	0	1	0	0	1	5
Atp2c1	235574	NM_175025	1	1	1	0	0	1	0	0	1	5
Atp5d	66043	NM_025313	1	1	1	0	0	1	0	0	1	5
Atp8b4	241633	NM_001080944	1	1	1	0	0	1	0	0	1	5
Atp9b	50771	NM_001201569	1	0	1	0	0	1	0	1	1	5
Atxn10	54138	NM_016843	1	1	0	0	0	1	0	1	1	5
Atxn1l	52335	NM_001080930	1	1	1	0	0	1	0	0	1	5
[truncated: 24,008 more rows]

## Sheet: miR-222
gene name	EntrezID	RefseqID	miRWalk	Microt4	miRanda	mirbridge	miRDB	miRMap	Pictar2	RNA22	Targetscan	SUM
2410018M08Rik	71970	NM_183088	1	1	1	0	1	1	0	1	1	7
2510009E07Rik	72190	NM_001001881	1	1	1	0	1	1	0	1	1	7
4930544G11Rik	67653	NM_001161773	1	1	1	0	1	1	0	1	1	7
5730455P16Rik	70591	NM_027472	1	1	1	0	1	1	0	1	1	7
6330403A02Rik	381310	NM_001081227	1	1	1	0	1	1	0	1	1	7
Abcb11	27413	NM_021022	1	1	1	0	1	1	0	1	1	7
Adcy1	432530	NM_009622	1	1	1	0	1	1	0	1	1	7
Add3	27360	NM_001164099	1	1	1	0	1	1	0	1	1	7
AF529169	209743	NM_153509	1	1	1	0	1	1	0	1	1	7
Agps	228061	NM_172666	1	1	1	0	1	1	0	1	1	7
Ahctf1	226747	NM_026375	1	1	1	0	1	1	0	1	1	7
AI593442	330941	NM_178906	1	1	1	0	1	1	0	1	1	7
AI846148	68229	NM_001033139	1	1	1	0	1	1	0	1	1	7
Akap9	100986	NM_194462	1	1	1	0	1	1	0	1	1	7
Angpt1	11600	NM_009640	1	1	1	0	1	1	0	1	1	7
Ano1	101772	NM_178642	1	1	1	0	1	1	0	1	1	7
Arf4	11843	NM_007479	1	1	1	0	1	1	0	1	1	7
Arl4c	320982	NM_177305	1	1	1	0	1	1	0	1	1	7
Arpc2	76709	NM_029711	1	1	1	0	1	1	0	1	1	7
Asb4	65255	NM_023048	1	1	1	0	1	1	0	1	1	7
Asb7	117589	NM_080443	1	1	1	0	1	1	0	1	1	7
Ash1l	192195	NM_138679	1	1	1	0	1	1	0	1	1	7
Atp6ap2	70495	NM_027439	1	1	1	0	1	1	0	1	1	7
Atpaf1	230649	NM_181040	1	1	1	0	1	1	0	1	1	7
AW554918	225289	NM_001033532	1	1	1	0	1	1	0	1	1	7
Bak1	12018	NM_007523	1	1	1	0	1	1	0	1	1	7
BC016579	212998	NM_145389	1	1	1	0	1	1	0	1	1	7
BC052040	399568	NM_001145898	1	1	1	0	1	1	0	1	1	7
Bcl2	12043	NM_009741	1	1	1	0	1	1	0	1	1	7
Bcl2l11	12125	NM_207680	1	1	1	0	1	1	0	1	1	7
Bcl2l13	94044	NM_153516	1	1	1	0	1	1	0	1	1	7
Birc2	11797	NM_007465	1	1	1	0	1	1	0	1	1	7
Bmp2k	140780	NM_080708	1	1	1	0	1	1	0	1	1	7
Bmpr1a	12166	NM_009758	1	1	1	0	1	1	0	1	1	7
Bpifa6	545477	NM_001080811	1	1	1	0	1	1	0	1	1	7
Brwd3	382236	NM_001081477	1	1	1	0	1	1	0	1	1	7
Btg2	12227	NM_007570	1	1	1	0	1	1	0	1	1	7
Cacnb4	12298	NM_001037099	1	1	1	0	1	1	0	1	1	7
Calu	12321	NM_007594	1	1	1	0	1	1	0	1	1	7
Calu	12321	NM_184053	1	1	1	0	1	1	0	1	1	7
Capn7	12339	NM_009796	1	1	1	0	1	1	0	1	1	7
Casz1	69743	NM_001159344	1	1	1	0	1	1	0	1	1	7
Cav1	12389	NM_001243064	1	1	1	0	1	1	0	1	1	7
Ccdc141	545428	NM_001025576	1	1	1	0	1	1	0	1	1	7
Ccdc25	67179	NM_145944	1	1	1	0	1	1	0	1	1	7
Cd164	53599	NM_016898	1	1	1	0	1	1	0	1	1	7
Cd44	12505	NM_009851	1	1	1	0	1	1	0	1	1	7
Cdc37	12539	NM_016742	1	1	1	0	1	1	0	1	1	7
Cdh12	215654	NM_001008420	1	1	1	0	1	1	0	1	1	7
Cdk19	78334	NM_001168304	1	1	1	0	1	1	0	1	1	7
Ceacam1	26365	NM_001039185	1	1	1	0	1	1	0	1	1	7
Ceacam2	26367	NM_001113368	1	1	1	0	1	1	0	1	1	7
Cep97	74201	NM_028815	1	1	1	0	1	1	0	1	1	7
Chchd6	66098	NM_025351	1	1	1	0	1	1	0	1	1	7
Chd2	244059	NM_001081345	1	1	1	0	1	1	0	1	1	7
Chm	12662	NM_018818	1	1	1	0	1	1	0	1	1	7
Clec1a	243653	NM_175526	1	1	1	0	1	1	0	1	1	7
Clec5a	23845	NM_001038604	1	1	1	0	1	1	0	1	1	7
Cngb3	30952	NM_013927	1	1	1	0	1	1	0	1	1	7
Cnot6l	231464	NM_178854	1	1	1	0	1	1	0	1	1	7
Cnr1	12801	NM_007726	1	1	1	0	1	1	0	1	1	7
Coa5	76178	NM_198006	1	1	1	0	1	1	0	1	1	7
Cpped1	223978	NM_146067	1	1	1	0	1	1	0	1	1	7
Ctdsp2	52468	NM_001113470	1	1	1	0	1	1	0	1	1	7
D10Wsu102e	28109	NM_026579	1	1	1	0	1	1	0	1	1	7
D10Wsu102e	28109	NM_026579	1	1	1	0	1	1	0	1	1	7
Dbndd2	52840	NM_026797	1	1	1	0	1	1	0	1	1	7
Dcaf12	68970	NM_026893	1	1	1	0	1	1	0	1	1	7
Dennd5b	320560	NM_177192	1	1	1	0	1	1	0	1	1	7
Depdc1a	76131	NM_001172092	1	1	1	0	1	1	0	1	1	7
Dhfr	13361	NM_010049	1	1	1	0	1	1	0	1	1	7
Dlx2	13392	NM_010054	1	1	1	0	1	1	0	1	1	7
Dmrt3	240590	NM_177360	1	1	1	0	1	1	0	1	1	7
Dnaja1	15502	NM_001164671	1	1	1	0	1	1	0	1	1	7
Dnajb6	23950	NM_001037940	1	1	1	0	1	1	0	1	1	7
Dnajc14	74330	NM_028873	1	1	1	0	1	1	0	1	1	7
Dpp8	74388	NM_028906	1	1	1	0	1	1	0	1	1	7
Elac1	114615	NM_053255	1	1	1	0	1	1	0	1	1	7
Elfn2	207393	NM_183141	1	1	1	0	1	1	0	1	1	7
Elmod2	244548	NM_178736	1	1	1	0	1	1	0	1	1	7
Emc3	66087	NM_175101	1	1	1	0	1	1	0	1	1	7
Ercc3	13872	NM_133658	1	1	1	0	1	1	0	1	1	7
Ermap	27028	NM_013848	1	1	1	0	1	1	0	1	1	7
Ets1	23871	NM_011808	1	1	1	0	1	1	0	1	1	7
Ets2	23872	NM_011809	1	1	1	0	1	1	0	1	1	7
Exo1	26909	NM_012012	1	1	1	0	1	1	0	1	1	7
Fam214a	235493	NM_001113283	1	1	1	0	1	1	0	1	1	7
Far1	67420	NM_026143	1	1	1	0	1	1	0	1	1	7
Fasl	14103	NM_010177	1	1	1	0	1	1	0	1	1	7
Fbxo3	57443	NM_212433	1	1	1	0	1	1	0	1	1	7
Fbxo30	71865	NM_027968	1	1	1	0	1	1	0	1	1	7
Fbxw11	103583	NM_134015	1	1	1	0	1	1	0	1	1	7
Fem1b	14155	NM_010193	1	1	1	0	1	1	0	1	1	7
Fgf13	14168	NM_010200	1	1	1	0	1	1	0	1	1	7
Fgl2	14190	NM_008013	1	1	1	0	1	1	0	1	1	7
Filip1	70598	NM_001081243	1	1	1	0	1	1	0	1	1	7
Fmr1	14265	NM_008031	1	1	1	0	1	1	0	1	1	7
Fos	14281	NM_010234	1	1	1	0	1	1	0	1	1	7
Foxred2	239554	NM_001168260	1	1	1	0	1	1	0	1	1	7
Fubp1	51886	NM_057172	1	1	1	0	1	1	0	1	1	7
Fut9	14348	NM_010243	1	1	1	0	1	1	0	1	1	7
Gabpa	14390	NM_008065	1	1	1	0	1	1	0	1	1	7
Gabra1	14394	NM_010250	1	1	1	0	1	1	0	1	1	7
Galc	14420	NM_008079	1	1	1	0	1	1	0	1	1	7
Galnt13	271786	NM_173030	1	1	1	0	1	1	0	1	1	7
Gas2	14453	NM_008087	1	1	1	0	1	1	0	1	1	7
Gca	227960	NM_145523	1	1	1	0	1	1	0	1	1	7
Ggt5	23887	NM_011820	1	1	1	0	1	1	0	1	1	7
Ggt5	23887	NM_011820	1	1	1	0	1	1	0	1	1	7
Glyr1	74022	NM_001079814	1	1	1	0	1	1	0	1	1	7
Gm13088	277668	NM_001126325	1	1	1	0	1	1	0	1	1	7
Gm608	207806	NM_001029889	1	1	1	0	1	1	0	1	1	7
Gpr133	243277	NM_001081342	1	1	1	0	1	1	0	1	1	7
Gpr180	58245	NM_021434	1	1	1	0	1	1	0	1	1	7
Grb2	14784	NM_008163	1	1	1	0	1	1	0	1	1	7
Haus4	219072	NM_145462	1	1	1	0	1	1	0	1	1	7
Hectd2	226098	NM_001163471	1	1	1	0	1	1	0	1	1	7
Hepacam2	101202	NM_178899	1	1	1	0	1	1	0	1	1	7
Hipk1	15257	NM_010432	1	1	1	0	1	1	0	1	1	7
Hmbox1	219150	NM_177338	1	1	1	0	1	1	0	1	1	7
Hspbap1	66667	NM_175111	1	1	1	0	1	1	0	1	1	7
Htt	15194	NM_010414	1	1	1	0	1	1	0	1	1	7
Igfbp7	29817	NM_001159518	1	1	1	0	1	1	0	1	1	7
Ikzf3	22780	NM_011771	1	1	1	0	1	1	0	1	1	7
Il22ra2	237310	NM_178258	1	1	1	0	1	1	0	1	1	7
Insig1	231070	NM_153526	1	1	1	0	1	1	0	1	1	7
Ipcef1	320495	NM_001170800	1	1	1	0	1	1	0	1	1	7
Irs1	16367	NM_010570	1	1	1	0	1	1	0	1	1	7
Itfg1	71927	NM_028007	1	1	1	0	1	1	0	1	1	7
Itgav	16410	NM_008402	1	1	1	0	1	1	0	1	1	7
Itgb3	16416	NM_016780	1	1	1	0	1	1	0	1	1	7
Itih5	209378	NM_172471	1	1	1	0	1	1	0	1	1	7
Itih5	209378	NM_172471	1	1	1	0	1	1	0	1	1	7
Kcnh1	16510	NM_010600	1	1	1	0	1	1	0	1	1	7
Kcnj10	16513	NM_001039484	1	1	1	0	1	1	0	1	1	7
Kdelc2	68304	NM_212445	1	1	1	0	1	1	0	1	1	7
Kdsr	70750	NM_027534	1	1	1	0	1	1	0	1	1	7
Kif24	109242	NM_024241	1	1	1	0	1	1	0	1	1	7
Kif3b	16569	NM_008444	1	1	1	0	1	1	0	1	1	7
Kit	16590	NM_001122733	1	1	1	0	1	1	0	1	1	7
Kl	16591	NM_013823	1	1	1	0	1	1	0	1	1	7
Kpnb1	16211	NM_008379	1	1	1	0	1	1	0	1	1	7
Krit1	79264	NM_030675	1	1	1	0	1	1	0	1	1	7
Lifr	16880	NM_013584	1	1	1	0	1	1	0	1	1	7
Lims1	110829	NM_001193303	1	1	1	0	1	1	0	1	1	7
Lrp2	14725	NM_001081088	1	1	1	0	1	1	0	1	1	7
Lrrc57	66606	NM_001159612	1	1	1	0	1	1	0	1	1	7
Lrrtm2	107065	NM_178005	1	1	1	0	1	1	0	1	1	7
Map2	17756	NM_001039934	1	1	1	0	1	1	0	1	1	7
Map3k7	26409	NM_009316	1	1	1	0	1	1	0	1	1	7
Map7d2	78283	NM_001081124	1	1	1	0	1	1	0	1	1	7
Max	17187	NM_008558	1	1	1	0	1	1	0	1	1	7
Me1	17436	NM_001198933	1	1	1	0	1	1	0	1	1	7
Megf11	214058	NM_001134399	1	1	1	0	1	1	0	1	1	7
Mesdc1	80889	NM_030705	1	1	1	0	1	1	0	1	1	7
Mesp2	17293	NM_008589	1	1	1	0	1	1	0	1	1	7
Mgll	23945	NM_001166251	1	1	1	0	1	1	0	1	1	7
Mier3	218613	NM_172593	1	1	1	0	1	1	0	1	1	7
Mki67	17345	NM_001081117	1	1	1	0	1	1	0	1	1	7
Mrc1	17533	NM_008625	1	1	1	0	1	1	0	1	1	7
Mrps25	64658	NM_025578	1	1	1	0	1	1	0	1	1	7
Msrb3	320183	NM_177092	1	1	1	0	1	1	0	1	1	7
Mstn	17700	NM_010834	1	1	1	0	1	1	0	1	1	7
Mtfr2	71804	NM_027930	1	1	1	0	1	1	0	1	1	7
Mycs	17870	NM_010850	1	1	1	0	1	1	0	1	1	7
Mylip	218203	NM_153789	1	1	1	0	1	1	0	1	1	7
Myo5a	17918	NM_010864	1	1	1	0	1	1	0	1	1	7
Nab1	17936	NM_008667	1	1	1	0	1	1	0	1	1	7
Nacc2	67991	NM_001037098	1	1	1	0	1	1	0	1	1	7
Ncoa1	17977	NM_010881	1	1	1	0	1	1	0	1	1	7
Necab1	69352	NM_178617	1	1	1	0	1	1	0	1	1	7
Nfat5	54446	NM_133957	1	1	1	0	1	1	0	1	1	7
Nfkb1	18033	NM_008689	1	1	1	0	1	1	0	1	1	7
Nfyb	18045	NM_010914	1	1	1	0	1	1	0	1	1	7
Nop9	67842	NM_026403	1	1	1	0	1	1	0	1	1	7
Nr3c1	14815	NM_008173	1	1	1	0	1	1	0	1	1	7
Ntf3	18205	NM_001164034	1	1	1	0	1	1	0	1	1	7
Nudt11	58242	NM_021431	1	1	1	0	1	1	0	1	1	7
Orai2	269717	NM_178751	1	1	1	0	1	1	0	1	1	7
Otog	18419	NM_013624	1	1	1	0	1	1	0	1	1	7
Otud6b	72201	NM_152812	1	1	1	0	1	1	0	1	1	7
P2ry10	78826	NM_172435	1	1	1	0	1	1	0	1	1	7
Pcgf5	76073	NM_029508	1	1	1	0	1	1	0	1	1	7
Pdcd7	50996	NM_016688	1	1	1	0	1	1	0	1	1	7
Pde7b	29863	NM_013875	1	1	1	0	1	1	0	1	1	7
Pgam5	72542	NM_001163538	1	1	1	0	1	1	0	1	1	7
Phactr4	100169	NM_175306	1	1	1	0	1	1	0	1	1	7
Pi15	94227	NM_053191	1	1	1	0	1	1	0	1	1	7
Pi4k2b	67073	NM_025951	1	1	1	0	1	1	0	1	1	7
Pigq	14755	NM_011822	1	1	1	0	1	1	0	1	1	7
Pin1	23988	NM_023371	1	1	1	0	1	1	0	1	1	7
Plekha2	83436	NM_031257	1	1	1	0	1	1	0	1	1	7
Plod2	26432	NM_001142916	1	1	1	0	1	1	0	1	1	7
Pogz	229584	NM_172683	1	1	1	0	1	1	0	1	1	7
Polr3f	70408	NM_029763	1	1	1	0	1	1	0	1	1	7
Ppp2r5e	26932	NM_012024	1	1	1	0	1	1	0	1	1	7
Ppp3r1	19058	NM_024459	1	1	1	0	1	1	0	1	1	7
Prkg2	19092	NM_008926	1	1	1	0	1	1	0	1	1	7
Prr14l	215476	NM_194340	1	1	1	0	1	1	0	1	1	7
Prr5l	72446	NM_001083810	1	1	1	0	1	1	0	1	1	7
Prrg1	546336	NM_027322	1	1	1	0	1	1	0	1	1	7
Psmb11	73902	NM_175204	1	1	1	0	1	1	0	1	1	7
Ptchd4	627626	NM_028474	1	1	1	0	1	1	0	1	1	7
Ptrh2	217057	NM_175004	1	1	1	0	1	1	0	1	1	7
Pvrl4	71740	NM_027893	1	1	1	0	1	1	0	1	1	7
Pyhin1	236312	NM_175026	1	1	1	0	1	1	0	1	1	7
Rab1	19324	NM_008996	1	1	1	0	1	1	0	1	1	7
Rabep1	54189	NM_019400	1	1	1	0	1	1	0	1	1	7
Rad54l2	81000	NM_030730	1	1	1	0	1	1	0	1	1	7
Raet1d	56554	NM_020030	1	1	1	0	1	1	0	1	1	7
Raet1e	379043	NM_198193	1	1	1	0	1	1	0	1	1	7
Ralgapa1	56784	NM_019994	1	1	1	0	1	1	0	1	1	7
Ralgapa2	241694	NM_001033348	1	1	1	0	1	1	0	1	1	7
Rassf4	213391	NM_178045	1	1	1	0	1	1	0	1	1	7
Rbfox1	268859	NM_021477	1	1	1	0	1	1	0	1	1	7
Rbm11	224344	NM_198302	1	1	1	0	1	1	0	1	1	7
Rfk	54391	NM_019437	1	1	1	0	1	1	0	1	1	7
Rfx3	19726	NM_011265	1	1	1	0	1	1	0	1	1	7
Rfx7	319758	NM_001033536	1	1	1	0	1	1	0	1	1	7
Rfx7	319758	NM_001033536	1	1	1	0	1	1	0	1	1	7
Rfxap	170767	NM_133231	1	1	1	0	1	1	0	1	1	7
Rgs8	67792	NM_026380	1	1	1	0	1	1	0	1	1	7
Rhbdd1	76867	NM_001122685	1	1	1	0	1	1	0	1	1	7
Rimkla	194237	NM_177572	1	1	1	0	1	1	0	1	1	7
Rnf139	75841	NM_175226	1	1	1	0	1	1	0	1	1	7
Rock2	19878	NM_009072	1	1	1	0	1	1	0	1	1	7
Rrm2b	382985	NM_199476	1	1	1	0	1	1	0	1	1	7
Rsbn1l	242860	NM_001080977	1	1	1	0	1	1	0	1	1	7
Runx1	12394	NM_001111023	1	1	1	0	1	1	0	1	1	7
S1pr3	13610	NM_010101	1	1	1	0	1	1	0	1	1	7
Sacm1l	83493	NM_030692	1	1	1	0	1	1	0	1	1	7
Sbk1	104175	NM_145587	1	1	1	0	1	1	0	1	1	7
Sc5d	235293	NM_172769	1	1	1	0	1	1	0	1	1	7
Scfd2	212986	NM_178672	1	1	1	0	1	1	0	1	1	7
Sde2	208768	NM_145943	1	1	1	0	1	1	0	1	1	7
Sema6d	214968	NM_199241	1	1	1	0	1	1	0	1	1	7
Serpinb9c	20707	NM_001164524	1	1	1	0	1	1	0	1	1	7
Six4	20474	NM_011382	1	1	1	0	1	1	0	1	1	7
Skp2	27401	NM_145468	1	1	1	0	1	1	0	1	1	7
Slc17a6	140919	NM_080853	1	1	1	0	1	1	0	1	1	7
Slc25a13	50799	NM_015829	1	1	1	0	1	1	0	1	1	7
Slc25a36	192287	NM_138756	1	1	1	0	1	1	0	1	1	7
Slc4a7	218756	NM_001033270	1	1	1	0	1	1	0	1	1	7
Slc5a7	63993	NM_022025	1	1	1	0	1	1	0	1	1	7
Slco1a4	28250	NM_030687	1	1	1	0	1	1	0	1	1	7
Slitrk6	239250	NM_175499	1	1	1	0	1	1	0	1	1	7
Smap1	98366	NM_028534	1	1	1	0	1	1	0	1	1	7
Smcr8	237782	NM_001085440	1	1	1	0	1	1	0	1	1	7
Smoc1	64075	NM_001146217	1	1	1	0	1	1	0	1	1	7
Snhg11	319317	NM_175692	1	1	1	0	1	1	0	1	1	7
Sos2	20663	NM_001135559	1	1	1	0	1	1	0	1	1	7
Spats2l	67198	NM_144882	1	1	1	0	1	1	0	1	1	7
Ssfa2	70599	NM_080558	1	1	1	0	1	1	0	1	1	7
St8sia1	20449	NM_011374	1	1	1	0	1	1	0	1	1	7
St8sia4	20452	NM_009183	1	1	1	0	1	1	0	1	1	7
Stac	20840	NM_016853	1	1	1	0	1	1	0	1	1	7
Stap1	56792	NM_019992	1	1	1	0	1	1	0	1	1	7
Stat1	20846	NM_009283	1	1	1	0	1	1	0	1	1	7
Steap4	117167	NM_054098	1	1	1	0	1	1	0	1	1	7
Stmn1	16765	NM_019641	1	1	1	0	1	1	0	1	1	7
Stmn1	16765	NM_019641	1	1	1	0	1	1	0	1	1	7
Stmn2	20257	NM_025285	1	1	1	0	1	1	0	1	1	7
Strbp	20744	NM_009261	1	1	1	0	1	1	0	1	1	7
Stx2	13852	NM_007941	1	1	1	0	1	1	0	1	1	7
Sun2	223697	NM_001205345	1	1	1	0	1	1	0	1	1	7
Suv39h2	64707	NM_022724	1	1	1	0	1	1	0	1	1	7
Sybu	319613	NM_176998	1	1	1	0	1	1	0	1	1	7
Syt9	60510	NM_021889	1	1	1	0	1	1	0	1	1	7
Tacc1	320165	NM_177089	1	1	1	0	1	1	0	1	1	7
Tbx22	245572	NM_181319	1	1	1	0	1	1	0	1	1	7
Tcf12	21406	NM_011544	1	1	1	0	1	1	0	1	1	7
Tgfbr3	21814	NM_011578	1	1	1	0	1	1	0	1	1	7
Tmcc1	330401	NM_177412	1	1	1	0	1	1	0	1	1	7
Tmem161b	72745	NM_175187	1	1	1	0	1	1	0	1	1	7
Tmem237	381259	NM_001033449	1	1	1	0	1	1	0	1	1	7
Tmod2	50876	NM_001038710	1	1	1	0	1	1	0	1	1	7
Tmprss11e	243084	NM_172880	1	1	1	0	1	1	0	1	1	7
Tnfsf11	21943	NM_011613	1	1	1	0	1	1	0	1	1	7
Tnik	665113	NM_026910	1	1	1	0	1	1	0	1	1	7
Tox	252838	NM_145711	1	1	1	0	1	1	0	1	1	7
Trabd2b	666048	NM_001085549	1	1	1	0	1	1	0	1	1	7
Trim2	80890	NM_030706	1	1	1	0	1	1	0	1	1	7
Trmt12	68260	NM_026642	1	1	1	0	1	1	0	1	1	7
Trp53inp1	60599	NM_001199105	1	1	1	0	1	1	0	1	1	7
Trps1	83925	NM_032000	1	1	1	0	1	1	0	1	1	7
Txlng	353170	NM_178935	1	1	1	0	1	1	0	1	1	7
Txnl4b	234723	NM_175646	1	1	1	0	1	1	0	1	1	7
Ube2g1	67128	NM_025985	1	1	1	0	1	1	0	1	1	7
Vldlr	22359	NM_013703	1	1	1	0	1	1	0	1	1	7
Vmn2r42	22310	NM_009493	1	1	1	0	1	1	0	1	1	7
Wasl	73178	NM_028459	1	1	1	0	1	1	0	1	1	7
Wdr47	99512	NM_181400	1	1	1	0	1	1	0	1	1	7
Wnk1	232341	NM_001199084	1	1	1	0	1	1	0	1	1	7
Xpnpep2	170745	NM_133213	1	1	1	0	1	1	0	1	1	7
Ythdc1	231386	NM_177680	1	1	1	0	1	1	0	1	1	7
Zbtb39	320080	NM_198035	1	1	1	0	1	1	0	1	1	7
Zeb2	24136	NM_015753	1	1	1	0	1	1	0	1	1	7
Zfp113	56314	NM_019747	1	1	1	0	1	1	0	1	1	7
Zfp143	20841	NM_009281	1	1	1	0	1	1	0	1	1	7
Zfp217	228913	NM_001033299	1	1	1	0	1	1	0	1	1	7
Zfp26	22688	NM_011753	1	1	1	0	1	1	0	1	1	7
Zfp740	68744	NM_153194	1	1	1	0	1	1	0	1	1	7
Zfp831	100043757	NM_001099328	1	1	1	0	1	1	0	1	1	7
Zfp946	74149	NM_198003	1	1	1	0	1	1	0	1	1	7
Zmpste24	230709	NM_172700	1	1	1	0	1	1	0	1	1	7
2012-09-01	71089	NM_027669	1	1	1	0	0	1	0	1	1	6
1110032F04Rik	68725	NM_001167996	1	1	1	0	0	1	0	1	1	6
1110034G24Rik	73747	NM_028637	1	1	1	0	0	1	0	1	1	6
1190002N15Rik	68861	NM_001033145	1	1	1	0	0	1	0	1	1	6
1700001C19Rik	75462	NM_029296	1	1	1	0	0	1	0	1	1	6
1700066B19Rik	73449	NM_001033168	1	1	1	0	0	1	0	1	1	6
1810013L24Rik	69053	NM_001081400	1	1	1	0	0	1	0	1	1	6
2310042D19Rik	74183	NM_172417	1	1	1	0	1	1	0	0	1	6
2310047M10Rik	71923	NM_028005	1	1	1	0	0	1	0	1	1	6
2310067B10Rik	71947	NM_028014	1	1	1	0	0	1	0	1	1	6
3110047P20Rik	319807	NM_177006	1	1	1	0	0	1	0	1	1	6
3830406C13Rik	218734	NM_146051	1	1	1	0	0	1	0	1	1	6
4921528I07Rik	77049	XM_486266	1	1	1	0	0	1	0	1	1	6
4931406B18Rik	74054	NM_028737	1	1	1	0	0	1	0	1	1	6
4933402D24Rik	74426	NM_001256158	1	1	1	0	0	1	0	1	1	6
4933402D24Rik	74426	NM_001256158	1	1	1	0	0	1	0	1	1	6
5031414D18Rik	271221	NM_198642	1	1	1	0	0	1	0	1	1	6
6430550D23Rik	320095	NM_001145351	1	0	1	0	1	1	0	1	1	6
8430419L09Rik	74525	NM_028982	1	1	1	0	0	1	0	1	1	6
8430427H17Rik	329540	NM_001134300	1	1	1	0	0	1	0	1	1	6
A330070K13Rik	381673	NM_198665	1	1	1	0	0	1	0	1	1	6
A530054K11Rik	212281	NM_183146	1	1	1	0	0	1	0	1	1	6
AA987161	100416706	NM_001163246	1	1	1	0	1	1	0	0	1	6
Aadacl3	230883	NM_001085503	1	1	1	0	0	1	0	1	1	6
Abhd13	68904	NM_026868	1	1	1	0	0	1	0	1	1	6
Abhd13	68904	NM_026868	1	1	1	0	0	1	0	1	1	6
Abhd6	66082	NM_025341	1	1	1	0	0	1	0	1	1	6
Abi2	329165	NM_001198571	1	1	1	0	0	1	0	1	1	6
Abl2	11352	NM_009595	1	1	1	0	1	1	0	0	1	6
Acox2	93732	NM_053115	1	1	1	0	0	1	0	1	1	6
Actr10	56444	NM_019785	1	1	1	0	0	1	0	1	1	6
Acvr1c	269275	NM_001111030	1	1	1	0	0	1	0	1	1	6
Adam11	11488	NM_001110778	1	1	1	0	0	1	0	1	1	6
Adam19	11492	NM_009616	1	1	1	0	0	1	0	1	1	6
Adam22	11496	NM_001098225	1	1	1	0	0	1	0	1	1	6
Adam22	11496	NM_001098225	1	1	1	0	0	1	0	1	1	6
Adar	56417	NM_001038587	1	1	1	0	0	1	0	1	1	6
Adcy7	11513	NM_007406	1	1	1	0	0	1	0	1	1	6
Adcyap1r1	11517	NM_007407	1	1	1	0	0	1	0	1	1	6
Adra2b	11552	NM_009633	1	1	1	0	0	1	0	1	1	6
Adrbk2	320129	NM_177078	1	1	1	0	0	1	0	1	1	6
Adsl	11564	NM_009634	1	1	1	0	0	1	0	1	1	6
Aebp2	11569	NM_001005605	1	1	1	0	0	1	0	1	1	6
Aen	68048	NM_026531	1	1	1	0	0	1	0	1	1	6
Aff3	16764	NM_010678	1	1	1	0	0	1	0	1	1	6
Aff4	93736	NM_033565	1	1	1	0	0	1	0	1	1	6
Ago1	236511	NM_153403	1	1	1	0	0	1	0	1	1	6
Agtr1a	11607	NM_177322	1	1	1	0	1	1	0	0	1	6
Ahrr	11624	NM_009644	1	1	1	0	0	1	0	1	1	6
AI597468	103266	NM_001013028	1	1	1	0	0	1	0	1	1	6
Aim2	383619	NM_001013779	1	1	1	0	0	1	0	1	1	6
Aldh3a2	11671	NM_007437	1	1	1	0	0	1	0	1	1	6
Alg1	208211	NM_145362	1	1	1	0	0	1	0	1	1	6
Alg11	207958	NM_001243161	1	1	1	0	0	1	0	1	1	6
Alkbh4	72041	NM_028070	1	1	1	0	0	1	0	1	1	6
Alkbh5	268420	NM_172943	1	1	1	0	0	1	0	1	1	6
Alx1	216285	NM_172553	1	1	1	0	0	1	0	1	1	6
Amigo1	229715	NM_146137	1	1	1	0	0	1	0	1	1	6
Amph	218038	NM_175007	1	1	1	0	0	1	0	1	1	6
Angptl2	26360	NM_011923	1	1	1	0	0	1	0	1	1	6
Ank1	11733	NM_001110783	1	1	1	0	0	1	0	1	1	6
Ankib1	70797	NM_001003909	1	1	1	0	1	1	0	0	1	6
Ankrd29	225187	NM_001190371	1	1	1	0	1	1	0	0	1	6
Ankrd39	109346	NM_026241	1	1	1	0	0	1	0	1	1	6
Ankrd44	329154	NM_001081433	1	1	1	0	0	1	0	1	1	6
Ankrd52	237615	NM_172790	1	1	1	0	0	1	0	1	1	6
Ankrd63	383787	NM_001081971	1	1	1	0	0	1	0	1	1	6
Ano5	233246	NM_177694	1	1	1	0	0	1	0	1	1	6
Ap5z1	231855	NM_172725	1	1	1	0	0	1	0	1	1	6
Apbb2	11787	NM_009686	1	1	1	0	0	1	0	1	1	6
Aph1b	208117	NM_177583	1	1	1	0	0	1	0	1	1	6
Aph1c	68318	NM_026674	1	1	1	0	0	1	0	1	1	6
Apol9a	223672	NM_173786	1	1	1	0	0	1	0	1	1	6
Apol9b	71898	NM_001168660	1	1	1	0	0	1	0	1	1	6
Aptx	66408	NM_025545	1	1	1	0	0	1	0	1	1	6
Aqp4	11829	NM_009700	1	1	1	0	0	1	0	1	1	6
Aqp7	11832	NM_007473	1	1	1	0	0	1	0	1	1	6
Aqp8	11833	NM_007474	1	1	1	0	0	1	0	1	1	6
Arhgap15	76117	NM_153820	1	1	1	0	0	1	0	1	1	6
Arhgap24	231532	NM_029270	1	1	1	0	1	1	0	0	1	6
Arhgap27	544817	NM_001205236	1	1	1	0	0	1	0	1	1	6
Arhgap32	330914	NM_001195632	1	1	1	0	0	1	0	1	1	6
Arhgef7	54126	NM_001113517	1	1	1	0	0	1	0	1	1	6
Arid1a	93760	NM_001080819	1	1	1	0	0	1	0	1	1	6
Arih1	23806	NM_019927	1	1	1	0	0	1	0	1	1	6
Arih2	23807	NM_011790	1	1	1	0	0	1	0	1	1	6
Arl2bp	107566	NM_024191	1	1	1	0	0	1	0	1	1	6
Arnt	11863	NM_001037737	1	1	1	0	1	1	0	0	1	6
Arnt2	11864	NM_007488	1	1	1	0	0	1	0	1	1	6
Arpp19	59046	NM_021548	1	1	1	0	0	1	0	1	1	6
Arrb1	109689	NM_177231	1	1	1	0	0	1	0	1	1	6
Art4	109978	NM_026639	1	1	1	0	0	1	0	1	1	6
Arvcf	11877	NM_033474	1	1	1	0	0	1	0	1	1	6
Asph	65973	NM_023066	1	1	1	0	0	1	0	1	1	6
Asxl3	211961	NM_001167777	1	1	1	0	0	1	0	1	1	6
Atad2	70472	NM_027435	1	1	1	0	0	1	0	1	1	6
Atf1	11908	NM_007497	1	1	1	0	0	1	0	1	1	6
Atf1	11908	NM_007497	1	1	1	0	0	1	0	1	1	6
Atf3	11910	NM_007498	1	1	1	0	0	1	0	1	1	6
Atp10b	319767	NM_176999	1	1	1	0	0	1	0	1	1	6
Atp11a	50770	NM_015804	1	1	1	0	0	1	0	1	1	6
Atp13a3	224088	NM_001128096	1	1	1	0	0	1	0	1	1	6
Atp13a3	224088	NM_001128096	1	1	1	0	0	1	0	1	1	6
Atp1a1	11928	NM_144900	1	1	1	0	0	1	0	1	1	6
Atp6v0c	11984	NM_009729	1	1	1	0	0	1	0	1	1	6
Atp6v1b2	11966	NM_007509	1	1	1	0	0	1	0	1	1	6
Atp9b	50771	NM_001201569	1	1	1	0	0	1	0	1	1	6
Atxn1	20238	NM_001199305	1	1	1	0	0	1	0	1	1	6
Atxn1	20238	NM_001199305	1	1	1	0	0	1	0	1	1	6
AU023871	106722	NM_001191012	1	1	1	0	1	1	0	0	1	6
Avpr2	12000	NM_019404	1	1	1	0	0	1	0	1	1	6
AW146154	101835	NM_001033530	1	1	1	0	0	1	0	1	1	6
AW551984	244810	NM_001199556	1	1	1	0	0	1	0	1	1	6
AW554918	225289	NM_001033532	1	1	1	0	0	1	0	1	1	6
Axin2	12006	NM_015732	1	1	1	0	0	1	0	1	1	6
Azi2	27215	NM_013727	1	1	1	0	0	1	0	1	1	6
B020004J07Rik	545662	NM_001033790	1	1	1	0	0	1	0	1	1	6
B230219D22Rik	78521	NM_181278	1	1	1	0	0	1	0	1	1	6
B3galt6	117592	NM_080445	1	1	1	0	0	1	0	1	1	6
B3galtl	381694	NM_001081204	1	1	1	0	0	1	0	1	1	6
B430306N03Rik	320148	NM_177083	1	1	1	0	0	1	0	1	1	6
Baiap2	108100	NM_130862	1	1	1	0	0	1	0	1	1	6
Baz2a	116848	NM_054078	1	1	1	0	0	1	0	1	1	6
Bbs1	52028	NM_001033128	1	1	1	0	0	1	0	1	1	6
Bbx	70508	NM_027444	1	1	1	0	0	1	0	1	1	6
BC004004	80748	NM_030561	1	1	1	0	0	1	0	1	1	6
BC017643	217370	NM_144832	1	1	1	0	0	1	0	1	1	6
BC030336	233812	NM_001164580	1	1	1	0	0	1	0	1	1	6
BC080695	329986	NM_001007579	1	1	1	0	0	1	0	1	1	6
Bcat1	12035	NM_007532	1	1	1	0	0	1	0	1	1	6
Bcat1	12035	NM_007532	1	1	1	0	0	1	0	1	1	6
Bcl2l13	94044	NM_153516	1	1	1	0	0	1	0	1	1	6
Bex4	406217	NM_212457	1	1	1	0	0	1	0	1	1	6
Bhlhe41	79362	NM_024469	1	1	1	0	0	1	0	1	1	6
Bmf	171543	NM_138313	1	1	1	0	0	1	0	1	1	6
Bmp2k	140780	NM_080708	1	1	1	0	0	1	0	1	1	6
Bmx	12169	NM_009759	1	1	1	0	0	1	0	1	1	6
Braf	109880	NM_139294	1	1	1	0	0	1	0	1	1	6
Brcc3	210766	NM_001166457	1	1	1	0	0	1	0	1	1	6
Brd8	78656	NM_030147	1	1	1	0	0	1	0	1	1	6
Bsnd	140475	NM_080458	1	1	1	0	0	1	0	1	1	6
Btbd9	224671	NM_027060	1	1	1	0	0	1	0	1	1	6
Btn1a1	12231	NM_013483	1	1	1	0	0	1	0	1	1	6
Btrc	12234	NM_001037758	1	1	1	0	0	1	0	1	1	6
Bzw1	66882	NM_025824	1	1	1	0	0	1	0	1	1	6
C030006K11Rik	223665	NM_176828	1	1	1	0	0	1	0	1	1	6
C130079G13Rik	229333	NM_177661	1	1	1	0	0	1	0	1	1	6
C2cd2	207781	NM_174847	1	1	1	0	0	1	0	1	1	6
C330007P06Rik	77644	NM_029951	1	1	1	0	0	1	0	1	1	6
Cacna2d1	12293	NM_001110843	1	1	1	0	0	1	0	1	1	6
Cacul1	78832	NM_030197	1	1	1	0	0	1	0	1	1	6
Cald1	109624	NM_145575	1	1	1	0	0	1	0	1	1	6
Calml4	75600	NM_138304	1	1	1	0	0	1	0	1	1	6
Camk1d	227541	NM_177343	1	1	1	0	0	1	0	1	1	6
Camk2a	12322	NM_177407	1	1	1	0	0	1	0	1	1	6
Camk4	12326	NM_009793	1	1	1	0	0	1	0	1	1	6
Camta1	100072	NM_001081557	1	1	1	0	0	1	0	1	1	6
Canx	12330	NM_007597	1	1	1	0	0	1	0	1	1	6
Capn5	12337	NM_007602	1	1	1	0	0	1	0	1	1	6
Caprin2	232560	NM_181541	1	1	1	0	0	1	0	1	1	6
Carhsp1	52502	NM_025821	1	1	1	0	0	1	0	1	1	6
Carm1	59035	NM_021531	1	1	1	0	0	1	0	1	1	6
Cask	12361	NM_009806	1	1	1	0	0	1	0	1	1	6
Casp12	12364	NM_009808	1	1	1	0	0	1	0	1	1	6
Casp9	12371	NM_015733	1	1	1	0	0	1	0	1	1	6
Cbfb	12400	NM_001161458	1	1	1	0	1	1	0	0	1	6
Cbll1	104836	NM_001253847	1	1	1	0	0	1	0	1	1	6
Cbx5	12419	NM_001110216	1	1	1	0	0	1	0	1	1	6
Cbx5	12419	NM_001110216	1	1	1	0	0	1	0	1	1	6
Ccbl1	70266	NM_172404	1	1	1	0	0	1	0	1	1	6
Ccdc126	57895	NM_175098	1	1	1	0	0	1	0	1	1	6
Ccdc132	73288	NM_001167750	1	1	1	0	0	1	0	1	1	6
Ccdc15	245902	NM_001081429	1	1	1	0	0	1	0	1	1	6
Ccdc50	67501	NM_026202	1	1	1	0	1	1	0	0	1	6
Ccdc50	67501	NM_026202	1	1	1	0	0	1	0	1	1	6
Ccdc55	237859	NM_001012309	1	1	1	0	1	1	0	0	1	6
Ccdc93	70829	NM_001025156	1	1	1	0	0	1	0	1	1	6
Cckar	12425	NM_009827	1	1	1	0	0	1	0	1	1	6
Ccna2	12428	NM_009828	1	1	1	0	0	1	0	1	1	6
Ccnd2	12444	NM_009829	1	1	1	0	0	1	0	1	1	6
Ccng1	12450	NM_009831	1	1	1	0	0	1	0	1	1	6
Ccser2	72972	NM_027045	1	1	1	0	0	1	0	1	1	6
Cd200	17470	NM_010818	1	1	1	0	0	1	0	1	1	6
Cd24a	12484	NM_009846	1	1	1	0	0	1	0	1	1	6
Cd274	60533	NM_021893	1	1	1	0	0	1	0	1	1	6
Cd33	12489	NM_001111058	1	1	1	0	0	1	0	1	1	6
Cd34	12490	NM_001111059	1	1	1	0	0	1	0	1	1	6
Cd53	12508	NM_007651	1	1	1	0	0	1	0	1	1	6
Cd59a	12509	NM_001111060	1	1	1	0	0	1	0	1	1	6
Cd99l2	171486	NM_001199349	1	1	1	0	0	1	0	1	1	6
Cdc42se1	57912	NM_172395	1	1	1	0	0	1	0	1	1	6
Cdhr1	170677	NM_130878	1	1	1	0	0	1	0	1	1	6
Cdkl5	382253	NM_001024624	1	1	1	0	0	1	0	1	1	6
Cdv3	321022	NM_175565	1	1	1	0	0	1	0	1	1	6
Cecr5	214932	NM_144815	1	1	1	0	0	1	0	1	1	6
Celf1	13046	NM_001244891	1	1	1	0	0	1	0	1	1	6
Celf2	14007	NM_001110231	1	1	1	0	0	1	0	1	1	6
Cenpl	70454	NM_027429	1	1	1	0	0	1	0	1	1	6
Cep55	74107	NM_001164362	1	1	1	0	1	1	0	0	1	6
Cep70	68121	NM_023873	1	1	1	0	1	1	0	0	1	6
Chd8	67772	NM_201637	1	1	1	0	0	1	0	1	1	6
Chic1	12212	NM_009767	1	1	1	0	0	1	0	1	1	6
Chm	12662	NM_018818	1	1	1	0	0	1	0	1	1	6
Chmp4b	75608	NM_029362	1	1	1	0	0	1	0	1	1	6
Chn1	108699	NM_001113246	1	1	1	0	0	1	0	1	1	6
Chrm1	12669	NM_001112697	1	1	1	0	0	1	0	1	1	6
Chrna10	504186	NM_001081424	1	1	1	0	0	1	0	1	1	6
Chrna6	11440	NM_021369	1	1	1	0	0	1	0	1	1	6
Chrnb1	11443	NM_009601	1	1	1	0	0	1	0	1	1	6
Chst15	77590	NM_029935	1	1	1	0	0	1	0	1	1	6
Chst9	71367	NM_199055	1	1	1	0	0	1	0	1	1	6
Chsy1	269941	NM_001081163	1	1	1	0	0	1	0	1	1	6
Chtop	66511	NM_023215	1	1	1	0	0	1	0	1	1	6
Cisd1	52637	NM_134007	1	1	1	0	0	1	0	1	1	6
Cldn6	54419	NM_018777	1	1	1	0	0	1	0	1	1	6
Clec11a	20256	NM_009131	1	1	1	0	0	1	0	1	1	6
Clec4a2	26888	NM_001170333	1	1	1	0	0	1	0	1	1	6
Clock	12753	NM_007715	1	1	1	0	0	1	0	1	1	6
Cmah	12763	NM_001111110	1	1	1	0	0	1	0	1	1	6
Cmc1	67899	NM_026442	1	1	1	0	1	1	0	0	1	6
Cml2	93673	NM_053096	1	1	1	0	0	1	0	1	1	6
Cnih4	98417	NM_030131	1	1	1	0	0	1	0	1	1	6
Cnot4	53621	NM_016877	1	1	1	0	0	1	0	1	1	6
Cnrip1	380686	NM_029861	1	1	1	0	0	1	0	1	1	6
Cobl	12808	NM_172496	1	1	1	0	0	1	0	1	1	6
Cobll1	319876	NM_177025	1	1	1	0	1	1	0	0	1	6
Cog3	338337	NM_177381	1	1	1	0	0	1	0	1	1	6
Col4a3	12828	NM_007734	1	1	1	0	0	1	0	1	1	6
Cops2	12848	NM_009939	1	1	1	0	0	1	0	1	1	6
Cpeb1	12877	NM_001252525	1	1	1	0	0	1	0	1	1	6
Cplx3	235415	NM_146223	1	1	1	0	0	1	0	1	1	6
Cpsf6	432508	NM_001013391	1	1	1	0	0	1	0	1	1	6
Cpsf6	432508	NM_001013391	1	1	1	0	0	1	0	1	1	6
Cpt2	12896	NM_009949	1	1	1	0	0	1	0	1	1	6
Creb1	12912	NM_009952	1	1	1	0	0	1	0	1	1	6
Crebzf	233490	NM_145151	1	1	1	0	1	1	0	0	1	6
Crtc3	70461	NM_173863	1	1	1	0	0	1	0	1	1	6
Csrnp3	77771	NM_153409	1	1	1	0	0	1	0	1	1	6
Ctcf	13018	NM_181322	1	1	1	0	0	1	0	1	1	6
Ctnnal1	54366	NM_018761	1	1	1	0	0	1	0	1	1	6
Ctsb	13030	NM_007798	1	1	1	0	0	1	0	1	1	6
Cttn	13043	NM_007803	1	1	1	0	0	1	0	1	1	6
Cwc25	67480	NM_026186	1	1	1	0	0	1	0	1	1	6
Cx3cr1	13051	NM_009987	1	1	1	0	0	1	0	1	1	6
Cxcl12	20315	NM_001012477	1	1	1	0	0	1	0	1	1	6
Cyb561d1	72023	NM_001081320	1	1	1	0	0	1	0	1	1	6
Cyb5d2	192986	NM_001024926	1	1	1	0	0	1	0	1	1	6
Cyfip2	76884	NM_001252460	1	1	1	0	0	1	0	1	1	6
Cygb	114886	NM_030206	1	1	1	0	0	1	0	1	1	6
Cyld	74256	NM_001128171	1	1	1	0	0	1	0	1	1	6
Cyp1b1	13078	NM_009994	1	1	1	0	0	1	0	1	1	6
Cytip	227929	NM_139200	1	1	1	0	0	1	0	1	1	6
Cytip	227929	NM_139200	1	1	1	0	0	1	0	1	1	6
D19Bwg1357e	52874	NM_177474	1	1	1	0	0	1	0	1	1	6
D1Pas1	110957	NM_033077	1	1	1	0	0	1	0	1	1	6
D3Bwg0562e	229791	NM_177664	1	1	1	0	0	1	0	1	1	6
Dach1	13134	NM_007826	1	1	1	0	0	1	0	1	1	6
Dact1	59036	NM_001190466	1	1	1	0	0	1	0	1	1	6
Dcaf17	75763	NM_001165980	1	1	1	0	0	1	0	1	1	6
Dcaf5	320808	NM_177267	1	1	1	0	0	1	0	1	1	6
Dcaf7	71833	NM_027946	1	1	1	0	0	1	0	1	1	6
Dck	13178	NM_007832	1	1	1	0	0	1	0	1	1	6
Dcp2	70640	NM_027490	1	1	1	0	0	1	0	1	1	6
Dcun1d1	114893	NM_001205361	1	1	1	0	0	1	0	1	1	6
Dcun1d4	100737	NM_178896	1	1	1	0	0	1	0	1	1	6
Ddhd1	114874	NM_001042719	1	1	1	0	0	1	0	1	1	6
Ddit4	74747	NM_029083	1	1	1	0	1	1	0	0	1	6
Ddx3y	26900	NM_012008	1	1	1	0	0	1	0	1	1	6
Ddx60	234311	NM_001081215	1	1	1	0	1	1	0	0	1	6
Decr2	26378	NM_011933	1	1	1	0	0	1	0	1	1	6
Dennd1b	329260	NM_001166501	1	1	1	0	1	1	0	0	1	6
Denr	68184	NM_026603	1	1	1	0	0	1	0	1	1	6
Dffb	13368	NM_007859	1	1	1	0	0	1	0	1	1	6
Dgkk	331374	NM_177914	1	1	1	0	0	1	0	1	1	6
Diap2	54004	NM_172493	1	1	1	0	0	1	0	1	1	6
Dio2	13371	NM_010050	1	1	1	0	0	1	0	1	1	6
Diras2	68203	NM_001024474	1	1	1	0	0	1	0	1	1	6
Dixdc1	330938	NM_178118	1	1	1	0	0	1	0	1	1	6
Dlx1	13390	NM_010053	1	1	1	0	0	1	0	1	1	6
Dnajc5	13002	NM_016775	1	1	1	0	0	1	0	1	1	6
Dnmt3a	13435	NM_007872	1	1	1	0	0	1	0	1	1	6
Doc2a	13446	NM_010069	1	1	1	0	0	1	0	1	1	6
Dpf3	70127	NM_001267625	1	1	1	0	0	1	0	1	1	6
Dpp4	13482	NM_010074	1	1	1	0	0	1	0	1	1	6
Dpy19l1	244745	NM_172920	1	1	1	0	0	1	0	1	1	6
Dpy19l3	233115	NM_178704	1	1	1	0	0	1	0	1	1	6
Dsg1a	13510	NM_010079	1	1	1	0	0	1	0	1	1	6
Dsg3	13512	NM_030596	1	1	1	0	0	1	0	1	1	6
Dtwd2	68857	NM_026854	1	1	1	0	0	1	0	1	1	6
Dtx3l	209200	NM_001013371	1	1	1	0	0	1	0	1	1	6
Dusp11	72102	NM_028099	1	1	1	0	0	1	0	1	1	6
Dusp28	67446	NM_175118	1	1	1	0	0	1	0	1	1	6
Dusp9	75590	NM_029352	1	1	1	0	0	1	0	1	1	6
Dync2h1	110350	NM_029851	1	1	1	0	0	1	0	1	1	6
Dynll1	56455	NM_019682	1	1	1	0	0	1	0	1	1	6
Dynll2	68097	NM_026556	1	1	1	0	0	1	0	1	1	6
Dzip3	224170	NM_001110017	1	1	1	0	0	1	0	1	1	6
Eaf1	74427	NM_028932	1	1	1	0	0	1	0	1	1	6
Ear11	93726	NM_053113	1	1	1	0	0	1	0	1	1	6
Ear6	93719	NM_053111	1	1	1	0	0	1	0	1	1	6
Ebf3	13593	NM_001113415	1	1	1	0	0	1	0	1	1	6
Ebp	13595	NM_007898	1	1	1	0	0	1	0	1	1	6
Ece1	230857	NM_199307	1	1	1	0	0	1	0	1	1	6
Eda	13607	NM_001177943	1	1	1	0	0	1	0	1	1	6
Edil3	13612	NM_001037987	1	1	1	0	0	1	0	1	1	6
Edn2	13615	NM_007902	1	1	1	0	0	1	0	1	1	6
Edn3	13616	NM_007903	1	1	1	0	0	1	0	1	1	6
Eea1	216238	NM_001001932	1	1	1	0	0	1	0	1	1	6
Efcab14	230648	NM_172698	1	1	1	0	0	1	0	1	1	6
Efr3b	668212	NM_001082483	1	1	1	0	0	1	0	1	1	6
Eid1	58521	NM_025613	1	1	1	0	0	1	0	1	1	6
Eif2b2	217715	NM_145445	1	1	1	0	1	1	0	0	1	6
Eif2s3x	26905	NM_012010	1	1	1	0	0	1	0	1	1	6
Eif3j2	100042807	NM_001256055	1	1	1	0	0	1	0	1	1	6
Eif4e2	26987	NM_023314	1	1	1	0	0	1	0	1	1	6
Eif4e3	66892	NM_025829	1	1	1	0	1	1	0	0	1	6
Eif5a2	208691	NM_177586	1	1	1	0	0	1	0	1	1	6
Elac1	114615	NM_053255	1	1	1	0	0	1	0	1	1	6
Elavl2	15569	NM_001177883	1	1	1	0	0	1	0	1	1	6
Elovl6	170439	NM_130450	1	1	1	0	0	1	0	1	1	6
Eml5	319670	NM_001081191	1	1	1	0	0	1	0	1	1	6
Eml6	237711	NM_146016	1	1	1	0	1	1	0	0	1	6
Enc1	13803	NM_007930	1	1	1	0	0	1	0	1	1	6
Endod1	71946	NM_028013	1	1	1	0	0	1	0	1	1	6
Enox2	209224	NM_145951	1	1	1	0	0	1	0	1	1	6
Entpd3	215446	NM_178676	1	1	1	0	0	1	0	1	1	6
Entpd7	93685	NM_053103	1	1	1	0	0	1	0	1	1	6
Epb4.1l2	13822	NM_001199265	1	1	1	0	0	1	0	1	1	6
Epm2aip1	77781	NM_175266	1	1	1	0	0	1	0	1	1	6
Eppin	75526	NM_029325	1	1	1	0	0	1	0	1	1	6
Eral1	57837	NM_022313	1	1	1	0	0	1	0	1	1	6
Erbb2ip	59079	NM_001005868	1	1	1	0	0	1	0	1	1	6
Eri1	67276	NM_026067	1	1	1	0	0	1	0	1	1	6
Erlin2	244373	NM_153592	1	1	1	0	0	1	0	1	1	6
Esr1	13982	NM_007956	1	1	1	0	0	1	0	1	1	6
Esrp1	207920	NM_194055	1	1	1	0	0	1	0	1	1	6
Esyt3	272636	NM_177775	1	1	1	0	0	1	0	1	1	6
Etv3	27049	NM_001083318	1	1	1	0	0	1	0	1	1	6
Eya4	14051	NM_010167	1	1	1	0	0	1	0	1	1	6
Fam101a	73121	NM_028443	1	1	1	0	0	1	0	1	1	6
Fam114a2	67726	NM_001168668	1	1	1	0	0	1	0	1	1	6
Fam126b	213056	NM_172513	1	1	1	0	0	1	0	1	1	6
Fam129b	227737	NM_146119	1	1	1	0	0	1	0	1	1	6
Fam134b	66270	NM_001034851	1	1	1	0	0	1	0	1	1	6
Fam159b	77803	NM_029984	1	1	1	0	0	1	0	1	1	6
Fam167a	219148	NM_177628	1	1	1	0	0	1	0	1	1	6
Fam168b	214469	NM_001160235	1	1	1	0	0	1	0	1	1	6
Fam185a	330050	NM_177869	1	1	1	0	0	1	0	1	1	6
Fam214a	235493	NM_001113283	0	1	1	0	1	1	0	1	1	6
Fam3c	27999	NM_138587	1	1	1	0	0	1	0	1	1	6
Fam63b	235461	NM_172772	1	1	1	0	0	1	0	1	1	6
Fam63b	235461	NM_172772	1	1	1	0	0	1	0	1	1	6
Fam83f	213956	NM_145986	1	1	1	0	0	1	0	1	1	6
Fam98a	72722	NM_133747	1	1	1	0	0	1	0	1	1	6
Fbxl20	72194	NM_028149	1	1	1	0	0	1	0	1	1	6
Fbxl3	50789	NM_015822	1	1	1	0	0	1	0	1	1	6
Fbxo28	67948	NM_175127	1	1	1	0	0	1	0	1	1	6
Fbxo28	67948	NM_175127	1	1	1	0	0	1	0	1	1	6
Fbxo3	57443	NM_212433	1	1	1	0	0	1	0	1	1	6
Fbxo43	78803	NM_001081253	1	1	1	0	0	1	0	1	1	6
Fech	14151	NM_007998	1	1	1	0	0	1	0	1	1	6
Fem1a	14154	NM_010192	1	1	1	0	0	1	0	1	1	6
Fermt2	218952	NM_146054	1	1	1	0	1	1	0	0	1	6
Fgfrl1	116701	NM_054071	1	1	1	0	0	1	0	1	1	6
Fkbp9	27055	NM_012056	1	1	1	0	0	1	0	1	1	6
Fn3krp	238024	NM_181420	1	1	1	0	0	1	0	1	1	6
Fnbp1l	214459	NM_001114665	1	1	1	0	0	1	0	1	1	6
Fnbp1l	214459	NM_001114665	1	1	1	0	0	1	0	1	1	6
Fndc3a	319448	NM_207636	1	1	1	0	1	1	0	0	1	6
Fndc5	384061	NM_027402	1	1	1	0	0	1	0	1	1	6
Fnip2	329679	NM_001162999	1	1	1	0	0	1	0	1	1	6
Fnip2	329679	NM_001162999	1	1	1	0	0	1	0	1	1	6
Fosl2	14284	NM_008037	1	1	1	0	0	1	0	1	1	6
Foxn2	14236	NM_180974	1	1	1	0	0	1	0	1	1	6
Foxp1	108655	NM_053202	1	1	1	0	0	1	0	1	1	6
Foxp3	20371	NM_001199347	1	1	1	0	0	1	0	1	1	6
Frmd5	228564	NM_172673	1	1	1	0	0	1	0	1	1	6
Frmpd4	333605	NM_001033330	1	1	1	0	0	1	0	1	1	6
Fry	320365	NM_172887	1	1	1	0	0	1	0	1	1	6
Fsd1l	319636	NM_001195284	1	1	1	0	0	1	0	1	1	6
Fstl5	213262	NM_178673	1	1	1	0	0	1	0	1	1	6
Fzd5	14367	NM_022721	1	1	1	0	0	1	0	1	1	6
Fzd5	14367	NM_022721	1	1	1	0	0	1	0	1	1	6
Gab2	14389	NM_010248	1	1	1	0	0	1	0	1	1	6
Gabpb2	213054	NM_029885	1	1	1	0	0	1	0	1	1	6
Gabra2	14395	NM_008066	1	1	1	0	1	1	0	0	1	6
Gabra6	14399	NM_001099641	1	1	1	0	1	1	0	0	1	6
Galnt1	14423	NM_013814	1	1	1	0	0	1	0	1	1	6
Galnt7	108150	NM_001167981	1	1	1	0	1	1	0	0	1	6
Galnt7	108150	NM_144731	1	1	1	0	1	1	0	0	1	6
Gapvd1	66691	NM_025709	1	1	1	0	0	1	0	1	1	6
Gata5	14464	NM_008093	1	1	1	0	0	1	0	1	1	6
Gatc	384281	NM_029645	1	1	1	0	0	1	0	1	1	6
Gbp10	626578	NM_001039646	1	1	1	0	0	1	0	1	1	6
Gbp2b	14468	NM_010259	1	1	1	0	0	1	0	1	1	6
Gbp6	100702	NM_194336	1	1	1	0	0	1	0	1	1	6
Gcnt2	14538	NM_008105	1	1	1	0	0	1	0	1	1	6
Gcnt2	14538	NM_008105	1	1	1	0	0	1	0	1	1	6
Gdf9	14566	NM_008110	1	1	1	0	0	1	0	1	1	6
Gdpgp1	269952	NM_178752	1	0	1	0	1	1	0	1	1	6
Gfm2	320806	NM_001146043	1	1	1	0	0	1	0	1	1	6
Gfra1	14585	NM_010279	1	1	1	0	0	1	0	1	1	6
Gga3	260302	NM_173048	1	1	1	0	0	1	0	1	1	6
Ghr	14600	NM_010284	1	1	1	0	0	1	0	1	1	6
Gipc1	67903	NM_018771	1	1	1	0	0	1	0	1	1	6
Gja1	14609	NM_010288	1	1	1	0	1	1	0	0	1	6
Glce	93683	NM_033320	1	1	1	0	0	1	0	1	1	6
Glo1	109801	NM_025374	1	1	1	0	0	1	0	1	1	6
Glrx	93692	NM_053108	1	1	1	0	0	1	0	1	1	6
Gm10113	791386	XM_001474564	1	1	1	0	1	1	0	0	1	6
Gm10406	100038847	NM_001164727	1	1	1	0	0	1	0	1	1	6
Gm15308	100041890	NM_001177521	1	1	1	0	0	1	0	1	1	6
Gm16515	24083	NM_025294	1	1	1	0	0	1	0	1	1	6
Gm3558	100041874	NM_001270842	1	1	1	0	0	1	0	1	1	6
Gm3696	100042149	NM_001024712	1	1	1	0	0	1	0	1	1	6
Gm4944	240038	NM_001205095	1	1	1	0	1	1	0	0	1	6
Gm5142	380907	NM_001004158	1	1	1	0	0	1	0	1	1	6
Gm5591	434171	NM_001013810	1	1	1	0	0	1	0	1	1	6
Gm608	207806	NM_001029889	1	1	1	0	0	1	0	1	1	6
Gm996	381353	NM_001005424	1	1	1	0	0	1	0	1	1	6
Gmeb1	56809	NM_001122992	1	1	1	0	0	1	0	1	1	6
Gmeb2	229004	NM_198169	1	1	1	0	0	1	0	1	1	6
Gmnc	239789	NM_001013761	1	1	1	0	0	1	0	1	1	6
Gna14	14675	NM_008137	1	1	1	0	0	1	0	1	1	6
Gnai2	14678	NM_008138	1	1	1	0	0	1	0	1	1	6
Gnai3	14679	NM_010306	1	1	1	0	0	1	0	1	1	6
Gnb3	14695	NM_013530	1	1	1	0	1	1	0	0	1	6
Gng12	14701	NM_001177560	1	1	1	0	0	1	0	1	1	6
Golga1	76899	NM_029793	1	1	1	0	0	1	0	1	1	6
Gosr1	53334	NM_016810	1	1	1	0	0	1	0	1	1	6
Gp5	14729	NM_008148	1	1	1	0	0	1	0	1	1	6
Gpa33	59290	NM_021610	1	1	1	0	0	1	0	1	1	6
Gpc6	23888	NM_001079844	1	1	1	0	0	1	0	1	1	6
Gphb5	217674	NM_175644	1	1	1	0	0	1	0	1	1	6
Gpr116	224792	NM_001081178	1	1	1	0	1	1	0	0	1	6
Gpr151	240239	NM_181543	1	1	1	0	0	1	0	1	1	6
Gpr155	68526	NM_001190297	1	1	1	0	1	1	0	0	1	6
Gpr22	73010	NM_175191	1	1	1	0	1	1	0	0	1	6
Gprc5d	93746	NM_001205396	1	1	1	0	0	1	0	1	1	6
Gria4	14802	NM_001113180	1	1	1	0	0	1	0	1	1	6
Gria4	14802	NM_019691	1	1	1	0	0	1	0	1	1	6
Grin3a	242443	NM_001033351	1	1	1	0	0	1	0	1	1	6
Gtdc1	227835	NM_172662	1	0	1	0	1	1	0	1	1	6
Gtf2a1	83602	NM_031391	1	1	1	0	0	1	0	1	1	6
Gucy2e	14919	NM_008192	1	1	1	0	0	1	0	1	1	6
Gucy2e	14919	NM_008192	1	1	1	0	0	1	0	1	1	6
Guf1	231279	NM_172711	1	1	1	0	0	1	0	1	1	6
H2-T24	15042	NM_008207	1	1	1	0	0	1	0	1	1	6
Hic2	58180	NM_178922	1	1	1	0	0	1	0	1	1	6
Hipk3	15259	NM_010434	1	1	1	0	0	1	0	1	1	6
Hist2h2be	319190	NM_178214	1	1	1	0	0	1	0	1	1	6
Hmgcs1	208715	NM_145942	1	1	1	0	1	1	0	0	1	6
Hmmr	15366	NM_013552	1	1	1	0	0	1	0	1	1	6
Hnrnpa0	77134	NM_029872	1	1	1	0	0	1	0	1	1	6
Hnrnpa0	77134	NM_029872	1	1	1	0	0	1	0	1	1	6
Hnrnpa3	229279	NM_146130	1	1	1	0	0	1	0	1	1	6
Homer2	26557	NM_011983	1	1	1	0	0	1	0	1	1	6
Homez	239099	NM_001177705	1	1	1	0	0	1	0	1	1	6
Hoxa9	15405	NM_010456	1	1	1	0	0	1	0	1	1	6
Hoxd1	15429	NM_010467	1	1	1	0	0	1	0	1	1	6
Hrk	12123	NM_007545	1	1	1	0	0	1	0	1	1	6
Hrsp12	15473	NM_008287	1	1	1	0	0	1	0	1	1	6
Hs6st2	50786	NM_001077202	1	1	1	0	0	1	0	1	1	6
Hunk	26559	NM_015755	1	1	1	0	0	1	0	1	1	6
Hus1	15574	NM_008316	1	1	1	0	0	1	0	1	1	6
Ica1l	70375	NM_027407	1	1	1	0	0	1	0	1	1	6
Ick	56542	NM_001163780	1	1	1	0	0	1	0	1	1	6
Icmt	57295	NM_133788	1	1	1	0	0	1	0	1	1	6
Ido2	209176	NM_145949	1	1	1	0	0	1	0	1	1	6
Ier5	15939	NM_010500	1	1	1	0	0	1	0	1	1	6
Iffo1	320678	NM_178787	1	1	1	0	0	1	0	1	1	6
Iffo2	212632	NM_001205173	1	1	1	0	0	1	0	1	1	6
Ift46	76568	NM_023831	1	1	1	0	0	1	0	1	1	6
Igdcc4	56741	NM_020043	1	1	1	0	0	1	0	1	1	6
Ikbkg	16151	NM_001136067	1	1	1	0	0	1	0	1	1	6
Ikzf2	22779	NM_011770	1	1	1	0	0	1	0	1	1	6
Il17rd	171463	NM_134437	1	1	1	0	0	1	0	1	1	6
Il5	16191	NM_010558	1	1	1	0	0	1	0	1	1	6
Ilf2	67781	NM_026374	1	1	1	0	1	1	0	0	1	6
Ing5	66262	NM_025454	1	1	1	0	0	1	0	1	1	6
Inip	66209	NM_001013577	1	1	1	0	0	1	0	1	1	6
Insig2	72999	NM_133748	1	1	1	0	0	1	0	1	1	6
Intu	380614	NM_175515	1	1	1	0	0	1	0	1	1	6
Ipo8	320727	NM_001081113	1	1	1	0	1	1	0	0	1	6
Iqcg	69707	NM_178378	1	1	1	0	0	1	0	1	1	6
Iqgap1	29875	NM_016721	1	1	1	0	0	1	0	1	1	6
Iqgap3	404710	NM_001033484	1	1	1	0	0	1	0	1	1	6
Irf2	16363	NM_008391	1	1	1	0	1	1	0	0	1	6
Irf3	54131	NM_016849	1	1	1	0	0	1	0	1	1	6
Irgq	210146	NM_153134	1	1	1	0	0	1	0	1	1	6
Irx5	54352	NM_018826	1	1	1	0	1	1	0	0	1	6
Itgal	16408	NM_001253872	1	1	1	0	0	1	0	1	1	6
Itgb3	16416	NM_016780	1	1	1	0	0	1	0	1	1	6
Itgb3bp	67733	NM_026348	1	1	1	0	0	1	0	1	1	6
Itm2c	64294	NM_022417	1	1	1	0	0	1	0	1	1	6
Itpkb	320404	NM_001081175	1	1	1	0	0	1	0	1	1	6
Itpkc	233011	NM_181593	1	1	1	0	0	1	0	1	1	6
Jag1	16449	NM_013822	1	1	1	0	0	1	0	1	1	6
Jam2	67374	NM_023844	1	1	1	0	0	1	0	1	1	6
Jmjd1c	108829	NM_001242396	1	1	1	0	0	1	0	1	1	6
Josd1	74158	NM_028792	1	1	1	0	0	1	0	1	1	6
Jph2	59091	NM_021566	1	1	1	0	0	1	0	1	1	6
Kalrn	545156	NM_177357	1	0	1	0	1	1	0	1	1	6
Kansl1	76719	NM_001081045	1	1	1	0	0	1	0	1	1	6
Kcnc4	99738	NM_145922	1	1	1	0	0	1	0	1	1	6
Kcnh1	16510	NM_010600	1	1	1	0	0	1	0	1	1	6
Kcnj5	16521	NM_010605	1	1	1	0	0	1	0	1	1	6
Kcnmb2	72413	NM_028231	1	1	1	0	0	1	0	1	1	6
Kcnv2	240595	NM_183179	1	1	1	0	0	1	0	1	1	6
Kctd2	70382	NM_183285	1	1	1	0	0	1	0	1	1	6
Kctd20	66989	NM_025888	1	1	1	0	0	1	0	1	1	6
Kctd4	67516	NM_026214	1	1	1	0	0	1	0	1	1	6
Kdelr3	105785	NM_134090	1	1	1	0	0	1	0	1	1	6
Kif16b	16558	NM_001081133	1	1	1	0	1	1	0	0	1	6
Kif1b	16561	NM_207682	1	1	1	0	0	1	0	1	1	6
Kitl	17311	NM_013598	1	1	1	0	0	1	0	1	1	6
Klf10	21847	NM_013692	1	1	1	0	0	1	0	1	1	6
Klhl18	270201	NM_177771	1	1	1	0	0	1	0	1	1	6
Klhl23	277396	NM_177784	1	1	1	0	1	1	0	0	1	6
Klhl30	70788	NM_027551	1	1	1	0	0	1	0	1	1	6
Klhl31	244923	NM_172925	1	1	1	0	0	1	0	1	1	6
Klhl42	232539	NM_001081237	1	1	1	0	0	1	0	1	1	6
Klrb1f	232408	NM_153094	1	1	1	0	0	1	0	1	1	6
Klri2	320407	NM_177155	1	1	1	0	0	1	0	1	1	6
Kmt2a	214162	NM_001081049	1	1	1	0	0	1	0	1	1	6
Kpna6	16650	NM_008468	1	1	1	0	0	1	0	1	1	6
Kpnb1	16211	NM_008379	1	1	1	0	0	1	0	1	1	6
Kras	16653	NM_021284	1	1	1	0	0	1	0	1	1	6
L1td1	381591	NM_001081202	1	1	1	0	0	1	0	1	1	6
Lair1	52855	NM_001113474	1	1	1	0	0	1	0	1	1	6
Lamc1	226519	NM_010683	1	1	1	0	0	1	0	1	1	6
Lancl1	14768	NM_001190985	1	1	1	0	0	1	0	1	1	6
Lbr	98386	NM_133815	1	1	1	0	0	1	0	1	1	6
Lclat1	225010	NM_001081071	1	1	1	0	0	1	0	1	1	6
Lcp1	18826	NM_001247984	1	1	1	0	0	1	0	1	1	6
Ldb3	24131	NM_011918	1	1	1	0	0	1	0	1	1	6
Ldlr	16835	NM_010700	1	1	1	0	0	1	0	1	1	6
Ldoc1l	223732	NM_177630	1	1	1	0	0	1	0	1	1	6
Lekr1	624866	NM_001037923	1	1	1	0	0	1	0	1	1	6
Lemd3	380664	NM_001081193	1	1	1	0	0	1	0	1	1	6
Lepre1	56401	NM_019783	1	1	1	0	0	1	0	1	1	6
Lgi3	213469	NM_145219	1	1	1	0	0	1	0	1	1	6
Limd1	29806	NM_013860	1	1	1	0	0	1	0	1	1	6
Limd2	67803	NM_172397	1	1	1	0	0	1	0	1	1	6
Lin28b	380669	NM_001031772	1	1	1	0	0	1	0	1	1	6
Lingo2	242384	NM_001165999	1	1	1	0	0	1	0	1	1	6
Lix1l	280411	NM_001163170	1	1	1	0	0	1	0	1	1	6
Lmod1	93689	NM_053106	1	1	1	0	0	1	0	1	1	6
Lmx1a	110648	NM_033652	1	1	1	0	0	1	0	1	1	6
Lnx2	140887	NM_080795	1	1	1	0	0	1	0	1	1	6
Loh12cr1	67774	NM_026371	1	1	1	0	1	1	0	0	1	6
Loxl2	94352	NM_033325	1	1	1	0	0	1	0	1	1	6
Lpar2	53978	NM_020028	1	1	1	0	0	1	0	1	1	6
Lpar3	65086	NM_022983	1	1	1	0	0	1	0	1	1	6
Lrig2	269473	NM_001025067	1	1	1	0	0	1	0	1	1	6
Lrrc58	320184	NM_177093	1	1	1	0	0	1	0	1	1	6
Lrtm1	319476	NM_176920	1	1	1	0	0	1	0	1	1	6
Lyn	17096	NM_001111096	1	1	1	0	0	1	0	1	1	6
Lypd6	320343	NM_177139	1	1	1	0	0	1	0	1	1	6
Lzts3	241638	NM_197945	1	1	1	0	0	1	0	1	1	6
Magt1	67075	NM_001190409	1	1	1	0	0	1	0	1	1	6
Mal2	105853	NM_178920	1	1	1	0	0	1	0	1	1	6
Mamdc2	71738	NM_174857	1	1	1	0	0	1	0	1	1	6
Man1a2	17156	NM_010763	1	1	1	0	0	1	0	1	1	6
Man2a1	17158	NM_008549	1	1	1	0	0	1	0	1	1	6
Maneal	215090	NM_001007573	1	1	1	0	0	1	0	1	1	6
Map1a	17754	NM_032393	1	1	1	0	0	1	0	1	1	6
Map1b	17755	NM_008634	1	1	1	0	0	1	0	1	1	6
Map2k1	26395	NM_008927	1	1	1	0	0	1	0	1	1	6
Map2k3	26397	NM_008928	1	1	1	0	0	1	0	1	1	6
Map2k4	26398	NM_009157	1	1	1	0	0	1	0	1	1	6
Map2k4	26398	NM_009157	1	1	1	0	0	1	0	1	1	6
Map3k10	269881	NM_001081292	1	1	1	0	0	1	0	1	1	6
Map3k13	71751	NM_172821	1	1	1	0	0	1	0	1	1	6
Map3k13	71751	NM_172821	1	1	1	0	0	1	0	1	1	6
Map3k2	26405	NM_011946	1	1	1	0	0	1	0	1	1	6
Map3k7	26409	NM_009316	1	1	1	0	0	1	0	1	1	6
Map3k9	338372	NM_001174107	1	1	1	0	0	1	0	1	1	6
Map9	213582	NM_001081230	1	1	1	0	0	1	0	1	1	6
Mapk10	26414	NM_009158	1	1	1	0	0	1	0	1	1	6
Mapre1	13589	NM_007896	1	1	1	0	0	1	0	1	1	6
Mark1	226778	NM_145515	1	1	1	0	0	1	0	1	1	6
Mbnl1	56758	NM_020007	1	1	1	0	0	1	0	1	1	6
Mboat1	218121	NM_153546	1	1	1	0	0	1	0	1	1	6
Mbp	17196	NM_001025245	1	1	1	0	0	1	0	1	1	6
Mbtd1	103537	NM_134012	1	1	1	0	0	1	0	1	1	6
Mc4r	17202	NM_016977	1	1	1	0	0	1	0	1	1	6
Mcf2	109904	NM_133197	1	1	1	0	1	1	0	0	1	6
Mcph1	244329	NM_173189	1	0	1	0	1	1	0	1	1	6
Med12l	329650	NM_177855	1	1	1	0	0	1	0	1	1	6
Med13	327987	NM_001080931	1	1	1	0	0	1	0	1	1	6
Med13	327987	NM_001080931	1	1	1	0	0	1	0	1	1	6
Med26	70625	NM_027485	1	1	1	0	0	1	0	1	1	6
Megf8	269878	NM_001160400	1	1	1	0	0	1	0	1	1	6
Mesdc2	67943	NM_023403	1	1	1	0	0	1	0	1	1	6
Mettl21e	403183	NM_207281	1	1	1	0	0	1	0	1	1	6
Mfap3	216760	NM_145426	1	1	1	0	0	1	0	1	1	6
Mfap4	76293	NM_029568	1	1	1	0	0	1	0	1	1	6
Mga	29808	NM_013720	1	1	1	0	0	1	0	1	1	6
Mgat3	17309	NM_010795	1	1	1	0	0	1	0	1	1	6
Mgat4a	269181	NM_173870	1	1	1	0	0	1	0	1	1	6
Mid2	23947	NM_011845	1	1	1	0	0	1	0	1	1	6
Midn	59090	NM_021565	1	1	1	0	0	1	0	1	1	6
Mier1	71148	NM_027696	1	1	1	0	0	1	0	1	1	6
Mitf	17342	NM_001113198	1	1	1	0	0	1	0	1	1	6
Mki67	17345	NM_001081117	1	1	1	0	0	1	0	1	1	6
Mkrn3	22652	NM_011746	1	1	1	0	0	1	0	1	1	6
Mlc1	170790	NM_133241	1	1	1	0	0	1	0	1	1	6
Mllt6	246198	NM_139311	1	1	1	0	0	1	0	1	1	6
Mllt6	246198	NM_139311	1	1	1	0	0	1	0	1	1	6
Mmachc	67096	NM_025962	1	1	1	0	0	1	0	1	1	6
Mob3a	208228	NM_172457	1	1	1	0	0	1	0	1	1	6
Mpdz	17475	NM_010820	1	1	1	0	1	1	0	0	1	6
Mpp5	56217	NM_019579	1	1	1	0	0	1	0	1	1	6
Mpp7	75739	NM_001081287	1	1	1	0	0	1	0	1	1	6
Mrc2	17534	NM_008626	1	1	1	0	0	1	0	1	1	6
Mrgprb2	243979	NM_175531	1	1	1	0	1	1	0	0	1	6
Mrgprx2	243978	NM_001034868	1	1	1	0	0	1	0	1	1	6
Mroh5	268816	NM_001033365	1	1	1	0	0	1	0	1	1	6
Mrp63	67840	NM_026401	1	1	1	0	0	1	0	1	1	6
Mrpl15	27395	NM_001177658	1	1	1	0	0	1	0	1	1	6
Mrpl49	18120	NM_026246	1	1	1	0	0	1	0	1	1	6
Mrrf	67871	NM_026422	1	1	1	0	0	1	0	1	1	6
Msi1	17690	NM_008629	1	1	1	0	0	1	0	1	1	6
Mtmr4	170749	NM_133215	1	1	1	0	0	1	0	1	1	6
Mtus2	77521	NM_029920	1	1	1	0	0	1	0	1	1	6
Mvb12b	72543	NM_175184	1	1	1	0	0	1	0	1	1	6
Mxd1	17119	NM_010751	1	1	1	0	0	1	0	1	1	6
Mxd3	17121	NM_016662	1	1	1	0	0	1	0	1	1	6
Mybl1	17864	NM_008651	1	1	1	0	0	1	0	1	1	6
Mycl	16918	NM_008506	1	1	1	0	0	1	0	1	1	6
Myo10	17909	NM_019472	1	1	1	0	0	1	0	1	1	6
Myo5a	17918	NM_010864	1	1	1	0	0	1	0	1	1	6
Myo9a	270163	NM_173018	1	1	1	0	0	1	0	1	1	6
Myo9b	17925	NM_001142322	1	1	1	0	0	1	0	1	1	6
Mysm1	320713	NM_177239	1	1	1	0	0	1	0	1	1	6
Mysm1	320713	NM_177239	1	1	1	0	0	1	0	1	1	6
Naa11	97243	NM_001033191	1	1	1	0	0	1	0	1	1	6
Nacc1	66830	NM_025788	1	1	1	0	0	1	0	1	1	6
Naf1	234344	NM_001163564	1	1	1	0	0	1	0	1	1	6
Nap1l5	58243	NM_021432	1	1	1	0	1	1	0	0	1	6
Nat8l	269642	NM_001001985	1	1	1	0	0	1	0	1	1	6
Nat8l	269642	NM_001001985	1	1	1	0	0	1	0	1	1	6
Nav1	215690	NM_173437	1	1	1	0	0	1	0	1	1	6
Ncl	17975	NM_010880	1	1	1	0	0	1	0	1	1	6
Nde1	67203	NM_023317	1	1	1	0	0	1	0	1	1	6
Ndnf	68169	NM_172399	1	1	1	0	0	1	0	1	1	6
Nedd1	17997	NM_008682	1	1	1	0	1	1	0	0	1	6
Nedd4l	83814	NM_031881	1	1	1	0	0	1	0	1	1	6
Neu4	241159	NM_173772	1	1	1	0	0	1	0	1	1	6
Neurl3	214854	NM_153408	1	1	1	0	0	1	0	1	1	6
Nf2	18016	NM_001252250	1	1	1	0	0	1	0	1	1	6
Nfatc3	18021	NM_010901	1	1	1	0	0	1	0	1	1	6
Nfkbil1	18038	NM_010909	1	1	1	0	0	1	0	1	1	6
Nhlh2	18072	NM_178777	1	1	1	0	1	1	0	0	1	6
Nipal2	223473	NM_145469	1	1	1	0	0	1	0	1	1	6
Nipal3	74552	NM_028995	1	1	1	0	0	1	0	1	1	6
Nipal4	214112	NM_172524	1	1	1	0	0	1	0	1	1	6
Nkap	67050	NM_025937	1	1	1	0	0	1	0	1	1	6
Nkap	67050	NM_025937	1	1	1	0	0	1	0	1	1	6
Nkiras1	69721	NM_023526	1	1	1	0	0	1	0	1	1	6
Nkiras1	69721	NM_023526	1	1	1	0	0	1	0	1	1	6
Nlk	18099	NM_008702	1	1	1	0	1	1	0	0	1	6
Nlrp10	244202	NM_175532	1	1	1	0	0	1	0	1	1	6
Noc4l	100608	NM_153570	1	1	1	0	0	1	0	1	1	6
Nova1	664883	NM_021361	1	1	1	0	0	1	0	1	1	6
Nptx1	18164	NM_008730	1	1	1	0	0	1	0	1	1	6
Nptx1	18164	NM_008730	1	1	1	0	0	1	0	1	1	6
Nr2c2	22026	NM_011630	1	1	1	0	0	1	0	1	1	6
Nrf1	18181	NM_001164226	1	1	1	0	0	1	0	1	1	6
Nrip3	78593	NM_020610	1	1	1	0	0	1	0	1	1	6
Nrk	27206	NM_013724	1	1	1	0	0	1	0	1	1	6
Nrl	18185	NM_001136074	1	1	1	0	0	1	0	1	1	6
Nrxn3	18191	NM_001198587	1	1	1	0	0	1	0	1	1	6
Nsg1	18196	NM_010942	1	1	1	0	0	1	0	1	1	6
Nudt1	17766	NM_008637	1	1	1	0	0	1	0	1	1	6
Nudt18	213484	NM_153136	1	1	1	0	0	1	0	1	1	6
Nudt5	53893	NM_016918	1	1	1	0	0	1	0	1	1	6
Nup155	170762	NM_133227	1	1	1	0	0	1	0	1	1	6
Nup50	18141	NM_016714	1	1	1	0	0	1	0	1	1	6
Nus1	52014	NM_030250	1	1	1	0	1	1	0	0	1	6
Nxf3	245610	NM_001024141	1	1	1	0	0	1	0	1	1	6
Ogfod1	270086	NM_177767	1	1	1	0	0	1	0	1	1	6
Olfr1443	258693	NM_146698	1	1	1	0	0	1	0	1	1	6
Olfr658	259051	NM_147049	1	1	1	0	1	1	0	0	1	6
Olfr77	258336	NM_146339	1	1	1	0	1	1	0	0	1	6
Onecut2	225631	NM_194268	1	1	1	0	0	1	0	1	1	6
Oprd1	18386	NM_013622	1	1	1	0	0	1	0	1	1	6
Oprl1	18389	NM_011012	1	1	1	0	0	1	0	1	1	6
Osbpl8	237542	NM_175489	1	1	1	0	1	1	0	0	1	6
Osmr	18414	NM_011019	1	1	1	0	0	1	0	1	1	6
Oxa1l	69089	NM_026936	1	1	1	0	1	1	0	0	1	6
Oxct1	67041	NM_024188	1	1	1	0	0	1	0	1	1	6
Padi2	18600	NM_008812	1	1	1	0	0	1	0	1	1	6
Pag1	94212	NM_001195031	1	1	1	0	0	1	0	1	1	6
Pag1	94212	NM_001195031	1	1	1	0	0	1	0	1	1	6
Paip1	218693	NM_145457	1	1	1	0	1	1	0	0	1	6
Paip2b	232164	NM_146169	1	1	1	0	0	1	0	1	1	6
Pak2	224105	NM_177326	1	1	1	0	0	1	0	1	1	6
Pak3	18481	NM_001195049	1	1	1	0	0	1	0	1	1	6
Pan2	103135	NM_133992	1	1	1	0	0	1	0	1	1	6
Pank3	211347	NM_145962	1	1	1	0	0	1	0	1	1	6
Pank3	211347	NM_145962	1	1	1	0	0	1	0	1	1	6
Paqr5	74090	NM_028748	1	1	1	0	0	1	0	1	1	6
Paqr8	74229	NM_028829	1	1	1	0	0	1	0	1	1	6
Pars2	230577	NM_001083887	1	1	1	0	0	1	0	1	1	6
Patl1	225929	NM_172635	1	1	1	0	0	1	0	1	1	6
Patz1	56218	NM_001253691	1	1	1	0	0	1	0	1	1	6
Pcdh10	18526	NM_001098171	1	1	1	0	0	1	0	1	1	6
Pcdh17	219228	NM_001013753	1	1	1	0	0	1	0	1	1	6
Pcdha10	12943	NM_009961	1	1	1	0	0	1	0	1	1	6
Pcdha11	12942	NM_009960	1	1	1	0	0	1	0	1	1	6
Pcdha12	192164	NM_138663	1	1	1	0	0	1	0	1	1	6
Pcdha9	192161	NM_138661	1	1	1	0	0	1	0	1	1	6
Pcdhac1	353236	NM_001003671	1	1	1	0	0	1	0	1	1	6
Pcdhac2	353237	NM_001003672	1	1	1	0	0	1	0	1	1	6
Pcmtd1	319263	NM_183028	1	1	1	0	0	1	0	1	1	6
Pcnx	54604	NM_018814	1	1	1	0	0	1	0	1	1	6
Pcyt1a	13026	NM_001163159	1	1	1	0	0	1	0	1	1	6
Pdcd10	56426	NM_019745	1	1	1	0	1	1	0	0	1	6
Pdcd6ip	18571	NM_001164677	1	1	1	0	0	1	0	1	1	6
Pdcl	67466	NM_026176	1	1	1	0	0	1	0	1	1	6
Pde6g	18588	NM_012065	1	1	1	0	0	1	0	1	1	6
Pdgfra	18595	NM_001083316	1	1	1	0	0	1	0	1	1	6
Pdik1l	230809	NM_146156	1	1	1	0	0	1	0	1	1	6
Pdzd3	170761	NM_133226	1	1	1	0	0	1	0	1	1	6
Pdzrn4	239618	NM_001164593	1	1	1	0	0	1	0	1	1	6
Per2	18627	NM_011066	1	1	1	0	0	1	0	1	1	6
Pex11b	18632	NM_011069	1	1	1	0	1	1	0	0	1	6
Pfkfb2	18640	NM_008825	1	1	1	0	0	1	0	1	1	6
Pfkl	18641	NM_008826	1	1	1	0	0	1	0	1	1	6
Pgap1	241062	NM_001163314	1	1	1	0	0	1	0	1	1	6
Pgap1	241062	NM_001163314	1	1	1	0	0	1	0	1	1	6
Pgbd1	319207	NM_001162919	1	1	1	0	0	1	0	1	1	6
Pgpep1	66522	NM_023217	1	1	1	0	0	1	0	1	1	6
Pgrmc2	70804	NM_027558	1	1	1	0	0	1	0	1	1	6
Phex	18675	NM_011077	1	1	1	0	0	1	0	1	1	6
Phf11a	219131	NM_172603	1	1	1	0	0	1	0	1	1	6
Phf11d	219132	NM_199015	1	1	1	0	0	1	0	1	1	6
Phf17	269424	NM_172303	1	1	1	0	0	1	0	1	1	6
Phf2	18676	NM_011078	1	1	1	0	1	1	0	0	1	6
Piga	18700	NM_011081	1	1	1	0	0	1	0	1	1	6
Pigm	67556	NM_026234	1	1	1	0	0	1	0	1	1	6
Pik3r5	320207	NM_177320	1	1	1	0	0	1	0	1	1	6
Pja2	224938	NM_001025309	1	1	1	0	0	1	0	1	1	6
Pkd2	18764	NM_008861	1	1	1	0	0	1	0	1	1	6
Pkib	18768	NM_001039050	1	1	1	0	0	1	0	1	1	6
Pknox2	208076	NM_001029838	1	1	1	0	0	1	0	1	1	6
Pla2g16	225845	NM_139269	1	1	1	0	0	1	0	1	1	6
Pla2r1	18779	NM_008867	1	1	1	0	0	1	0	1	1	6
Plch1	269437	NM_001177732	1	1	1	0	0	1	0	1	1	6
Pld4	104759	NM_178911	1	1	1	0	0	1	0	1	1	6
Plekha2	83436	NM_031257	1	1	1	0	0	1	0	1	1	6
Plekhg1	213783	NM_001159942	1	1	1	0	0	1	0	1	1	6
Plekhh1	211945	NM_181073	1	1	1	0	0	1	0	1	1	6
Plekhm3	241075	NM_001039493	1	1	1	0	0	1	0	1	1	6
Plekhm3	241075	NM_001039493	1	1	1	0	0	1	0	1	1	6
Plxna2	18845	NM_008882	1	1	1	0	0	1	0	1	1	6
Pola1	18968	NM_008892	1	1	1	0	0	1	0	1	1	6
Poll	56626	NM_020032	1	1	1	0	0	1	0	1	1	6
Polr3gl	69870	NM_027241	1	1	1	0	0	1	0	1	1	6
Pom121	107939	NM_148932	1	1	1	0	0	1	0	1	1	6
Pomt2	217734	NM_153415	1	1	1	0	0	1	0	1	1	6
Pomt2	217734	NM_153415	1	1	1	0	0	1	0	1	1	6
Pou2f1	18986	NM_198934	1	1	1	0	0	1	0	1	1	6
Ppap2b	67916	NM_080555	1	1	1	0	0	1	0	1	1	6
Ppargc1a	19017	NM_008904	1	1	1	0	1	1	0	0	1	6
Ppcdc	66812	NM_176831	1	1	1	0	0	1	0	1	1	6
Ppig	228005	NM_001081086	1	1	1	0	0	1	0	1	1	6
Ppl	19041	NM_008909	1	1	1	0	0	1	0	1	1	6
Ppm1k	243382	NM_175523	1	1	1	0	0	1	0	1	1	6
Ppp1r13b	21981	NM_011625	1	1	1	0	0	1	0	1	1	6
Ppp1r1c	75276	NM_172420	1	1	1	0	1	1	0	0	1	6
Ppp1r3c	53412	NM_016854	1	1	1	0	0	1	0	1	1	6
Ppp1r8	100336	NM_146154	1	1	1	0	0	1	0	1	1	6
Ppp4r2	232314	NM_182939	1	1	1	0	0	1	0	1	1	6
Ppp6r3	52036	NM_028999	1	1	1	0	0	1	0	1	1	6
Pram1	378460	NM_001002842	1	1	1	0	0	1	0	1	1	6
Pramef12	77632	NM_029948	1	1	1	0	0	1	0	1	1	6
Prdx6	11758	NM_007453	1	1	1	0	0	1	0	1	1	6
Prdx6b	320769	NM_177256	1	1	1	0	1	1	0	0	1	6
Preb	50907	NM_016703	1	1	1	0	0	1	0	1	1	6
Prima1	170952	NM_133364	1	1	1	0	0	1	0	1	1	6
Prkaa2	108079	NM_178143	1	1	1	0	0	1	0	1	1	6
Prkaa2	108079	NM_178143	1	1	1	0	0	1	0	1	1	6
Prr11	270906	NM_175563	1	1	1	0	0	1	0	1	1	6
Prrg3	208748	NM_001081135	1	1	1	0	0	1	0	1	1	6
Prss29	114662	NM_053260	1	1	1	0	0	1	0	1	1	6
Prune	229589	NM_173347	1	1	1	0	0	1	0	1	1	6
Psmg3	66506	NM_025604	1	1	1	0	0	1	0	1	1	6
Ptcd1	71799	NM_133735	1	1	1	0	1	1	0	0	1	6
Ptger2	19217	NM_008964	1	1	1	0	0	1	0	1	1	6
Ptger4	19219	NM_001136079	1	1	1	0	0	1	0	1	1	6
Ptgir	19222	NM_008967	1	1	1	0	0	1	0	1	1	6
Ptplad1	57874	NM_021345	1	1	1	0	0	1	0	1	1	6
Ptplb	70757	NM_023587	1	1	1	0	0	1	0	1	1	6
Ptprg	19270	NM_008981	1	1	1	0	0	1	0	1	1	6
Ptprt	19281	NM_021464	1	1	1	0	0	1	0	1	1	6
Ptprz1	19283	NM_001081306	1	1	1	0	0	1	0	1	1	6
Ptx3	19288	NM_008987	1	1	1	0	1	1	0	0	1	6
Qrfp	227717	NM_183424	1	1	1	0	0	1	0	1	1	6
Rab11b	19326	NM_008997	1	1	1	0	0	1	0	1	1	6
Rab36	76877	NM_029781	1	1	1	0	0	1	0	1	1	6
Rab3gap1	226407	NM_178690	1	1	1	0	0	1	0	1	1	6
Rab3gap2	98732	NM_001163754	1	1	1	0	0	1	0	1	1	6
Rab3gap2	98732	NM_001163754	1	1	1	0	0	1	0	1	1	6
Rab43	69834	NM_001039394	1	1	1	0	0	1	0	1	1	6
Rabl6	227624	NM_001024616	1	1	1	0	0	1	0	1	1	6
Rad54l2	81000	NM_030730	1	1	1	0	0	1	0	1	1	6
Raf1	110157	NM_029780	1	1	1	0	0	1	0	1	1	6
Ranbp9	56705	NM_019930	1	1	1	0	1	1	0	0	1	6
Rapgefl1	268480	NM_001080925	1	1	1	0	0	1	0	1	1	6
Rasa1	218397	NM_145452	1	1	1	0	1	1	0	0	1	6
Rasgrp1	19419	NM_011246	1	1	1	0	0	1	0	1	1	6
Rasl10a	75668	NM_145216	1	1	1	0	0	1	0	1	1	6
Rassf2	215653	NM_175445	1	1	1	0	0	1	0	1	1	6
Rassf4	213391	NM_178045	1	1	1	0	0	1	0	1	1	6
Rbbp5	213464	NM_172517	1	1	1	0	0	1	0	1	1	6
Rbfox2	93686	NM_053104	1	1	1	0	0	1	0	1	1	6
Rbm24	666794	NM_001081425	1	1	1	0	1	1	0	0	1	6
Rbm25	67039	NM_027349	1	1	1	0	0	1	0	1	1	6
Rbm44	329207	NM_001033408	1	1	1	0	0	1	0	1	1	6
Rbpj	19664	NM_001080927	1	1	1	0	0	1	0	1	1	6
Rcbtb2	105670	NM_001170694	1	1	1	0	1	1	0	0	1	6
Rcsd1	226594	NM_178593	1	1	1	0	0	1	0	1	1	6
Reln	19699	NM_011261	1	1	1	0	0	1	0	1	1	6
Reps2	194590	NM_178256	1	1	1	0	0	1	0	1	1	6
Reps2	194590	NM_178256	1	1	1	0	0	1	0	1	1	6
Ret	19713	NM_001080780	1	1	1	0	0	1	0	1	1	6
Rexo4	227656	NM_207234	1	1	1	0	0	1	0	1	1	6
Rftn2	74013	NM_028713	1	1	1	0	0	1	0	1	1	6
Rfwd2	26374	NM_011931	1	1	1	0	0	1	0	1	1	6
Rfx6	320995	NM_001159389	1	1	1	0	0	1	0	1	1	6
Rgmb	68799	NM_178615	1	1	1	0	1	1	0	0	1	6
Rgp1	242406	NM_172866	1	1	1	0	0	1	0	1	1	6
Rgs17	56533	NM_001161822	1	1	1	0	0	1	0	1	1	6
Rgs9bp	243923	NM_145840	1	1	1	0	0	1	0	1	1	6
Rhou	69581	NM_133955	1	1	1	0	0	1	0	1	1	6
Rlim	19820	NM_011276	1	1	1	0	0	1	0	1	1	6
Rmnd5a	68477	NM_024288	1	1	1	0	0	1	0	1	1	6
Rnf111	93836	NM_033604	1	1	1	0	0	1	0	1	1	6
Rnf13	24017	NM_001113413	1	1	1	0	0	1	0	1	1	6
Rnf138	56515	NM_207623	1	1	1	0	0	1	0	1	1	6
Rnf165	225743	NM_001164504	1	1	1	0	0	1	0	1	1	6
Rnf19a	30945	NM_013923	1	1	1	0	0	1	0	1	1	6
Rnf40	233900	NM_172281	1	1	1	0	0	1	0	1	1	6
Rnft1	76892	NM_029788	1	1	1	0	0	1	0	1	1	6
Rngtt	24018	NM_011884	1	1	1	0	0	1	0	1	1	6
Robo2	268902	NM_175549	1	1	1	0	0	1	0	1	1	6
Rph3a	19894	NM_011286	1	1	1	0	0	1	0	1	1	6
Rpia	19895	NM_009075	1	1	1	0	0	1	0	1	1	6
Rpp14	67053	NM_025938	1	1	1	0	0	1	0	1	1	6
Rreb1	68750	NM_001177869	1	1	1	0	0	1	0	1	1	6
Rrm2b	382985	NM_199476	1	1	1	0	0	1	0	1	1	6
Rs1	20147	NM_011302	1	1	1	0	0	1	0	1	1	6
Rsad1	237926	NM_001013381	1	1	1	0	0	1	0	1	1	6
Rsrc1	66880	NM_025822	1	1	1	0	0	1	0	1	1	6
Rufy3	52822	NM_027530	1	1	1	0	0	1	0	1	1	6
Rundc3b	242819	NM_198620	1	1	1	0	0	1	0	1	1	6
Runx1	12394	NM_001111023	1	1	1	0	0	1	0	1	1	6
Runx1t1	12395	NM_001111027	1	1	1	0	0	1	0	1	1	6
Ryk	20187	NM_013649	1	1	1	0	0	1	0	1	1	6
Samd8	67630	NM_026283	1	1	1	0	0	1	0	1	1	6
Scai	320271	NM_178778	1	1	1	0	0	1	0	1	1	6
Scai	320271	NM_178778	1	1	1	0	0	1	0	1	1	6
Scml4	268297	NM_172938	1	1	1	0	0	1	0	1	1	6
Scn11a	24046	NM_011887	1	1	1	0	0	1	0	1	1	6
Sdad1	231452	NM_172713	1	1	1	0	0	1	0	1	1	6
Sdad1	231452	NM_172713	1	1	1	0	0	1	0	1	1	6
Sdf4	20318	NM_011341	1	1	1	0	0	1	0	1	1	6
Sdr42e1	74032	NM_028725	1	1	1	0	0	1	0	1	1	6
Sec16a	227648	NM_153125	1	1	1	0	0	1	0	1	1	6
Sec61a1	53421	NM_016906	1	1	1	0	0	1	0	1	1	6
Selt	69227	NM_001040396	1	0	1	0	1	1	0	1	1	6
Sema3e	20349	NM_011348	1	1	1	0	0	1	0	1	1	6
Sema5a	20356	NM_009154	1	1	1	0	0	1	0	1	1	6
Sestd1	228071	NM_175465	1	1	1	0	0	1	0	1	1	6
Setd2	235626	NM_001081340	1	1	1	0	0	1	0	1	1	6
Setmar	74729	NM_178391	1	1	1	0	0	1	0	1	1	6
Sf3b1	81898	NM_031179	1	1	1	0	0	1	0	1	1	6
Sfmbt2	353282	NM_177386	1	1	1	0	1	1	0	0	1	6
Sfr1	67788	NM_026377	1	1	1	0	0	1	0	1	1	6
Sfrp5	54612	NM_018780	1	1	1	0	1	1	0	0	1	6
Sgip1	73094	NM_144906	1	1	1	0	0	1	0	1	1	6
Sh3bp2	24055	NM_001145859	1	1	1	0	0	1	0	1	1	6
Sh3kbp1	58194	NM_001135727	1	1	1	0	0	1	0	1	1	6
Sh3pxd2a	14218	NM_008018	1	1	1	0	0	1	0	1	1	6
Shisa6	380702	NM_001034874	1	1	1	0	0	1	0	1	1	6
Shmt1	20425	NM_009171	1	1	1	0	1	1	0	0	1	6
Sik3	70661	NM_027498	1	1	1	0	0	1	0	1	1	6
Sipa1l3	74206	NM_001081028	1	1	1	0	0	1	0	1	1	6
Sirpa	19261	NM_007547	1	1	1	0	0	1	0	1	1	6
Skint4	320640	NM_178786	1	1	1	0	0	1	0	1	1	6
Slc11a2	18174	NM_001146161	1	1	1	0	0	1	0	1	1	6
Slc12a1	20495	NM_001079690	1	1	1	0	0	1	0	1	1	6
Slc12a1	20495	NM_183354	1	1	1	0	0	1	0	1	1	6
Slc12a6	107723	NM_133649	1	1	1	0	0	1	0	1	1	6
Slc16a10	72472	NM_001114332	1	1	1	0	0	1	0	1	1	6
Slc16a2	20502	NM_009197	1	1	1	0	0	1	0	1	1	6
Slc16a6	104681	NM_001029842	1	1	1	0	0	1	0	1	1	6
Slc17a3	105355	NM_134069	1	1	1	0	0	1	0	1	1	6
Slc17a5	235504	NM_172773	1	1	1	0	0	1	0	1	1	6
Slc19a3	80721	NM_030556	1	1	1	0	0	1	0	1	1	6
Slc1a2	20511	NM_001077514	1	1	1	0	0	1	0	1	1	6
Slc22a22	210463	NM_172378	1	1	1	0	1	1	0	0	1	6
Slc24a5	317750	NM_175034	1	1	1	0	1	1	0	0	1	6
Slc25a37	67712	NM_026331	1	1	1	0	0	1	0	1	1	6
Slc25a44	229517	NM_178696	1	1	1	0	0	1	0	1	1	6
Slc2a10	170441	NM_130451	1	1	1	0	0	1	0	1	1	6
Slc2a12	353169	NM_178934	1	1	1	0	0	1	0	1	1	6
Slc30a2	230810	NM_001039677	1	1	1	0	0	1	0	1	1	6
Slc34a2	20531	NM_011402	1	1	1	0	0	1	0	1	1	6
Slc35a4	67843	NM_026404	1	1	1	0	0	1	0	1	1	6
Slc35e3	215436	NM_029875	1	1	1	0	0	1	0	1	1	6
Slc35f2	72022	NM_028060	1	1	1	0	0	1	0	1	1	6
Slc37a2	56857	NM_001145960	1	1	1	0	0	1	0	1	1	6
Slc38a1	105727	NM_134086	1	1	1	0	0	1	0	1	1	6
Slc39a9	328133	NM_026244	1	1	1	0	0	1	0	1	1	6
Slc39a9	328133	NM_026244	1	1	1	0	0	1	0	1	1	6
Slc4a10	94229	NM_001242380	1	1	1	0	0	1	0	1	1	6
Slc4a4	54403	NM_018760	1	1	1	0	0	1	0	1	1	6
Slc4a7	218756	NM_001033270	1	1	1	0	0	1	0	1	1	6
Slc6a1	232333	NM_178703	1	1	1	0	0	1	0	1	1	6
Slc6a18	22598	NM_001040692	1	1	1	0	0	1	0	1	1	6
Slco5a1	240726	NM_172841	1	1	1	0	0	1	0	1	1	6
Slfn1	20555	NM_011407	1	1	1	0	0	1	0	1	1	6
Slmo1	225655	NM_144867	1	1	1	0	0	1	0	1	1	6
Slx1b	75764	NM_029420	1	1	1	0	0	1	0	1	1	6
Smarcc1	20588	NM_009211	1	1	1	0	0	1	0	1	1	6
Smoc1	64075	NM_001146217	1	1	1	0	0	1	0	1	1	6
Sms	20603	NM_009214	1	1	1	0	0	1	0	1	1	6
Snap25	20614	NM_011428	1	1	1	0	0	1	0	1	1	6
Sncb	104069	NM_033610	1	1	1	0	0	1	0	1	1	6
Snhg11	319317	NM_175692	1	1	1	0	1	1	0	0	1	6
Snn	20621	NM_009223	1	1	1	0	0	1	0	1	1	6
Snph	241727	NM_198214	1	1	1	0	0	1	0	1	1	6
Snx11	74479	NM_028965	1	1	1	0	0	1	0	1	1	6
Snx18	170625	NM_130796	1	1	1	0	0	1	0	1	1	6
Snx27	76742	NM_029721	1	1	1	0	0	1	0	1	1	6
Snx27	76742	NM_029721	1	1	1	0	0	1	0	1	1	6
Soat1	20652	NM_009230	1	1	1	0	0	1	0	1	1	6
Socs2	216233	NM_007706	1	0	1	0	1	1	0	1	1	6
Socs7	192157	NM_138657	1	1	1	0	0	1	0	1	1	6
Soga2	68617	NM_001114098	1	1	1	0	0	1	0	1	1	6
Sort1	20661	NM_019972	1	1	1	0	0	1	0	1	1	6
Sp4	20688	NM_009239	1	1	1	0	0	1	0	1	1	6
Spag11b	546038	NM_001034905	1	1	1	0	0	1	0	1	1	6
Spata2	263876	NM_170756	1	1	1	0	0	1	0	1	1	6
Spata31d1c	238683	NM_001083890	1	1	1	0	1	1	0	0	1	6
Spata6	67946	NM_026470	1	1	1	0	0	1	0	1	1	6
Spib	272382	NM_019866	1	1	1	0	0	1	0	1	1	6
Spon1	233744	NM_145584	1	1	1	0	0	1	0	1	1	6
Sptssb	66183	NM_001164210	1	1	1	0	0	1	0	1	1	6
Srek1	218543	NM_172592	1	1	1	0	0	1	0	1	1	6
Srf	20807	NM_020493	1	1	1	0	0	1	0	1	1	6
Srgap1	117600	NM_001081037	1	1	1	0	0	1	0	1	1	6
Srgap1	117600	NM_001081037	1	1	1	0	0	1	0	1	1	6
Srgap3	259302	NM_080448	1	1	1	0	0	1	0	1	1	6
Srp9	27058	NM_012058	1	1	1	0	0	1	0	1	1	6
Ssr1	107513	NM_025965	1	1	1	0	0	1	0	1	1	6
Sstr3	20607	NM_009218	1	1	1	0	0	1	0	1	1	6
St8sia1	20449	NM_011374	1	1	1	0	0	1	0	1	1	6
St8sia4	20452	NM_009183	1	1	1	0	0	1	0	1	1	6
Stat1	20846	NM_009283	1	1	1	0	0	1	0	1	1	6
Strbp	20744	NM_009261	1	1	1	0	0	1	0	1	1	6
Strip2	320609	NM_177204	1	1	1	0	0	1	0	1	1	6
Stx17	67727	NM_026343	1	1	1	0	0	1	0	1	1	6
Stx5a	56389	NM_019829	1	1	1	0	0	1	0	1	1	6
Stxbp4	20913	NM_011505	1	1	1	0	0	1	0	1	1	6
Sumf2	67902	NM_026445	1	1	1	0	0	1	0	1	1	6
Syngr1	20972	NM_207708	1	1	1	0	0	1	0	1	1	6
Syt11	229521	NM_018804	1	1	1	0	0	1	0	1	1	6
Tacstd2	56753	NM_020047	1	1	1	0	0	1	0	1	1	6
Tada1	27878	NM_030245	1	1	1	0	0	1	0	1	1	6
Taf4b	72504	NM_001100449	1	1	1	0	0	1	0	1	1	6
Taf5	226182	NM_177342	1	1	1	0	0	1	0	1	1	6
Taf5l	102162	NM_133966	1	1	1	0	0	1	0	1	1	6
Taok1	216965	NM_144825	1	1	1	0	0	1	0	1	1	6
Taz	66826	NM_001173547	1	1	1	0	0	1	0	1	1	6
Tbc1d13	70296	NM_146252	1	1	1	0	0	1	0	1	1	6
Tbc1d24	224617	NM_001163852	1	1	1	0	0	1	0	1	1	6
Tbc1d5	72238	NM_028162	1	1	1	0	0	1	0	1	1	6
Tbc1d8	54610	NM_018775	1	1	1	0	0	1	0	1	1	6
Tbl1xr1	81004	NM_030732	1	1	1	0	0	1	0	1	1	6
Tbr1	21375	NM_009322	1	1	1	0	0	1	0	1	1	6
Tbx15	21384	NM_009323	1	1	1	0	0	1	0	1	1	6
Tdgf1	21667	NM_011562	1	1	1	0	0	1	0	1	1	6
Tdrd6	210510	NM_001161366	1	1	1	0	0	1	0	1	1	6
Tead4	21679	NM_011567	1	1	1	0	0	1	0	1	1	6
Tecpr2	104859	NM_001081057	1	1	1	0	0	1	0	1	1	6
Tenm2	23964	NM_011856	1	1	1	0	1	1	0	0	1	6
Terf2ip	57321	NM_020584	1	1	1	0	0	1	0	1	1	6
Tet1	52463	NM_001253857	1	1	1	0	0	1	0	1	1	6
Tet3	194388	NM_183138	1	1	1	0	0	1	0	1	1	6
Tet3	194388	NM_183138	1	1	1	0	0	1	0	1	1	6
Tfdp2	211586	NM_178667	1	1	1	0	0	1	0	1	1	6
Tfrc	22042	NM_011638	1	1	1	0	0	1	0	1	1	6
Tgfbr1	21812	NM_009370	1	1	1	0	0	1	0	1	1	6
Tgif1	21815	NM_001164075	1	1	1	0	1	1	0	0	1	6
Tgoln1	22134	NM_009443	1	1	1	0	0	1	0	1	1	6
Thap11	59016	NM_021513	1	1	1	0	1	1	0	0	1	6
Thoc1	225160	NM_153552	1	1	1	0	0	1	0	1	1	6
Thoc2	331401	NM_001033422	1	1	1	0	0	1	0	1	1	6
Thrb	21834	NM_009380	1	1	1	0	0	1	0	1	1	6
Thsd4	207596	NM_001040426	1	1	1	0	0	1	0	1	1	6
Thsd7a	330267	NM_001164805	1	1	1	0	0	1	0	1	1	6
Tia1	21841	NM_011585	1	1	1	0	0	1	0	1	1	6
Tiam1	21844	NM_009384	1	1	1	0	0	1	0	1	1	6
Timm21	67105	NM_025969	1	1	1	0	1	1	0	0	1	6
Timm22	56322	NM_019818	1	1	1	0	0	1	0	1	1	6
Timp3	21859	NM_011595	1	1	1	0	0	1	0	1	1	6
Tle3	21887	NM_001083927	1	1	1	0	1	1	0	0	1	6
Tlk1	228012	NM_172664	1	1	1	0	1	1	0	0	1	6
Tlr3	142980	NM_126166	1	1	1	0	0	1	0	1	1	6
Tmcc3	319880	NM_172051	1	1	1	0	0	1	0	1	1	6
Tmed8	382620	NM_001033475	1	1	1	0	0	1	0	1	1	6
Tmem127	69470	NM_175145	1	1	1	0	0	1	0	1	1	6
Tmem130	243339	NM_177735	1	1	1	0	0	1	0	1	1	6
Tmem136	235300	NM_001034863	1	1	1	0	0	1	0	1	1	6
Tmem176b	65963	NM_023056	1	1	1	0	0	1	0	1	1	6
Tmem186	66690	NM_025708	1	1	1	0	0	1	0	1	1	6
Tmem198b	73827	NM_178066	1	1	1	0	0	1	0	1	1	6
Tmem2	83921	NM_031997	1	1	1	0	0	1	0	1	1	6
Tmem229a	319832	NM_177013	1	1	1	0	0	1	0	1	1	6
Tmem236	625286	NM_001081310	1	1	1	0	1	1	0	0	1	6
Tmem241	338363	NM_178801	1	1	1	0	0	1	0	1	1	6
Tmem25	71687	NM_027865	1	1	1	0	0	1	0	1	1	6
Tmem255a	245386	NM_172930	1	1	1	0	0	1	0	1	1	6
Tmem30a	69981	NM_133718	1	1	1	0	0	1	0	1	1	6
Tmem41b	233724	NM_153525	1	1	1	0	0	1	0	1	1	6
Tmem43	74122	NM_028766	1	1	1	0	0	1	0	1	1	6
Tmem51	214359	NM_145402	1	1	1	0	0	1	0	1	1	6
Tmem54	66260	NM_133881	1	1	1	0	0	1	0	1	1	6
Tmem55b	219024	NM_001033271	1	1	1	0	0	1	0	1	1	6
Tmem8b	242409	NM_001085508	1	1	1	0	0	1	0	1	1	6
Tmod2	50876	NM_001038710	1	1	1	0	0	1	0	1	1	6
Tmprss11f	243083	NM_178730	1	1	1	0	0	1	0	1	1	6
Tnfaip8l1	66443	NM_025566	1	1	1	0	0	1	0	1	1	6
Tnfaip8l3	244882	NM_001033535	1	1	1	0	1	1	0	0	1	6
Tnks	21951	NM_175091	1	1	1	0	1	1	0	0	1	6
Tnrc6b	213988	NM_144812	1	1	1	0	0	1	0	1	1	6
Tns1	21961	NM_027884	1	1	1	0	0	1	0	1	1	6
Top1	21969	NM_009408	1	1	1	0	1	1	0	0	1	6
Tox4	268741	NM_023434	1	1	1	0	0	1	0	1	1	6
Tpx2	72119	NM_001141977	1	1	1	0	0	1	0	1	1	6
Tradd	71609	NM_001033161	1	1	1	0	0	1	0	1	1	6
Traf7	224619	NM_153792	1	1	1	0	0	1	0	1	1	6
Tram1	72265	NM_028173	1	1	1	0	0	1	0	1	1	6
Trank1	320429	NM_001164659	1	1	1	0	0	1	0	1	1	6
Trhde	237553	NM_146241	1	1	1	0	1	1	0	0	1	6
Trhde	237553	NM_146241	1	1	1	0	0	1	0	1	1	6
Trim25	217069	NM_009546	1	1	1	0	0	1	0	1	1	6
Trim36	28105	NM_178872	1	1	1	0	0	1	0	1	1	6
Trim37	68729	NM_197987	1	1	1	0	0	1	0	1	1	6
Trove2	20822	NM_013835	1	1	1	0	0	1	0	1	1	6
Trps1	83925	NM_032000	1	1	1	0	0	1	0	1	1	6
Trpv2	22368	NM_011706	1	1	1	0	0	1	0	1	1	6
Tsc2	22084	NM_011647	1	1	1	0	0	1	0	1	1	6
Tspan14	52588	NM_145928	1	1	1	0	0	1	0	1	1	6
Tspan2	70747	NM_027533	1	1	1	0	0	1	0	1	1	6
Tspan2	70747	NM_027533	1	1	1	0	0	1	0	1	1	6
Tspan32	27027	NM_020286	1	1	1	0	0	1	0	1	1	6
Tspyl4	72480	NM_030203	1	1	1	0	0	1	0	1	1	6
Ttc14	67120	NM_025978	1	1	1	0	0	1	0	1	1	6
Ttc17	74569	NM_183106	1	1	1	0	0	1	0	1	1	6
Ttc9c	70387	NM_027412	1	1	1	0	0	1	0	1	1	6
Tti2	234138	NM_001199988	1	1	1	0	0	1	0	1	1	6
Tulp2	56734	NM_001045555	1	1	1	0	0	1	0	1	1	6
Tulp4	68842	NM_054040	1	1	1	0	0	1	0	1	1	6
Txlng	353170	NM_178935	1	1	1	0	0	1	0	1	1	6
Uba1	22201	NM_001136085	1	1	1	0	0	1	0	1	1	6
Ube2cbp	70348	NM_027394	1	1	1	0	1	1	0	0	1	6
Ube2e2	218793	NM_144839	1	1	1	0	0	1	0	1	1	6
Ube2g1	67128	NM_025985	1	1	1	0	0	1	0	1	1	6
Ube2h	22214	NM_009459	1	1	1	0	0	1	0	1	1	6
Ube2j1	56228	NM_019586	1	1	1	0	0	1	0	1	1	6
Ugt2a1	94215	NM_053184	1	1	1	0	0	1	0	1	1	6
Ugt2a2	552899	NM_001024148	1	1	1	0	0	1	0	1	1	6
Ugt2b36	231396	NM_001029867	1	1	1	0	0	1	0	1	1	6
Uhrf1bp1l	75089	NM_029166	1	1	1	0	0	1	0	1	1	6
Unc5cl	76589	NM_152823	1	1	1	0	0	1	0	1	1	6
Upf3b	68134	NM_026573	1	1	1	0	1	1	0	0	1	6
Usb1	101985	NM_133954	1	1	1	0	0	1	0	1	1	6
Usp11	236733	NM_145628	1	1	1	0	0	1	0	1	1	6
Usp31	76179	NM_001033173	1	1	1	0	0	1	0	1	1	6
Usp45	77593	NM_152825	1	1	1	0	0	1	0	1	1	6
Usp6nl	98910	NM_001080548	1	1	1	0	0	1	0	1	1	6
Usp7	252870	NM_001003918	1	1	1	0	0	1	0	1	1	6
Usp9x	22284	NM_009481	1	1	1	0	0	1	0	1	1	6
Uspl1	231915	NM_001115153	1	1	1	0	0	1	0	1	1	6
Vangl1	229658	NM_177545	1	1	1	0	0	1	0	1	1	6
Vapa	30960	NM_013933	1	1	1	0	0	1	0	1	1	6
Vapb	56491	NM_019806	1	1	1	0	0	1	0	1	1	6
Vat1	26949	NM_012037	1	1	1	0	0	1	0	1	1	6
Vegfa	22339	NM_001025250	1	1	1	0	1	1	0	0	1	6
Veph1	72789	NM_145820	1	1	1	0	0	1	0	1	1	6
Vezf1	22344	NM_016686	1	1	1	0	0	1	0	1	1	6
Vezt	215008	NM_172538	1	1	1	0	0	1	0	1	1	6
Vmac	106639	NM_178926	1	1	1	0	0	1	0	1	1	6
Vsig10	231668	NM_001033311	1	1	1	0	0	1	0	1	1	6
Vsig4	278180	NM_177789	1	1	1	0	1	1	0	0	1	6
Wac	225131	NM_153085	1	1	1	0	0	1	0	1	1	6
Wapal	218914	NM_001004436	1	1	1	0	0	1	0	1	1	6
Wasf1	83767	NM_031877	1	1	1	0	0	1	0	1	1	6
Wasl	73178	NM_028459	1	1	1	0	0	1	0	1	1	6
Wbp2	22378	NM_016852	1	1	1	0	1	1	0	0	1	6
Wdfy1	69368	NM_001111279	1	1	1	0	1	1	0	0	1	6
Wdfy3	72145	NM_172882	1	1	1	0	0	1	0	1	1	6
Wdpcp	216560	NM_145425	1	1	1	0	0	1	0	1	1	6
Wdr25	212198	NM_177602	1	1	1	0	0	1	0	1	1	6
Wdr26	226757	NM_145514	1	1	1	0	0	1	0	1	1	6
Wdr38	76646	NM_029687	1	1	1	0	0	1	0	1	1	6
Wdr52	212517	NM_001033247	1	1	1	0	0	1	0	1	1	6
Wdr7	104082	NM_001014981	1	1	1	0	0	1	0	1	1	6
Wdr76	241627	NM_030234	1	1	1	0	0	1	0	1	1	6
Whsc1	107823	NM_001177884	1	1	1	0	0	1	0	1	1	6
Wnt11	22411	NM_009519	1	1	1	0	0	1	0	1	1	6
Wrb	71446	NM_207301	1	1	1	0	0	1	0	1	1	6
Xbp1	22433	NM_013842	1	1	1	0	0	1	0	1	1	6
Xcr1	23832	NM_011798	1	1	1	0	0	1	0	1	1	6
Xkrx	331524	NM_183319	1	1	1	0	0	1	0	1	1	6
Xpnpep3	321003	NM_177310	1	1	1	0	0	1	0	1	1	6
Xpo7	65246	NM_023045	1	1	1	0	0	1	0	1	1	6
Xpr1	19775	NM_011273	1	1	1	0	0	1	0	1	1	6
Xylt2	217119	NM_145828	1	1	1	0	0	1	0	1	1	6
Yrdc	230734	NM_153566	1	1	1	0	0	1	0	1	1	6
Ythdc2	240255	NM_001163013	1	1	1	0	0	1	0	1	1	6
Ywhab	54401	NM_018753	1	1	1	0	0	1	0	1	1	6
Ywhag	22628	NM_018871	1	1	1	0	0	1	0	1	1	6
Zadh2	225791	NM_146090	1	1	1	0	0	1	0	1	1	6
Zbtb20	56490	NM_019778	1	1	1	0	0	1	0	1	1	6
Zbtb39	320080	NM_198035	1	1	1	0	0	1	0	1	1	6
Zbtb4	75580	NM_029348	1	1	1	0	0	1	0	1	1	6
Zbtb4	75580	NM_029348	1	1	1	0	0	1	0	1	1	6
Zbtb42	382639	NM_001100460	1	1	1	0	0	1	0	1	1	6
Zcchc2	227449	NM_001122675	1	1	1	0	0	1	0	1	1	6
Zcchc24	71918	NM_001101433	1	1	1	0	0	1	0	1	1	6
Zdhhc21	68268	NM_026647	1	1	1	0	0	1	0	1	1	6
Zdhhc7	102193	NM_133967	1	1	1	0	0	1	0	1	1	6
Zdhhc8	27801	NM_172151	1	1	1	0	0	1	0	1	1	6
Zdhhc8	27801	NM_172151	1	1	1	0	0	1	0	1	1	6
Zfp120	104348	NM_181266	1	1	1	0	0	1	0	1	1	6
Zfp160	224585	NM_145483	1	1	1	0	0	1	0	1	1	6
Zfp185	22673	NM_009549	1	1	1	0	0	1	0	1	1	6
Zfp281	226442	NM_001160251	1	1	1	0	0	1	0	1	1	6
Zfp324	243834	NM_178732	1	1	1	0	0	1	0	1	1	6
Zfp346	26919	NM_012017	1	1	1	0	0	1	0	1	1	6
Zfp354a	21408	NM_009329	1	1	1	0	0	1	0	1	1	6
Zfp354a	21408	NM_009329	1	1	1	0	0	1	0	1	1	6
Zfp354c	30944	NM_013922	1	1	1	0	0	1	0	1	1	6
Zfp36l2	12193	NM_001001806	1	1	1	0	0	1	0	1	1	6
Zfp385a	29813	NM_013866	1	1	1	0	0	1	0	1	1	6
Zfp420	233058	NM_172740	1	1	1	0	0	1	0	1	1	6
Zfp426	235028	NM_146221	1	1	1	0	0	1	0	1	1	6
Zfp532	328977	NM_207255	1	1	1	0	0	1	0	1	1	6
Zfp560	434377	NM_001004190	1	1	1	0	0	1	0	1	1	6
Zfp606	67370	NM_026112	1	1	1	0	0	1	0	1	1	6
Zfp619	70227	NM_001004139	1	1	1	0	1	1	0	0	1	6
Zfp623	78834	NM_030199	1	1	1	0	0	1	0	1	1	6
Zfp654	72020	NM_028059	1	1	1	0	0	1	0	1	1	6
Zfp697	242109	NM_172863	1	1	1	0	0	1	0	1	1	6
Zfp706	68036	NM_026521	1	1	1	0	0	1	0	1	1	6
Zfp710	209225	NM_001146000	1	1	1	0	0	1	0	1	1	6
Zfp71-rs1	235907	NM_145622	1	1	1	0	0	1	0	1	1	6
Zfp71-rs1	235907	NM_145622	1	1	1	0	0	1	0	1	1	6
Zfp74	72723	NM_178384	1	1	1	0	0	1	0	1	1	6
Zfp773	76373	NM_029584	1	1	1	0	0	1	0	1	1	6
Zfp820	75424	NM_029281	1	1	1	0	0	1	0	1	1	6
Zfp9	22750	NM_011763	1	1	1	0	0	1	0	1	1	6
Zfp952	240067	NM_001045559	1	1	1	0	0	1	0	1	1	6
Zfp954	232853	NM_172738	1	1	1	0	0	1	0	1	1	6
Zfpm2	22762	NM_011766	0	1	1	0	1	1	0	1	1	6
Zfyve20	78287	NM_030081	1	1	1	0	0	1	0	1	1	6
Zhx3	320799	NM_177263	1	1	1	0	0	1	0	1	1	6
Zik1	22775	NM_009577	1	1	1	0	0	1	0	1	1	6
Zim1	22776	NM_011769	0	1	1	0	1	1	0	1	1	6
Zmat3	22401	NM_009517	1	1	1	0	0	1	0	1	1	6
Zmym2	76007	NM_029498	1	1	1	0	0	1	0	1	1	6
Zmym4	67785	NM_001114399	1	1	1	0	0	1	0	1	1	6
Zmym5	219105	NM_001253753	1	1	1	0	0	1	0	1	1	6
Zmynd11	66505	NM_001199141	1	1	1	0	0	1	0	1	1	6
Zpbp	53604	NM_015785	1	1	1	0	0	1	0	1	1	6
Zpbp2	69376	NM_001166494	1	1	1	0	0	1	0	1	1	6
Zxdc	80292	NM_030260	1	1	1	0	0	1	0	1	1	6
Zyg11b	414872	NM_001033634	1	1	1	0	0	1	0	1	1	6
Zzz3	108946	NM_001080755	1	1	1	0	0	1	0	1	1	6
2006-09-01	56526	NM_001253706	1	0	1	0	0	1	0	1	1	5
2006-09-01	56526	NM_001253706	1	0	1	0	0	1	0	1	1	5
1110037F02Rik	66185	NM_001081183	1	1	0	0	0	1	0	1	1	5
1700018C11Rik	75524	NM_029324	1	0	1	0	0	1	0	1	1	5
1700028K03Rik	76421	NM_175241	1	1	1	0	0	1	0	0	1	5
1700088E04Rik	27660	NM_138581	1	1	1	0	0	1	0	0	1	5
1700129C05Rik	67932	NM_026461	1	1	1	0	0	1	0	0	1	5
1810026J23Rik	69773	NM_178619	1	1	0	0	0	1	0	1	1	5
1810033B17Rik	69189	NM_026985	1	1	1	0	0	1	0	0	1	5
2010109I03Rik	67038	NM_025929	1	0	1	0	0	1	0	1	1	5
2310022B05Rik	69551	NM_175149	1	0	1	0	0	1	0	1	1	5
2310030G06Rik	66952	NM_025865	1	1	1	0	0	1	0	0	1	5
2610002J02Rik	67513	NM_001190445	1	0	1	0	0	1	0	1	1	5
2700081O15Rik	108899	NM_175381	1	0	1	0	0	1	0	1	1	5
2810459M11Rik	72792	NM_001144992	1	0	1	0	0	1	0	1	1	5
2900011O08Rik	67254	NM_144518	1	1	0	0	0	1	0	1	1	5
3830406C13Rik	218734	NM_178141	1	0	1	0	1	1	0	0	1	5
4833424O15Rik	75769	NM_029425	1	0	1	0	0	1	0	1	1	5
4921536K21Rik	67430	NM_026150	1	0	1	0	0	1	0	1	1	5
4922501L14Rik	209601	NM_175176	1	1	1	0	0	1	0	0	1	5
4930422G04Rik	71643	NM_197997	1	1	0	0	0	1	0	1	1	5
4930427A07Rik	104732	NM_134041	1	0	1	0	0	1	0	1	1	5
4930506M07Rik	71653	NM_001114312	1	1	1	0	0	1	0	0	1	5
4930511M11Rik	75010	NM_029141	1	1	0	0	0	1	0	1	1	5
4930555G01Rik	108978	NM_175393	1	1	1	0	0	1	0	0	1	5
4930563D23Rik	75328	NM_029252	1	0	1	0	0	1	0	1	1	5
4933411K20Rik	66756	NM_025747	1	1	0	0	0	1	0	1	1	5
4933426M11Rik	217684	NM_001242419	1	0	1	0	0	1	0	1	1	5
5031439G07Rik	223739	NM_001033273	1	0	1	0	0	1	0	1	1	5
6430550D23Rik	320095	NM_001145352	1	0	1	0	1	1	0	0	1	5
9030619P08Rik	105892	NM_001039720	1	1	1	0	0	1	0	0	1	5
9430015G10Rik	230996	NM_177205	1	0	1	0	0	1	0	1	1	5
9630033F20Rik	319801	NM_177003	1	1	0	0	0	1	0	1	1	5
9830107B12Rik	328829	NM_001177896	1	0	1	0	0	1	0	1	1	5
9930021J03Rik	240613	NM_172836	1	1	1	0	0	1	0	0	1	5
A130010J15Rik	319266	NM_181048	1	1	1	0	0	1	0	0	1	5
A330050F15Rik	320722	NM_001145192	1	1	1	0	0	1	0	0	1	5
A630095E13Rik	235973	NM_001033325	1	1	0	0	0	1	0	1	1	5
Aadacl3	230883	NM_001085503	1	1	1	0	0	1	0	0	1	5
Aagab	66939	NM_025857	1	1	1	0	0	1	0	0	1	5
Aar2	68295	NM_001164818	1	0	1	0	0	1	0	1	1	5
Aard	239435	NM_175503	1	0	1	0	0	1	0	1	1	5
Abcb7	11306	NM_009592	1	1	0	0	0	1	0	1	1	5
Abcc8	20927	NM_011510	1	1	1	0	0	1	0	0	1	5
Abcc9	20928	NM_021041	1	0	1	0	0	1	0	1	1	5
Abcf1	224742	NM_013854	1	1	0	0	0	1	0	1	1	5
Abcg3	27405	NM_030239	1	0	1	0	0	1	0	1	1	5
Abhd10	213012	NM_172511	1	1	0	0	0	1	0	1	1	5
Abl2	11352	NM_001136104	1	0	1	0	1	1	0	0	1	5
Acacb	100705	NM_133904	1	0	1	0	0	1	0	1	1	5
Acbd5	74159	NM_001102437	1	0	1	0	0	1	0	1	1	5
Ace	11421	NM_207624	1	0	1	0	0	1	0	1	1	5
Acp1	11431	NM_001110239	1	0	1	0	0	1	0	1	1	5
Acp1	11431	NM_021330	1	0	1	0	0	1	0	1	1	5
Acpp	56318	NM_207668	1	1	1	0	0	1	0	0	1	5
Acsm2	233799	NM_001177977	1	1	1	0	0	1	0	0	1	5
Acsm2	233799	NM_001177977	1	0	1	0	0	1	0	1	1	5
Acss1	68738	NM_080575	1	1	1	0	0	1	0	0	1	5
Actr2	66713	NM_146243	1	0	1	0	0	1	0	1	1	5
Acvr1b	11479	NM_007395	1	1	0	0	0	1	0	1	1	5
Acvrl1	11482	NM_009612	1	1	0	0	0	1	0	1	1	5
Adam20	384806	NM_001009548	1	1	1	0	0	1	0	0	1	5
Adam23	23792	NM_011780	1	0	1	0	0	1	0	1	1	5
Adamts17	233332	NM_001033877	1	1	1	0	0	1	0	0	1	5
Adamts8	30806	NM_013906	1	0	1	0	0	1	0	1	1	5
Adar	56417	NM_001038587	1	0	1	0	0	1	0	1	1	5
Adarb1	110532	NM_001024837	1	1	0	0	0	1	0	1	1	5
Adarb1	110532	NM_001024837	1	1	0	0	0	1	0	1	1	5
Adcy1	432530	NM_009622	1	1	0	0	0	1	0	1	1	5
Adcy3	104111	NM_001159537	1	1	1	0	0	1	0	0	1	5
Adcy7	11513	NM_007406	1	0	1	0	0	1	0	1	1	5
Add3	27360	NM_013758	1	0	1	0	1	1	0	0	1	5
Add3	27360	NM_001164101	1	0	1	0	1	1	0	0	1	5
Add3	27360	NM_001164100	1	0	1	0	1	1	0	0	1	5
Adra2a	11551	NM_007417	1	1	0	0	0	1	0	1	1	5
Aff1	17355	NM_133919	1	1	0	0	0	1	0	1	1	5
Aff4	93736	NM_033565	1	1	0	0	0	1	0	1	1	5
Afmid	71562	NM_027827	1	1	0	0	0	1	0	1	1	5
Agbl5	231093	NM_001048192	1	0	1	0	0	1	0	1	1	5
Agfg1	15463	NM_010472	1	1	1	0	0	1	0	0	1	5
Agl	77559	NM_001081326	1	1	0	0	0	1	0	1	1	5
Agl	77559	NM_001081326	1	1	0	0	0	1	0	1	1	5
Ago1	236511	NM_153403	1	0	1	0	0	1	0	1	1	5
Ago4	76850	NM_153177	1	1	0	0	0	1	0	1	1	5
Agpat9	231510	NM_172715	1	1	1	0	0	1	0	0	1	5
Agtr1b	11608	NM_175086	1	1	1	0	0	1	0	0	1	5
Agtrap	11610	NM_009642	1	1	0	0	0	1	0	1	1	5
Agxt	11611	NM_016702	1	1	1	0	0	1	0	0	1	5
Agxt2	268782	NM_001031851	1	1	0	0	0	1	0	1	1	5
AI661453	224833	NM_145489	1	0	1	0	0	1	0	1	1	5
AK129341	234915	NM_001045524	1	1	1	0	0	1	0	0	1	5
Ak4	11639	NM_001177602	1	1	0	0	0	1	0	1	1	5
Akap13	75547	NM_029332	1	0	1	0	0	1	0	1	1	5
Akap7	432442	NM_018747	1	1	1	0	0	1	0	0	1	5
Akt3	23797	NM_011785	1	1	1	0	0	1	0	0	1	5
Aldh4a1	212647	NM_175438	1	0	1	0	0	1	0	1	1	5
Alg10b	380959	NM_001033441	1	0	1	0	0	1	0	1	1	5
Alpk3	116904	NM_054085	1	0	1	0	0	1	0	1	1	5
Alx4	11695	NM_007442	1	1	0	0	0	1	0	1	1	5
Ambn	11698	NM_009664	1	1	1	0	0	1	0	0	1	5
Amer2	72125	NM_028113	1	0	1	0	0	1	0	1	1	5
Ammecr1l	225339	NM_001242430	1	0	1	0	0	1	0	1	1	5
Amot	27494	NM_153319	1	0	1	0	0	1	0	1	1	5
Anapc1	17222	NM_008569	1	1	0	0	0	1	0	1	1	5
Anapc10	68999	NM_026904	1	0	1	0	0	1	0	1	1	5
Anapc15	75430	NM_027532	1	0	1	0	0	1	0	1	1	5
Angel1	68737	NM_144524	1	1	0	0	0	1	0	1	1	5
Angpt2	11601	NM_007426	1	1	1	0	0	1	0	0	1	5
Ank2	109676	NM_178655	1	1	1	0	0	1	0	0	1	5
Ankhd1	108857	NM_175375	1	0	1	0	0	1	0	1	1	5
Ankk1	244859	NM_172922	1	1	1	0	0	1	0	0	1	5
Ankrd13a	68420	NM_026718	1	1	1	0	0	1	0	0	1	5
Ankrd46	68839	NM_175134	1	0	1	0	0	1	0	1	1	5
Anks1b	77531	NM_001177397	1	0	1	0	0	1	0	1	1	5
Ano1	101772	NM_001242349	1	0	1	0	1	1	0	0	1	5
Ano3	228432	NM_001128103	1	0	1	0	0	1	0	1	1	5
Anxa7	11750	NM_009674	1	1	0	0	0	1	0	1	1	5
Anxa8	11752	NM_013473	1	1	0	0	0	1	0	1	1	5
Ap3b2	11775	NM_021492	1	0	1	0	1	1	0	0	1	5
Aph1b	208117	NM_177583	1	1	0	0	0	1	0	1	1	5
Aph1c	68318	NM_026674	1	1	0	0	0	1	0	1	1	5
Api5	11800	NM_007466	1	1	0	0	0	1	0	1	1	5
Apol10b	328561	NM_177820	1	0	1	0	0	1	0	1	1	5
Aprt	11821	NM_009698	1	1	1	0	0	1	0	0	1	5
Aptx	66408	NM_025545	1	0	1	0	0	1	0	1	1	5
Arel1	68497	NM_178065	1	1	0	0	0	1	0	1	1	5
Arfrp1	76688	NM_001165991	1	1	0	0	0	1	0	1	1	5
Arhgap19	71085	NM_027667	1	0	1	0	0	1	0	1	1	5
Arhgap20	244867	NM_175535	1	0	1	0	0	1	0	1	1	5
Arhgap24	231532	NM_146161	1	0	1	0	1	1	0	0	1	5
Arhgap42	71544	NM_027823	1	1	0	0	0	1	0	1	1	5
Arhgap42	71544	NM_027823	1	1	1	0	0	1	0	0	1	5
Arhgef12	69632	NM_027144	1	1	0	0	0	1	0	1	1	5
Arid1b	239985	NM_001085355	1	1	0	0	0	1	0	1	1	5
Arl4c	320982	NM_177305	1	1	0	0	0	1	0	1	1	5
Arl5a	75423	NM_182994	1	0	1	0	0	1	0	1	1	5
Arl6ip1	54208	NM_019419	1	1	0	0	0	1	0	1	1	5
Armc2	213402	NM_001034858	1	0	1	0	0	1	0	1	1	5
Arnt	11863	NM_009709	1	0	1	0	1	1	0	0	1	5
Arrdc3	105171	NM_001042591	1	1	1	0	0	1	0	0	1	5
Arvcf	11877	NM_033474	1	1	0	0	0	1	0	1	1	5
Asap1	13196	NM_010026	1	0	1	0	0	1	0	1	1	5
Asap2	211914	NM_001135192	1	1	0	0	0	1	0	1	1	5
Asb13	142688	NM_178283	1	1	0	0	0	1	0	1	1	5
Asb7	117589	NM_080443	1	1	0	0	0	1	0	1	1	5
Asf1b	66929	NM_024184	1	1	0	0	0	1	0	1	1	5
Asph	65973	NM_001177854	1	0	1	0	1	1	0	0	1	5
Asph	65973	NM_001177853	1	0	1	0	1	1	0	0	1	5
Asph	65973	NM_001177852	1	0	1	0	1	1	0	0	1	5
Asph	65973	NM_001177851	1	0	1	0	1	1	0	0	1	5
Asph	65973	NM_001177850	1	0	1	0	1	1	0	0	1	5
Atad1	67979	NM_026487	1	1	0	0	0	1	0	1	1	5
Atat1	73242	NM_001142745	1	1	0	0	0	1	0	1	1	5
Atf2	11909	NM_001025093	1	1	1	0	0	1	0	0	1	5
Atf6	226641	NM_001081304	1	1	1	0	0	1	0	0	1	5
Atm	11920	NM_007499	1	1	1	0	0	1	0	0	1	5
Atp8a1	11980	NM_001038999	1	1	0	0	0	1	0	1	1	5
Atp8b1	54670	NM_001001488	1	1	0	0	0	1	0	1	1	5
Atxn10	54138	NM_016843	1	1	0	0	0	1	0	1	1	5
Atxn3	110616	NM_029705	1	1	0	0	0	1	0	1	1	5
Atxn7	246103	NM_139227	1	1	0	0	0	1	0	1	1	5
AU023871	106722	NM_001033221	1	0	1	0	1	1	0	0	1	5
AW549877	106064	NM_145930	1	1	0	0	0	1	0	1	1	5
Awat2	245532	NM_177746	1	1	1	0	0	1	0	0	1	5
Axin1	12005	NM_009733	1	1	0	0	0	1	0	1	1	5
B4galt1	14595	NM_022305	1	0	1	0	0	1	0	1	1	5
B930041F14Rik	230991	NM_178699	1	0	1	0	0	1	0	1	1	5
Bach1	12013	NM_007520	1	1	0	0	0	1	0	1	1	5
Bard1	12021	NM_007525	1	0	1	0	0	1	0	1	1	5
Barhl1	54422	NM_019446	1	1	1	0	0	1	0	0	1	5
Bbc3	170770	NM_133234	1	1	1	0	0	1	0	0	1	5
BC003965	214489	NM_183150	1	1	1	0	0	1	0	0	1	5
BC021891	234878	NM_145608	1	1	0	0	0	1	0	1	1	5
BC052040	399568	NM_207264	1	0	1	0	1	1	0	0	1	5
BC053393	407814	NM_001025435	1	1	1	0	0	1	0	0	1	5
Bche	12038	NM_009738	1	1	0	0	0	1	0	1	1	5
Bche	12038	NM_009738	1	1	1	0	0	1	0	0	1	5
Bcl11b	58208	NM_001079883	1	0	1	0	0	1	0	1	1	5
Bcl2l10	12049	NM_013479	1	1	1	0	0	1	0	0	1	5
Bcl2l11	12125	NM_009754	1	0	1	0	1	1	0	0	1	5
Bcl2l11	12125	NM_207681	1	0	1	0	1	1	0	0	1	5
Bcl3	12051	NM_033601	1	1	0	0	0	1	0	1	1	5
Bend4	666938	NM_001164806	1	1	1	0	0	1	0	0	1	5
Bhlha15	17341	NM_010800	1	0	1	0	0	1	0	1	1	5
Bhlha15	17341	NM_010800	1	0	1	0	0	1	0	1	1	5
Bhlhe40	20893	NM_011498	1	1	0	0	0	1	0	1	1	5
Blm	12144	NM_007550	1	1	1	0	0	1	0	0	1	5
Bloc1s6	18457	NM_019788	1	1	0	0	0	1	0	1	1	5
Bpifb2	66557	NM_025631	1	1	1	0	0	1	0	0	1	5
Braf	109880	NM_139294	1	0	1	0	0	1	0	1	1	5
Brdt	114642	NM_054054	1	0	1	0	0	1	0	1	1	5
Brip1	237911	NM_178309	1	1	0	0	0	1	0	1	1	5
Brsk2	75770	NM_001009930	1	0	1	0	0	1	0	1	1	5
Brwd1	93871	NM_145125	1	0	1	0	0	1	0	1	1	5
Bst1	12182	NM_009763	1	1	1	0	0	1	0	0	1	5
Btg1	12226	NM_007569	1	0	1	0	0	1	0	1	1	5
Bub3	12237	NM_009774	1	0	1	0	0	1	0	1	1	5
C330018D20Rik	77422	NM_029909	1	0	1	0	0	1	0	1	1	5
C3ar1	12267	NM_009779	1	1	0	0	0	1	0	1	1	5
C530008M17Rik	320827	NM_001163793	1	1	0	0	0	1	0	1	1	5
C8a	230558	NM_146148	1	1	1	0	0	1	0	0	1	5
Cabyr	71132	NM_027687	1	1	1	0	0	0	0	1	1	5
Cacfd1	381356	NM_001243240	1	1	0	0	0	1	0	1	1	5
Cacna1e	12290	NM_009782	1	0	1	0	0	1	0	1	1	5
Cacna1i	239556	NM_001044308	0	1	1	0	0	1	0	1	1	5
Cacnb4	12298	NM_146123	1	0	1	0	1	1	0	0	1	5
Cacul1	78832	NM_030197	1	1	0	0	0	1	0	1	1	5
Cadps2	320405	NM_001252107	1	0	1	0	1	1	0	0	1	5
Calb2	12308	NM_007586	1	0	1	0	0	1	0	1	1	5
Calm3	12315	NM_007590	1	0	1	0	0	1	0	1	1	5
Camk2b	12323	NM_001174053	1	0	1	0	0	1	0	1	1	5
Camta1	100072	NM_001081557	1	1	1	0	0	1	0	0	1	5
Capns1	12336	NM_009795	1	1	0	0	0	1	0	1	1	5
Capza1	12340	NM_009797	1	0	1	0	0	1	0	1	1	5
Car2	12349	NM_009801	1	1	0	0	0	1	0	1	1	5
Car5b	56078	NM_181315	1	1	1	0	0	1	0	0	1	5
Cars	27267	NM_013742	1	0	1	0	0	1	0	1	1	5
Casp3	12367	NM_009810	1	1	1	0	1	0	0	0	1	5
Casp9	12371	NM_015733	1	1	0	0	0	1	0	1	1	5
Cav1	12389	NM_007616	1	0	1	0	1	1	0	0	1	5
Cbfa2t3	12398	NM_001109873	1	1	1	0	0	1	0	0	1	5
Cbfb	12400	NM_001161456	1	0	1	0	1	1	0	0	1	5
Cbfb	12400	NM_001161457	1	0	1	0	1	1	0	0	1	5
Cbfb	12400	NM_022309	1	0	1	0	1	1	0	0	1	5
Cblb	208650	NM_001033238	1	0	1	0	0	1	0	1	1	5
Cblb	208650	NM_001033238	1	1	0	0	0	1	0	1	1	5
Cbx7	52609	NM_144811	1	0	1	0	0	1	0	1	1	5
Ccdc116	76872	NM_001164606	1	1	0	0	0	1	0	1	1	5
Ccdc12	72654	NM_028312	1	1	0	0	0	1	0	1	1	5
Ccdc50	67501	NM_001025615	1	0	1	0	1	1	0	0	1	5
Ccdc53	67282	NM_026070	1	1	1	0	0	1	0	0	1	5
Ccdc54	69339	NM_027046	1	1	1	0	0	1	0	0	1	5
Ccdc71l	72123	NM_001162903	1	1	1	0	0	1	0	0	1	5
Ccdc77	67200	NM_026028	1	0	1	0	0	1	0	1	1	5
Ccdc86	108673	NM_023731	1	1	0	0	0	1	0	1	1	5
Ccdc88a	108686	NM_176841	1	1	0	0	0	1	0	1	1	5
Ccdc96	66717	NM_025725	1	0	1	0	0	1	0	1	1	5
Ccl6	20305	NM_009139	1	0	1	0	0	1	0	1	1	5
Ccnd2	12444	NM_009829	1	1	0	0	0	1	0	1	1	5
Ccnd3	12445	NM_001081636	1	1	1	0	0	1	0	0	1	5
Ccr4	12773	NM_009916	1	1	0	0	0	1	0	1	1	5
Ccser1	232035	NM_183310	1	1	0	0	0	1	0	1	1	5
Cd151	12476	NM_009842	1	1	0	0	0	1	0	1	1	5
Cd2ap	12488	NM_009847	1	1	0	0	0	1	0	1	1	5
Cd320	54219	NM_019421	1	0	1	0	0	1	0	1	1	5
Cd4	12504	NM_013488	1	1	1	0	0	1	0	0	1	5
Cd44	12505	NM_009851	1	1	1	0	0	1	0	0	1	5
Cd44	12505	NM_001039151	1	0	1	0	1	1	0	0	1	5
Cd44	12505	NM_001177787	1	0	1	0	1	1	0	0	1	5
Cd44	12505	NM_001177786	1	0	1	0	1	1	0	0	1	5
Cd44	12505	NM_001039150	1	0	1	0	1	1	0	0	1	5
Cd44	12505	NM_001177785	1	0	1	0	1	1	0	0	1	5
Cd59b	333883	NM_181858	1	1	1	0	0	1	0	0	1	5
Cd5l	11801	NM_009690	1	1	1	0	0	1	0	0	1	5
Cd8a	12525	NM_001081110	1	0	1	0	0	1	0	1	1	5
Cdc40	71713	NM_027879	1	1	1	0	0	1	0	0	1	5
Cdca8	52276	NM_026560	1	1	0	0	0	1	0	1	1	5
Cdk19	78334	NM_198164	1	0	1	0	1	1	0	0	1	5
Cdk5r1	12569	NM_009871	1	1	0	0	0	1	0	1	1	5
Cdk8	264064	NM_153599	1	1	0	0	0	1	0	1	1	5
Cdkn1a	12575	NM_001111099	1	1	0	0	0	1	0	1	1	5
Cdkn1b	12576	NM_009875	1	1	1	0	0	1	0	0	1	5
Cdkn1c	12577	NM_001161624	1	1	1	0	0	1	0	0	1	5
Cdkn2aipnl	52626	NM_029976	1	0	1	0	0	1	0	1	1	5
Cds2	110911	NM_138651	1	1	0	0	0	1	0	1	1	5
Cdv3	321022	NM_175565	1	1	0	0	0	1	0	1	1	5
Cdx2	12591	NM_007673	1	1	0	0	0	1	0	1	1	5
Cdyl	12593	NM_001123386	1	1	0	0	0	1	0	1	1	5
Ceacam1	26365	NM_001039187	1	0	1	0	1	1	0	0	1	5
Ceacam1	26365	NM_011926	1	0	1	0	1	1	0	0	1	5
Ceacam1	26365	NM_001039186	1	0	1	0	1	1	0	0	1	5
Ceacam2	26367	NM_007543	1	0	1	0	1	1	0	0	1	5
Ceacam2	26367	NM_001113369	1	0	1	0	1	1	0	0	1	5
Cela1	109901	NM_033612	1	1	0	0	0	1	0	1	1	5
Celsr2	53883	NM_017392	1	1	0	0	0	1	0	1	1	5
Cenpf	108000	NM_001081363	1	1	1	0	0	1	0	0	1	5
Cep170b	217882	NM_001024602	1	1	0	0	0	1	0	1	1	5
Cep350	74081	NM_001039184	1	1	0	0	0	1	0	1	1	5
Cep55	74107	NM_028293	1	0	1	0	1	1	0	0	1	5
Cep55	74107	NM_028760	1	0	1	0	1	1	0	0	1	5
Cep76	225659	NM_001081073	1	1	1	0	0	1	0	0	1	5
Cep85	70012	NM_144527	1	1	0	0	0	1	0	1	1	5
Cggbp1	106143	NM_178647	1	1	0	0	0	1	0	1	1	5
Cgnl1	68178	NM_026599	1	0	1	0	0	1	0	1	1	5
Chchd6	66098	NM_001167736	1	0	1	0	1	1	0	0	1	5
Chd5	269610	NM_001081376	1	1	0	0	0	1	0	1	1	5
Chka	12660	NM_013490	1	1	0	0	0	1	0	1	1	5
Chl1	12661	NM_007697	1	1	0	0	0	1	0	1	1	5
Chn1	108699	NM_001113246	1	1	1	0	0	1	0	0	1	5
Chrm4	12672	NM_007699	1	1	0	0	0	1	0	1	1	5
Chst11	58250	NM_021439	1	0	1	0	0	1	0	1	1	5
Chst3	53374	NM_016803	1	1	0	0	0	1	0	1	1	5
Chst3	53374	NM_016803	1	1	0	0	0	1	0	1	1	5
Clasp1	76707	NM_001081276	1	0	1	0	0	1	0	1	1	5
Clcn4-2	12727	NM_011334	1	1	1	0	0	1	0	0	1	5
Clec12a	232413	NM_177686	1	1	1	0	0	1	0	0	1	5
Clec2e	232409	NM_153506	1	1	0	0	0	1	0	1	1	5
Clec5a	23845	NM_021364	1	0	1	0	1	1	0	0	1	5
Cln8	26889	NM_012000	1	0	1	0	0	1	0	1	1	5
Cnga2	12789	NM_007724	1	1	1	0	0	1	0	0	1	5
Cnot2	72068	NM_001037846	1	1	0	0	0	1	0	1	1	5
Cnp	12799	NM_001146318	0	1	1	0	0	1	0	1	1	5
Cnpy1	269637	NM_175651	1	0	1	0	0	1	0	1	1	5
Cnpy4	66455	NM_178612	1	1	1	0	0	1	0	0	1	5
Cnr1	12801	NM_007726	1	1	0	0	0	1	0	1	1	5
Cntn3	18488	NM_008779	1	1	1	0	0	1	0	0	1	5
Cobll1	319876	NM_027225	1	0	1	0	1	1	0	0	1	5
Col4a6	94216	NM_053185	1	1	0	0	0	1	0	1	1	5
Commd7	99311	NM_001195390	1	0	1	0	0	1	0	1	1	5
Cops8	108679	NM_133805	1	1	1	0	0	1	0	0	1	5
Coq5	52064	NM_026504	1	1	0	0	0	1	0	1	1	5
Cpa4	71791	NM_027926	1	1	1	0	0	1	0	0	1	5
Cpd	12874	NM_007754	1	1	0	0	0	1	0	1	1	5
Cplx2	12890	NM_009946	1	0	1	0	0	1	0	1	1	5
Cpne8	66871	NM_025815	1	0	1	0	0	1	0	1	1	5
Cpne9	211232	NM_170673	1	0	1	0	0	1	0	1	1	5
Cpsf7	269061	NM_172302	1	0	1	0	0	1	0	1	1	5
Cramp1l	57354	NM_020608	1	1	0	0	0	1	0	1	1	5
Crebrf	77128	NM_029870	1	1	0	0	0	1	0	1	1	5
Creg2	263764	NM_170597	1	1	1	0	0	1	0	0	1	5
Creg2	263764	NM_170597	1	1	0	0	0	1	0	1	1	5
Crhbp	12919	NM_198408	1	1	0	0	0	1	0	1	1	5
Crisp4	78081	NM_030033	1	1	1	0	0	1	0	0	1	5
Crtc1	382056	NM_001004062	1	0	1	0	0	1	0	1	1	5
Crtc1	382056	NM_001004062	1	0	1	0	0	1	0	1	1	5
Crygb	12965	NM_144761	1	1	1	0	0	1	0	0	1	5
Csf1	12977	NM_007778	1	0	1	0	0	1	0	1	1	5
Csmd3	239420	NM_001081391	1	1	0	0	0	1	0	1	1	5
Csnk1g1	214897	NM_173185	1	1	0	0	0	1	0	1	1	5
Cst6	73720	NM_028623	1	1	0	0	0	1	0	1	1	5
Ctdsp2	52468	NM_146012	1	0	1	0	1	1	0	0	1	5
Ctdspl	69274	NM_133710	1	0	1	0	0	1	0	1	1	5
Ctsc	13032	NM_009982	1	1	0	0	0	1	0	1	1	5
Ctsl	13039	NM_009984	1	1	0	0	0	1	0	1	1	5
Cwf19l1	72502	NM_001081077	1	1	1	0	0	1	0	0	1	5
Cwf19l2	244672	NM_027545	1	1	1	0	0	1	0	0	1	5
Cwf19l2	244672	NM_027545	1	1	0	0	0	1	0	1	1	5
Cxadr	13052	NM_001025192	1	1	0	0	0	1	0	1	1	5
Cxcl12	20315	NM_001012477	1	0	1	0	0	1	0	1	1	5
Cxcr2	12765	NM_009909	1	1	1	0	0	1	0	0	1	5
Cxcr2	12765	NM_009909	1	1	0	0	0	1	0	1	1	5
Cyb5b	66427	NM_025558	1	1	0	0	0	1	0	1	1	5
Cyb5r2	320635	NM_001205227	1	0	1	0	0	1	0	1	1	5
Cybrd1	73649	NM_028593	1	0	1	0	0	1	0	1	1	5
Cyhr1	54151	NM_019396	1	1	1	0	0	1	0	0	1	5
Cyp24a1	13081	NM_009996	1	1	0	0	0	1	0	1	1	5
Cyp2b19	13090	NM_007814	1	0	1	0	0	1	0	1	1	5
Cyp2b23	243881	NM_001081148	1	1	0	0	0	1	0	1	1	5
Cyp2j13	230459	NM_145548	1	0	1	0	0	1	0	1	1	5
Cyp2j6	13110	NM_010008	1	1	0	0	0	1	0	1	1	5
D14Abb1e	218850	NM_028945	1	1	1	0	0	1	0	0	1	5
D3Ertd751e	73852	NM_028667	1	1	0	0	0	1	0	1	1	5
D5Ertd579e	320661	NM_001081232	1	0	1	0	0	1	0	1	1	5
Dazap2	23994	NM_011873	1	0	1	0	0	1	0	1	1	5
Dbndd2	52840	NM_001048227	1	0	1	0	1	1	0	0	1	5
Dbndd2	52840	NM_001048228	1	0	1	0	1	1	0	0	1	5
Dbndd2	52840	NM_001048229	1	0	1	0	1	1	0	0	1	5
Dbnl	13169	NM_001146308	1	0	1	0	0	1	0	1	1	5
Dbpht2	386753	NM_198866	1	1	1	0	0	1	0	0	1	5
Dclre1b	140917	NM_133865	1	0	1	0	0	1	0	1	1	5
Dctn4	67665	NM_026302	1	1	0	0	0	1	0	1	1	5
Dcx	13193	NM_001110222	1	1	0	0	0	1	0	1	1	5
Ddr2	18214	NM_022563	1	0	1	0	0	1	0	1	1	5
Defa20	68009	NM_183268	1	1	1	0	0	1	0	0	1	5
Dennd1b	329260	NM_181347	1	0	1	0	1	1	0	0	1	5
Dennd2d	72121	NM_001093754	1	1	1	0	0	1	0	0	1	5
Dennd2d	72121	NM_001093754	1	1	1	0	0	1	0	0	1	5
Dennd4a	102442	NM_001162917	1	1	1	0	0	1	0	0	1	5
Depdc1a	76131	NM_001172093	1	0	1	0	1	1	0	0	1	5
Depdc1a	76131	NM_029523	1	0	1	0	1	1	0	0	1	5
Depdc5	277854	NM_001025426	1	1	0	0	0	1	0	1	1	5
Depdc7	211896	NM_144804	1	1	1	0	0	1	0	0	1	5
Dgcr6	13353	NM_010047	1	1	1	0	0	1	0	0	1	5
Dgke	56077	NM_019505	1	0	1	0	0	1	0	1	1	5
Dhcr24	74754	NM_053272	1	0	1	0	0	1	0	1	1	5
Dhdh	71755	NM_027903	1	0	1	0	0	1	0	1	1	5
Dhfr	13361	NM_010049	1	0	1	0	0	1	0	1	1	5
Dio2	13371	NM_010050	1	1	0	0	0	1	0	1	1	5
Dkk2	56811	NM_020265	1	1	0	0	0	1	0	1	1	5
Dlg3	53310	NM_016747	1	1	1	0	0	1	0	0	1	5
Dlg5	71228	NM_001163513	1	0	1	0	0	1	0	1	1	5
Dmrta1	242523	NM_175647	1	1	0	0	0	1	0	1	1	5
Dmrtc1b	632708	NM_001039116	1	0	1	0	0	1	0	1	1	5
Dnaaf1	68270	NM_026648	1	1	0	0	0	1	0	1	1	5
Dnaja1	15502	NM_001164671	1	0	1	0	0	1	0	1	1	5
Dnaja1	15502	NM_001164672	1	0	1	0	1	1	0	0	1	5
Dnaja1	15502	NM_008298	1	0	1	0	1	1	0	0	1	5
Dnaja2	56445	NM_019794	1	1	0	0	0	1	0	1	1	5
Dnajb11	67838	NM_026400	1	1	0	0	0	1	0	1	1	5
Dnajc1	13418	NM_007869	1	0	1	0	0	1	0	1	1	5
Dnajc10	66861	NM_024181	1	1	0	0	0	1	0	1	1	5
Dnajc18	76594	NM_029669	1	0	1	0	0	1	0	1	1	5
Dnajc27	217378	NM_153082	1	0	1	0	0	1	0	1	1	5
Dnajc3	100037258	NM_008929	1	0	1	0	0	1	0	1	1	5
Dnal1	105000	NM_028821	1	1	0	0	0	1	0	1	1	5
Doc2b	13447	NM_007873	1	0	1	0	0	1	0	1	1	5
Dock5	68813	NM_177780	1	1	0	0	0	1	0	1	1	5
Dock9	105445	NM_001128307	1	1	0	0	0	1	0	1	1	5
Dpagt1	13478	NM_007875	1	1	0	0	0	1	0	1	1	5
Dpm1	13480	NM_010072	1	1	0	0	0	1	0	1	1	5
Dppa2	73703	NM_028615	1	1	1	0	0	1	0	0	1	5
Dpy30	66310	NM_024428	1	1	1	0	0	1	0	0	1	5
Dpysl5	65254	NM_023047	1	1	0	0	0	1	0	1	1	5
Draxin	70433	NM_027426	1	1	0	0	0	1	0	1	1	5
Dscam	13508	NM_031174	1	1	0	0	0	1	0	1	1	5
Dusp15	252864	NM_001159376	1	1	0	0	0	1	0	1	1	5
Dusp28	67446	NM_175118	1	1	0	0	0	1	0	1	1	5
Dzank1	241688	NM_172859	1	1	0	0	0	1	0	1	1	5
Dzip1l	72507	NM_028258	1	1	0	0	0	1	0	1	1	5
E130309F12Rik	272031	NM_178756	1	1	1	0	0	1	0	0	1	5
E2f2	242705	NM_177733	1	1	0	0	0	1	0	1	1	5
E2f3	13557	NM_010093	1	0	1	0	0	1	0	1	1	5
E2f3	13557	NM_010093	1	1	0	0	0	1	0	1	1	5
E2f7	52679	NM_178609	1	1	1	0	0	1	0	0	1	5
Ear2	13587	NM_007895	1	1	1	0	0	1	0	0	1	5
Ear5	54159	NM_019398	1	1	1	0	0	1	0	0	1	5
Echdc1	52665	NM_025855	1	0	1	0	0	1	0	1	1	5
Echdc3	67856	NM_024208	1	1	1	0	0	1	0	0	1	5
Edaradd	171211	NM_133643	1	1	1	0	0	1	0	0	1	5
Eddm3b	219026	NM_203508	1	0	1	0	0	1	0	1	1	5
Edem1	192193	NM_138677	1	1	0	0	0	1	0	1	1	5
Eepd1	67484	NM_026189	1	1	1	0	0	1	0	0	1	5
Efcab11	78767	NM_030172	1	1	1	0	0	1	0	0	1	5
Efr3b	668212	NM_001082483	1	0	1	0	0	1	0	1	1	5
Ehd1	13660	NM_010119	1	0	1	0	0	1	0	1	1	5
Ehd4	98878	NM_133838	1	1	1	0	0	1	0	0	1	5
Eid2b	434156	NM_001177427	1	1	1	0	0	1	0	0	1	5
Eif2ak2	19106	NM_011163	1	0	1	0	0	1	0	1	1	5
Elavl2	15569	NM_001177883	1	1	0	0	0	1	0	1	1	5
Elf5	13711	NM_010125	1	1	1	0	0	1	0	0	1	5
Elmo1	140580	NM_080288	1	1	1	0	0	1	0	0	1	5
Elmod2	244548	NM_001170691	1	0	1	0	1	1	0	0	1	5
Emb	13723	NM_010330	1	0	1	0	1	0	0	1	1	5
Eml5	319670	NM_001081191	1	1	0	0	0	1	0	1	1	5
Eml6	237711	NM_146016	1	1	0	0	0	1	0	1	1	5
Emx2	13797	NM_010132	1	1	1	0	0	1	0	0	1	5
Enpp6	320981	NM_177304	1	1	1	0	0	1	0	0	1	5
Ensa	56205	NM_001026212	1	0	1	0	0	1	0	1	1	5
Epas1	13819	NM_010137	1	1	0	0	0	1	0	1	1	5
Epha8	13842	NM_007939	1	1	1	0	0	1	0	0	1	5
Erbb2ip	59079	NM_001005868	1	1	1	0	0	1	0	0	1	5
Erc1	111173	NM_053204	1	0	1	0	0	1	0	1	1	5
Eri1	67276	NM_026067	1	1	0	0	0	1	0	1	1	5
Ermn	77767	NM_029972	1	1	0	0	0	1	0	1	1	5
Ero1l	50527	NM_015774	1	0	1	0	0	1	0	1	1	5
Esco2	71988	NM_028039	1	1	1	0	0	1	0	0	1	5
Ets1	23871	NM_001038642	1	0	1	0	1	1	0	0	1	5
Evi5	14020	NM_007964	1	1	0	0	0	1	0	1	1	5
Extl2	58193	NM_021388	1	1	0	0	0	1	0	1	1	5
Eya3	14050	NM_010166	1	1	0	0	0	1	0	1	1	5
Eya3	14050	NM_010166	1	0	1	0	0	1	0	1	1	5
Faf1	14084	NM_007983	1	0	1	0	0	1	0	1	1	5
Fam104a	28081	NM_138598	1	1	0	0	0	1	0	1	1	5
Fam107b	66540	NM_025626	1	0	1	0	0	1	0	1	1	5
Fam109a	231717	NM_175474	1	0	1	0	0	1	0	1	1	5
Fam114a2	67726	NM_001168668	1	1	0	0	0	1	0	1	1	5
Fam132b	227358	NM_173395	1	1	0	0	0	1	0	1	1	5
Fam160a2	74349	NM_001242363	1	1	1	0	0	1	0	0	1	5
Fam160a2	74349	NM_001242363	1	1	1	0	0	1	0	0	1	5
Fam167a	219148	NM_177628	1	1	0	0	0	1	0	1	1	5
Fam168a	319604	NM_178764	1	1	0	0	0	1	0	1	1	5
Fam168b	214469	NM_001160235	1	0	1	0	0	1	0	1	1	5
Fam169a	320557	NM_001100458	1	1	1	0	0	1	0	0	1	5
Fam171a1	269233	NM_001081161	1	1	1	0	0	1	0	0	1	5
Fam174a	67698	NM_026321	1	1	0	0	0	1	0	1	1	5
Fam189a1	70638	NM_183087	1	0	1	0	0	1	0	1	1	5
Fam198b	68659	NM_133187	1	1	0	0	0	1	0	1	1	5
Fam199x	245622	NM_146261	1	1	0	0	0	1	0	1	1	5
Fam19a3	329731	NM_183224	1	1	0	0	0	1	0	1	1	5
Fam19a4	320701	NM_177233	1	0	1	0	0	1	0	1	1	5
Fam21	28006	NM_026585	1	1	1	0	0	1	0	0	1	5
Fam214a	235493	NM_153584	1	0	1	0	1	1	0	0	1	5
Fam214a	235493	NM_153584	1	0	1	0	1	1	0	0	1	5
Fam221a	231946	NM_172727	1	1	1	0	0	1	0	0	1	5
Fam227a	75729	NM_029407	1	1	0	0	0	1	0	1	1	5
Fam26d	270711	NM_001081165	1	1	0	0	0	1	0	1	1	5
Fam49b	223601	NM_144846	1	1	0	0	0	1	0	1	1	5
Fam53b	77938	NM_212473	1	1	0	0	0	1	0	1	1	5
Fam60a	56306	NM_019643	1	1	0	0	0	1	0	1	1	5
Fam78b	226610	NM_001160262	1	0	1	0	0	1	0	1	1	5
Fam83b	208994	NM_001045518	1	1	1	0	0	1	0	0	1	5
Far1	67420	NM_027379	1	0	1	0	1	1	0	0	1	5
Fasl	14103	NM_001205243	1	0	1	0	1	1	0	0	1	5
Fat2	245827	NM_001029988	1	1	1	0	0	1	0	0	1	5
Fbxl3	50789	NM_015822	1	1	1	0	0	1	0	0	1	5
Fbxo30	71865	NM_001168297	1	0	1	0	1	1	0	0	1	5
Fbxo41	330369	NM_001001160	1	0	1	0	0	1	0	1	1	5
Fbxw2	30050	NM_001164769	1	0	1	0	1	1	0	0	1	5
Fbxw28	668758	NM_001177419	1	0	1	0	0	1	0	1	1	5
Fbxw5	30839	NM_013908	1	1	1	0	0	1	0	0	1	5
Fdft1	14137	NM_010191	1	1	1	0	0	1	0	0	1	5
Fgd1	14163	NM_008001	1	1	1	0	0	1	0	0	1	5
Fgf1	14164	NM_010197	1	1	0	0	0	1	0	1	1	5
Fgf10	14165	NM_008002	1	1	0	0	0	1	0	1	1	5
Fgf7	14178	NM_008008	1	1	0	0	0	1	0	1	1	5
Fhl1	14199	NM_001077361	1	1	1	0	0	1	0	0	1	5
Fign	60344	NM_001267846	1	1	0	0	0	1	0	1	1	5
Fignl1	60530	NM_001163359	1	0	1	0	0	1	0	1	1	5
Fiz1	23877	NM_001110328	1	1	0	0	0	1	0	1	1	5
Fmn1	14260	NM_010230	1	1	1	0	1	0	0	0	1	5
Fn3k	63828	NM_001038699	1	0	1	0	0	1	0	1	1	5
Fn3k	63828	NM_001038699	1	0	1	0	0	1	0	1	1	5
Fndc3b	72007	NM_173182	1	0	1	0	0	1	0	1	1	5
Foxa3	15377	NM_008260	1	1	1	0	0	1	0	0	1	5
Foxp1	108655	NM_053202	1	1	0	0	0	1	0	1	1	5
Foxp2	114142	NM_053242	1	1	0	0	0	1	0	1	1	5
Foxred2	239554	NM_001017983	1	0	1	0	1	1	0	0	1	5
Frmd4b	232288	NM_145148	1	1	1	0	0	1	0	0	1	5
[truncated: 23,718 more rows]

## Sheet: mRNA-221-222
gene name	geneID	BS_1_WT.FPM	BS_3_WT.FPM	BS_5_WT.FPM	BS_7_WT.FPM	BS_9_WT.FPM	BS_11_WT.FPM	BS_2_KO.FPM	BS_4_KO.FPM	BS_6_KO.FPM	BS_8_KO.FPM	BS_10_KO.FPM	BS_12_KO.FPM	logFC_WT-KO	FDR_WT-KO	DE_WT-KO	MW WT	MW KO		EntrezID 221	RefseqID 221	SUM 221		EntrezID 222	RefseqID 222	SUM 222	SUM 221&222
Olfr1443	ENSMUSG00000045030	0	0	0	0	0	0	0	0	0	0	0	0	0	1	0	0	0		258693	NM_146698	6		258693	NM_146698	6	12
Rbm11	ENSMUSG00000032940	0	0	0	0	0	0	0	0	0	0	0	0	0	1	0	0	0		224344	NM_198302	7		224344	NM_198302	7	14
Fut9	ENSMUSG00000055373	0	0	0	0	0	0	0.239675	0.238691	0.252141	0.18455	0	0	3.64218	0.525106	0	0	0.152509		14348	NM_010243	6		14348	NM_010243	7	13
Gmnc	ENSMUSG00000068428	0	0	0	0	0	0	0	0	0	0	0	0	0	1	0	0	0		239789	NM_001013761	6		239789	NM_001013761	6	12
Slc5a7	ENSMUSG00000023945	0	0	0	0	0	0	0	0	0.252141	0	0	0.289891	2.47102	1	0	0	0.0903385		63993	NM_022025	4		63993	NM_022025	7	11
Eppin	ENSMUSG00000017733	0	0	0	0	0	0	0	0.0795636	0	0	0	0	1.56651	1	0	0	0.0132606		75526	NM_029325	6		75526	NM_029325	6	12
Hapln1	ENSMUSG00000021613	0	0	0	0	0	0	0.239675	0.0795636	0	0	0	0	2.28107	1	0	0	0.0532064		12950	NM_013500	6		12950	NM_013500	5	11
Lipm	ENSMUSG00000056078	0	0	0	0	0	0	0.239675	0.0795636	0	0	0	0	2.28095	1	0	0	0.0532064		78753	NM_023903	5		78753	NM_023903	5	10
Mrgprx2	ENSMUSG00000074109	0	0	0	0	0	0	0	0.0795636	0	0	0	0	1.56651	1	0	0	0.0132606		243978	NM_001034868	6		243978	NM_001034868	6	12
Naa11	ENSMUSG00000046000	0	0	0	0	0	0	0	0	0	0	0	0	0	1	0	0	0		97243	NM_001033191	5		97243	NM_001033191	6	11
Olfr1508	ENSMUSG00000057564	0	0	0	0	0	0	0	0.0795636	0	0	0	0	1.56651	1	0	0	0.0132606		57270	NM_020513	6		57270	NM_020513	5	11
Slc10a5	ENSMUSG00000058921	0	0	0	0	0	0	0	0.0795636	0	0	0	0	1.56651	1	0	0	0.0132606		241877	NM_001010834	5		241877	NM_001010834	5	10
Slc17a6	ENSMUSG00000030500	0	0	0	0	0	0	0.239675	0	0	0	0	0	1.67774	1	0	0	0.0399458		140919	NM_080853	4		140919	NM_080853	7	11
Xcr1	ENSMUSG00000060509	0	0	0	0	0	0	0	0.238691	0.252141	0.18455	0	0	3.35112	0.766356	0	0	0.112564		23832	NM_011798	4		23832	NM_011798	6	10
Aard	ENSMUSG00000068522	0	0	0	0	0	0	0	0	0	0	0	0	0	1	0	0	0		239435	NM_175503	4		239435	NM_175503	5	9
Grem2	ENSMUSG00000050069	0	0	0	0	0	0	0.239675	0	0	0	0	0	1.6793	1	0	0	0.0399458		23893	NM_011825	5		23893	NM_011825	4	9
Gucy2f	ENSMUSG00000042282	0	0	0	0	0	0	0.239675	0.0795636	0	0	0	0	2.28134	1	0	0	0.0532064		245650	NM_001007576	6		245650	NM_001007576	5	11
Il21	ENSMUSG00000027718	0	0	0	0	0	0	0	0.159127	0	0	0	1.44945	4.09083	0.543263	0	0	0.268097		60505	NM_021782	4		60505	NM_021782	4	8
Kcnf1	ENSMUSG00000051726	0	0	0	0	0	0	0.239675	0	0	0	0	0	1.67748	1	0	0	0.0399458		382571	NM_201531	6		382571	NM_201531	5	11
Mycs	ENSMUSG00000044597	0	0	0	0	0	0	0	0	0	0	0	0	0	1	0	0	0		17870	NM_010850	2		17870	NM_010850	7	9
Olfr658	ENSMUSG00000070421	0	0	0	0	0	0	0	0	0	0	0	0	0	1	0	0	0		259051	NM_147049	6		259051	NM_147049	6	12
Raet1d	ENSMUSG00000078452	0	0	0	0	0	0	0	0.159127	0	0	0	0	2.12457	1	0	0	0.0265212		56554	NM_020030	7		56554	NM_020030	7	14
BC053393	ENSMUSG00000046974	0	0	0	0	0	0	0	0	0	0	0	0	0	1	0	0	0		407814	NM_001025435	6		407814	NM_001025435	5	11
Bpifa6	ENSMUSG00000078998	0	0	0	0	0	0	0	0	0	0	0	0	0	1	0	0	0		545477	NM_001080811	7		545477	NM_001080811	7	14
C130079G13Rik	ENSMUSG00000036951	0	0	0	0	0	0	0.47935	0	0	0.18455	0	0	2.95986	1	0	0	0.11065		229333	NM_177661	6		229333	NM_177661	6	12
C8a	ENSMUSG00000035031	0	0	0	0	0	0	0	0	0	0	0	0	0	1	0	0	0		230558	NM_146148	6		230558	NM_146148	5	11
Cyp24a1	ENSMUSG00000038567	0	0	0	0	0	0	0.239675	0	0	0	0	0.289891	2.45993	1	0	0	0.0882609		13081	NM_009996	5		13081	NM_009996	5	10
Dkk2	ENSMUSG00000028031	0	0	0	0	0	0	0	0	0	0	0	0	0	1	0	0	0		56811	NM_020265	4		56811	NM_020265	5	9
Doc2a	ENSMUSG00000052301	0	0	0	0	0	0	0.239675	0	0	0	0	0	1.67767	1	0	0	0.0399458		13446	NM_010069	5		13446	NM_010069	6	11
Fam216b	ENSMUSG00000045655	0	0	0	0	0	0	0.239675	0	0	0	0	0	1.67733	1	0	0	0.0399458		219170	NM_177629	5		219170	NM_177629	2	7
Gcnt3	ENSMUSG00000032226	0	0	0	0	0	0	0	0	0	0	0	0	0	1	0	0	0		72077	NM_028087	6		72077	NM_028087	2	8
Gm10113	ENSMUSG00000062282	0	0	0	0	0	0	0.239675	0	0	0	0	0	1.67751	1	0	0	0.0399458		791386	XM_001474564	6		791386	XM_001474564	6	12
Gm13088	ENSMUSG00000078513	0	0	0	0	0	0	0	0.0795636	0	0	0	0	1.56651	1	0	0	0.0132606		277668	NM_001126325	7		277668	NM_001126325	7	14
Kcne2	ENSMUSG00000039672	0	0	0	0	0	0	0	0	0	0	0	0	0	1	0	0	0		246133	NM_134110	5		246133	NM_134110	5	10
Mal2	ENSMUSG00000024479	0	0	0	0	0	0	0	0	0	0	0.696526	0	2.1803	1	0	0	0.116088		105853	NM_178920	4		105853	NM_178920	6	10
P2ry10	ENSMUSG00000050921	0	0	0	0	0	0	0.719025	0.0795636	0	0	0	0	3.24291	1	0	0	0.133098		78826	NM_172435	1		78826	NM_172435	7	8
Slc35f2	ENSMUSG00000042195	0	0	0	0	0	0	0	0.0795636	0	0	0	0	1.56651	1	0	0	0.0132606		72022	NM_028060	6		72022	NM_028060	6	12
Tmprss11f	ENSMUSG00000048764	0	0	0	0	0	0	0	0	0	0	0	0	0	1	0	0	0		243083	NM_178730	6		243083	NM_178730	6	12
Vmn1r65	ENSMUSG00000066850	0	0	0	0	0	0	0	0	0	0	0	0	0	1	0	0	0		81013	NM_030738	5		81013	NM_030738	5	10
Zcchc16	ENSMUSG00000071679	0	0	0	0	0	0	0	0	0	0	0	0	0	1	0	0	0		619287	NM_001033795	5		619287	NM_001033795	5	10
Chrna6	ENSMUSG00000031491	0	0	0	0	0	0	0.239675	0	0	0	0.696526	0	2.6877	1	0	0	0.156034		11440	NM_021369	6		11440	NM_021369	6	12
CTNND1	ENSMUSG00000101645	0	0	0	0	0	0	0	0	0	0	0	0	0	1	0	0	0		12388	NM_007615	5		12388	NM_007615	2	7
Hhip	ENSMUSG00000064325	0	0	0	0	0	0	0	0.0795636	0	0	0	0	1.56651	1	0	0	0.0132606		15245	NM_020259	5		15245	NM_020259	5	10
Hmgcll1	ENSMUSG00000007908	0	0	0	0	0	0	0	0	0	0	0	0	0	1	0	0	0		208982	NM_173731	6		208982	NM_173731	2	8
Il9r	ENSMUSG00000020279	0	0	0	0	0	0	0	0.238691	0	0	0	0	2.43629	1	0	0	0.0397818		16199	NM_001134458	2		16199	NM_001134458	5	7
Kcng3	ENSMUSG00000045053	0	0	0	0	0	0	0	0.0795636	0.252141	0	0	0	2.28216	1	0	0	0.055284		225030	NM_153512	5		225030	NM_153512	2	7
Klrb1f	ENSMUSG00000030154	0	0	0	0	0	0	0	0	0	0	0	0	0	1	0	0	0		232408	NM_153094	5		232408	NM_153094	6	11
Lingo2	ENSMUSG00000045083	0	0	0	0	0	0	0.47935	0	0	0	0	0	2.5392	1	0	0	0.0798916		242384	NM_001165999	6		242384	NM_001165999	6	12
Mc4r	ENSMUSG00000047259	0	0	0	0	0	0	0	0	0	0	0	0	0	1	0	0	0		17202	NM_016977	2		17202	NM_016977	6	8
Npcd	ENSMUSG00000089837	0	0	0	0	0	0	0	0	0	0	0	0	0	1	0	0	0		504193	NM_001013362	6		504193	NM_001013362	5	11
Slc15a5	ENSMUSG00000044378	0	0	0	0	0	0	0	0.318254	0	0	0	0	2.69779	1	0	0	0.0530424		277898	NM_177787	5		277898	NM_177787	5	10
Slc6a15	ENSMUSG00000019894	0	0	0	0	0	0	0.239675	0	0	0.18455	0	0	2.3736	1	0	0	0.0707042		103098	NM_175328	7		103098	NM_175328	2	9
Snph	ENSMUSG00000027457	0	0	0	0	0	0	0.239675	0.0795636	0	0	0	0	2.28139	1	0	0	0.0532064		241727	NM_198214	5		241727	NM_198214	6	11
Trhr	ENSMUSG00000038760	0	0	0	0	0	0	0	0	0	0	0	0	0	1	0	0	0		22045	NM_013696	5		22045	NM_013696	5	10
Ambn	ENSMUSG00000029288	0	0	0	0	0	0	0	0	0	0	0	0	0	1	0	0	0		11698	NM_009664	5		11698	NM_009664	5	10
AV320801	ENSMUSG00000054994	0	0	0	0	0	0	0.239675	0.397818	0	0	0	0	3.34761	0.882051	0	0	0.106249		331531	NM_177918	3		331531	NM_177918	3	6
BC016579	ENSMUSG00000033187	0	0	0	0	0	0	0	0	0	0	0	0	0	1	0	0	0		212998	NM_145389	2		212998	NM_145389	7	9
BC080695	ENSMUSG00000070618	0	0	0	0	0	0	0	0	0	0	0	0	0	1	0	0	0		329986	NM_001007579	6		329986	NM_001007579	6	12
Cacng5	ENSMUSG00000040373	0	0	0	0	0	0	0.239675	0	0	0	0	0	1.67744	1	0	0	0.0399458		140723	NM_001199301	6		140723	NM_001199301	3	9
Ccdc129	ENSMUSG00000037973	0	0	0	0	0	0	0	0.238691	0	0	0	0	2.43541	1	0	0	0.0397818		232016	NM_001081665	4		232016	NM_001081665	4	8
Clvs2	ENSMUSG00000019785	0	0	0	0	0	0	0	0	0	0	0	0	0	1	0	0	0		215890	NM_175448	5		215890	NM_175448	4	9
Ermn	ENSMUSG00000026830	0	0	0	0	0	0	0	0	0	0	0	0	0	1	0	0	0		77767	NM_029972	2		77767	NM_029972	5	7
G6pc	ENSMUSG00000078650	0	0	0	0	0	0	0	0	0	0.18455	0	0	1.60625	1	0	0	0.0307583		14377	NM_008061	7		14377	NM_008061	1	8
Gabrg2	ENSMUSG00000020436	0	0	0	0	0	0	0	0	0	0	0	0	0	1	0	0	0		14406	NM_008073	4		14406	NM_008073	4	8
Gal3st4	ENSMUSG00000075593	0	0	0	0	0	0	0	0	0	0	0	0	0	1	0	0	0		330217	NM_001033416	6		330217	NM_001033416	5	11
Gm5142	ENSMUSG00000053868	0	0	0	0	0	0	0	0.159127	0	0	0	0	2.12426	1	0	0	0.0265212		380907	NM_001004158	6		380907	NM_001004158	6	12
Kcnb2	ENSMUSG00000092083	0	0	0	0	0	0	0	0.0795636	0	0.18455	0	0	2.28173	1	0	0	0.0440189		98741	NM_001098528	5		98741	NM_001098528	5	10
Kcnv1	ENSMUSG00000022342	0	0	0	0	0	0	0	0	0	0	0	0	0	1	0	0	0		67498	NM_026200	2		67498	NM_026200	5	7
Klrb1c	ENSMUSG00000030325	0	0	0	0	0	0	0.719025	0	0	0	0	0.579781	3.78408	0.70928	0	0	0.216468		17059	NM_001159904	4		17059	NM_001159904	5	9
Lin28a	ENSMUSG00000050966	0	0	0	0	0	0	0	0	0.252141	0	0	0	1.69526	1	0	0	0.0420234		83557	NM_145833	5		83557	NM_145833	4	9
Pramel3	ENSMUSG00000067360	0	0	0	0	0	0	0	0	0	0	0	0	0	1	0	0	0		83565	NM_031390	3		83565	NM_031390	3	6
Rag1	ENSMUSG00000061311	0	0	0	0	0	0	0	0	0	0	0	0	0	1	0	0	0		19373	NM_009019	6		19373	NM_009019	3	9
Slc4a10	ENSMUSG00000026904	0	0	0	0	0	0	0.239675	0.159127	0	0.7382	0	0	3.85217	0.533893	0	0	0.1895		94229	NM_001242380	2		94229	NM_001242380	6	8
Sp6	ENSMUSG00000038560	0	0	0	0	0	0	0	0	0	0	0	0	0	1	0	0	0		83395	NM_031183	6		83395	NM_031183	5	11
Stpg2	ENSMUSG00000047940	0	0	0	0	0	0	0	0	0	0	0	0	0	1	0	0	0		381476	NM_198659	3		381476	NM_198659	5	8
Tmem132b	ENSMUSG00000070498	0	0	0	0	0	0	0.239675	0.0795636	0	0	0	0	2.28117	1	0	0	0.0532064		208151	NM_001190352	5		208151	NM_001190352	5	10
Tmem72	ENSMUSG00000048108	0	0	0	0	0	0	0.47935	0.0795636	0	0	0	0	2.81714	1	0	0	0.0931522		319776	NM_178768	6		319776	NM_178768	4	10
Vwc2l	ENSMUSG00000045648	0	0	0	0	0	0	0	0	0	0.18455	0	0	1.60333	1	0	0	0.0307583		320460	NM_177164	6		320460	NM_177164	5	11
Akr1d1	ENSMUSG00000038641	0	0	0	0	0	0	0.239675	0	0	0	0	0	1.67812	1	0	0	0.0399458		208665	NM_145364	3		208665	NM_145364	4	7
Aldh1a7	ENSMUSG00000024747	0	0	0	0	0	0	0	0	0	0	0	0	0	1	0	0	0		26358	NM_011921	4		26358	NM_011921	4	8
Arl14epl	ENSMUSG00000073568	0	0	0	0	0	0	0.47935	0.159127	0	0	0	0	3.0778	1	0	0	0.106413		381142	NM_001033446	3		381142	NM_001033446	3	6
Bnc1	ENSMUSG00000025105	0	0	0	0	0	0	0	0	0	0	0	0	0	1	0	0	0		12173	NM_007562	3		12173	NM_007562	1	4
Ccdc54	ENSMUSG00000050685	0	0	0	0	0	0	0	0	0	0	0	0	0	1	0	0	0		69339	NM_027046	5		69339	NM_027046	5	10
Cldn6	ENSMUSG00000023906	0	0	0	0	0	0	0	0.0795636	0	0	0	0	1.56651	1	0	0	0.0132606		54419	NM_018777	2		54419	NM_018777	6	8
Fam83b	ENSMUSG00000032358	0	0	0	0	0	0	0	0	0	0	0	0	0	1	0	0	0		208994	NM_001045518	6		208994	NM_001045518	5	11
Foxi2	ENSMUSG00000048377	0	0	0	0	0	0	0	0	0	0	0	0	0	1	0	0	0		270004	NM_183193	6		270004	NM_183193	2	8
Fshb	ENSMUSG00000027120	0	0	0	0	0	0	0	0	0	0	0	0	0	1	0	0	0		14308	NM_008045	6		14308	NM_008045	1	7
Gm13103	ENSMUSG00000029451	0	0	0	0	0	0	0	0.238691	0	0	0	0	2.43549	1	0	0	0.0397818		194225	NM_177571	5		194225	NM_177571	5	10
Gpr101	ENSMUSG00000036357	0	0	0	0	0	0	0	0	0	0	0	0	0	1	0	0	0		245424	NM_001033360	2		245424	NM_001033360	5	7
Il22ra2	ENSMUSG00000039760	0	0	0	0	0	0	0	0	0	0	0	0	0	1	0	0	0		237310	NM_178258	2		237310	NM_178258	7	9
Lrit1	ENSMUSG00000041044	0	0	0	0	0	0	0	0.0795636	0	0	0	0	1.56651	1	0	0	0.0132606		239037	NM_146245	1		239037	NM_146245	5	6
Padi1	ENSMUSG00000025329	0	0	0	0	0	0	0.239675	0	0.252141	0	0	0	2.42927	1	0	0	0.0819692		18599	NM_011059	6		18599	NM_011059	4	10
Pcsk1n	ENSMUSG00000039278	0	0	0	0	0	0	0	0	0	0	0	0	0	1	0	0	0		30052	NM_013892	5		30052	NM_013892	5	10
Ptgdr	ENSMUSG00000071489	0	0	0	0	0	0	0	0	0.252141	0	0.696526	0	2.70393	1	0	0	0.158111		19214	NM_008962	2		19214	NM_008962	2	4
Rit2	ENSMUSG00000057455	0	0	0	0	0	0	0	0.0795636	0	0	0	0	1.56651	1	0	0	0.0132606		19762	NM_009065	4		19762	NM_009065	4	8
Rps6ka6	ENSMUSG00000025665	0	0	0	0	0	0	0.47935	0	0	0	0	0	2.53929	1	0	0	0.0798916		67071	NM_025949	4		67071	NM_025949	5	9
Samd3	ENSMUSG00000051354	0	0	0	0	0	0	0	0	0	0	0	0	0	1	0	0	0		268288	NM_001013766	6		268288	NM_001013766	5	11
Spata31	ENSMUSG00000056223	0	0	0	0	0	0	0	0	0	0	0	0	0	1	0	0	0		78124	NM_030047	5		78124	NM_030047	5	10
Speer4b	ENSMUSG00000048703	0	0	0	0	0	0	0	0	0	0	0	0	0	1	0	0	0		73526	NM_028561	5		73526	NM_028561	1	6
Syngr3	ENSMUSG00000007021	0	0	0	0	0	0	0	0	0	0.18455	0	0	1.6073	1	0	0	0.0307583		20974	NM_011522	5		20974	NM_011522	4	9
Tshr	ENSMUSG00000020963	0	0	0	0	0	0	0	0.0795636	0.252141	0	0	0	2.28217	1	0	0	0.055284		22095	NM_001113404	5		22095	NM_011648	5	10
A4gnt	ENSMUSG00000037953	0	0	0	0	0	0	0	0	0	0	0	0	0	1	0	0	0		333424	NM_001077424	4		333424	NM_001077424	4	8
A730017C20Rik	ENSMUSG00000050875	0	0	0	0	0	0	0	0	0	0	0	0	0	1	0	0	0		225583	NM_001167925	3		225583	NM_001167925	3	6
Adam7	ENSMUSG00000022056	0	0	0	0	0	0	0.239675	0	0	0	0	0	1.67733	1	0	0	0.0399458		11500	NM_007402	6		11500	NM_007402	1	7
Adamdec1	ENSMUSG00000022057	0	0	0	0	0	0	0	0.238691	0	0	0	0	2.4362	1	0	0	0.0397818		58860	NM_021475	7		58860	NM_021475	1	8
Crhbp	ENSMUSG00000021680	0	0	0	0	0	0	0	0.0795636	0	0	0	0	1.56651	1	0	0	0.0132606		12919	NM_198408	5		12919	NM_198408	5	10
Crisp4	ENSMUSG00000025774	0	0	0	0	0	0	0	0	0	0	0	0	0	1	0	0	0		78081	NM_030033	5		78081	NM_030033	5	10
Crygb	ENSMUSG00000073658	0	0	0	0	0	0	0	0	0	0	0	0	0	1	0	0	0		12965	NM_144761	5		12965	NM_144761	5	10
Cyp4a14	ENSMUSG00000028715	0	0	0	0	0	0	0	0.0795636	0	0	0	0	1.56651	1	0	0	0.0132606		13119	NM_007822	3		13119	NM_007822	4	7
Dmrtc1b	ENSMUSG00000073027	0	0	0	0	0	0	0	0	0	0	0	0	0	1	0	0	0		632708	NM_001039116	5		632708	NM_001039116	5	10
Dppa2	ENSMUSG00000072419	0	0	0	0	0	0	0.47935	0.159127	0	0	0	0	3.07779	1	0	0	0.106413		73703	NM_028615	5		73703	NM_028615	5	10
Gabrg1	ENSMUSG00000001260	0	0	0	0	0	0	0	0	0	0	0	0	0	1	0	0	0		14405	NM_010252	3		14405	NM_010252	4	7
Gm12888	ENSMUSG00000073764	0	0	0	0	0	0	0	0	0	0	0	0	0	1	0	0	0						545677	NM_001033791	4	4
Gm13119	ENSMUSG00000070619	0	0	0	0	0	0	0	0.0795636	0	0	0	0	1.56651	1	0	0	0.0132606		433779	NM_001034101	5		433779	NM_001034101	5	10
Gm16432	ENSMUSG00000091476	0	0	0	0	0	0	0.47935	0.318254	0	0	0	0	3.46894	0.884394	0	0	0.132934		545391	NM_001034899	7		545391	NM_001034899	1	8
Gm5128	ENSMUSG00000094004	0	0	0	0	0	0	0	0	0	0	0	0	0	1	0	0	0		331529	NM_183320	3		331529	NM_183320	2	5
Gm7903	ENSMUSG00000096508	0	0	0	0	0	0	0	0	0	0	0	0	0	1	0	0	0		666040	NM_001242937	3		666040	NM_001242937	2	5
Hoxa11	ENSMUSG00000038210	0	0	0	0	0	0	0	0	0	0	0	0	0	1	0	0	0		15396	NM_010450	2		15396	NM_010450	2	4
Hsf3	ENSMUSG00000045802	0	0	0	0	0	0	0	0	0	0	0	0	0	1	0	0	0		245525	NM_172931	3		245525	NM_172931	4	7
Htr4	ENSMUSG00000026322	0	0	0	0	0	0	0	0	0	0	0	0	0	1	0	0	0		15562	NM_008313	3		15562	NM_008313	2	5
Khdc1a	ENSMUSG00000067750	0	0	0	0	0	0	0	0	0	0	0	0	0	1	0	0	0		368204	NM_183322	5		368204	NM_183322	5	10
Lep	ENSMUSG00000059201	0	0	0	0	0	0	0	0	0	0	0	0	0	1	0	0	0		16846	NM_008493	5		16846	NM_008493	1	6
Myf5	ENSMUSG00000000435	0	0	0	0	0	0	0	0	0	0	0	0	0	1	0	0	0		17877	NM_008656	4					4
NPHP3	ENSMUSG00000101152	0	0	0	0	0	0	0	0	0	0	0	0	0	1	0	0	0		74025	NM_028721	4		74025	NM_028721	3	7
Npy2r	ENSMUSG00000028004	0	0	0	0	0	0	0	0	0	0	0	0	0	1	0	0	0		18167	NM_008731	1		18167	NM_008731	4	5
Nrl	ENSMUSG00000040632	0	0	0	0	0	0	0.239675	0	0	0	0	0	1.67735	1	0	0	0.0399458		18185	NM_001136074	4		18185	NM_001136074	6	10
Olfr157	ENSMUSG00000059101	0	0	0	0	0	0	0	0	0	0	0	0	0	1	0	0	0						100040268	NM_019475	5	5
Otc	ENSMUSG00000031173	0	0	0	0	0	0	0	0	0	0	0	0	0	1	0	0	0		18416	NM_008769	5		18416	NM_008769	3	8
Otol1	ENSMUSG00000027788	0	0	0	0	0	0	0	0	0	0	0	0	0	1	0	0	0		229389	NM_001018031	4		229389	NM_001018031	4	8
Pou6f1	ENSMUSG00000098598	0	0	0	0	0	0	0	0	0	0	0	0	0	1	0	0	0		19009	NM_010127	5		19009	NM_010127	4	9
Pramef12	ENSMUSG00000028591	0	0	0	0	0	0	0	0	0	0	0	0	0	1	0	0	0		77632	NM_029948	1		77632	NM_029948	6	7
Rab44	ENSMUSG00000064147	0	0	0	0	0	0	0	0	0	0.18455	0	0.289891	2.4063	1	0	0	0.0790734		442827	NM_001002786	6		442827	NM_001002786	2	8
Rfx4	ENSMUSG00000020037	0	0	0	0	0	0	0	0	0	0.18455	0	0	1.60543	1	0	0	0.0307583		71137	NM_001024918	3		71137	NM_001024918	3	6
Rxfp3	ENSMUSG00000060735	0	0	0	0	0	0	0	0	0	0	0	0	0	1	0	0	0		239336	NM_178717	2		239336	NM_178717	1	3
Tmem174	ENSMUSG00000046082	0	0	0	0	0	0	0	0	0	0	0	0	0	1	0	0	0		68344	NM_026685	2		68344	NM_026685	2	4
Ugt2a1	ENSMUSG00000029268	0	0	0	0	0	0	0	0.0795636	0	0	0	0	1.56651	1	0	0	0.0132606		94215	NM_053184	1		94215	NM_053184	6	7
Vmn1r56	ENSMUSG00000091874	0	0	0	0	0	0	0	0	0	0	0	0	0	1	0	0	0		81015	NM_030740	5		81015	NM_030740	5	10
Zic4	ENSMUSG00000036972	0	0	0	0	0	0	0.239675	0.0795636	0	0	0	0	2.28111	1	0	0	0.0532064		22774	NM_009576	4		22774	NM_009576	4	8
Zpld1	ENSMUSG00000064310	0	0	0	0	0	0	0.239675	0.0795636	0	0	0	0	2.28106	1	0	0	0.0532064		239852	NM_178720	4		239852	NM_178720	5	9
Abcb11	ENSMUSG00000027048	0	0	0	0	0	0	0	0.0795636	0	0	0	0.289891	2.28822	1	0	0	0.0615757		27413	NM_021022	1		27413	NM_021022	7	8
AF366264	ENSMUSG00000057116	0	0	0	0	0	0	0	0	0	0	0	0	0	1	0	0	0						231201	NM_153093	4	4
Apon	ENSMUSG00000051716	0	0	0	0	0	0	0	0.0795636	0	0	0	0	1.56651	1	0	0	0.0132606		28194	NM_133996	2		28194	NM_133996	2	4
Cd200r2	ENSMUSG00000090176	0	0	0	0	0	0	0	0	0.252141	0	0	0	1.69445	1	0	0	0.0420234		271375	NM_206535	5		271375	NM_206535	3	8
Cldn8	ENSMUSG00000050520	0	0	0	0	0	0	0	0	0	0	0	0	0	1	0	0	0		54420	NM_018778	1		54420	NM_018778	2	3
Dlx3	ENSMUSG00000001510	0	0	0	0	0	0	0	0	0	0	0	0	0	1	0	0	0		13393	NM_010055	2		13393	NM_010055	2	4
Dner	ENSMUSG00000036766	0	0	0	0	0	0	0.239675	0	0	0	0	0.289891	2.45982	1	0	0	0.0882609		227325	NM_152915	1		227325	NM_152915	2	3
FMN1	ENSMUSG00000100934	0	0	0	0	0	0	0	0	0	0	0	0	0	1	0	0	0		14260	NM_001043322	1		14260	NM_010230	5	6
Gabra6	ENSMUSG00000020428	0	0	0	0	0	0	0	0	0	0	0	0	0	1	0	0	0		14399	NM_001099641	1		14399	NM_001099641	6	7
Galr1	ENSMUSG00000024553	0	0	0	0	0	0	0	0	0.252141	0.18455	0	0	2.38165	1	0	0	0.0727818		14427	NM_008082	3		14427	NM_008082	4	7
Gm1564	ENSMUSG00000051455	0	0	0	0	0	0	0	0	0	0.55365	0	0	2.8719	1	0	0	0.092275		268491	NM_001127576	1		268491	NM_001127576	2	3
Hecw1	ENSMUSG00000021301	0	0	0	0	0	0	0	0	0	0	0	0.289891	1.74293	1	0	0	0.0483151		94253	NM_001081348	1		94253	NM_001081348	1	2
Hoxa10	ENSMUSG00000000938	0	0	0	0	0	0	0	0.0795636	0	0	0	0	1.56651	1	0	0	0.0132606		15395	NM_008263	1		15395	NM_001122950	1	2
Hoxd13	ENSMUSG00000001819	0	0	0	0	0	0	0	0	0	0	0	0	0	1	0	0	0		15433	NM_008275	4		15433	NM_008275	3	7
Hoxd3	ENSMUSG00000079277	0	0	0	0	0	0	0	0	0	0	0	0	0	1	0	0	0		15434	NM_010468	2		15434	NM_010468	1	3
Htr5a	ENSMUSG00000039106	0	0	0	0	0	0	0	0.556945	0	0	0	0	3.26796	1	0	0	0.0928242		15563	NM_008314	4		15563	NM_008314	4	8
Liph	ENSMUSG00000044626	0	0	0	0	0	0	0.47935	0	0	0	0	0	2.53874	1	0	0	0.0798916		239759	NM_001083894	2		239759	NM_001083894	2	4
Lypd6b	ENSMUSG00000026765	0	0	0	0	0	0	0.239675	0	0	0.18455	0.696526	0	3.00201	0.8374	0	0	0.186792		71897	NM_027990	4		71897	NM_027990	1	5
Mrgprd	ENSMUSG00000051207	0	0	0	0	0	0	0	0	0	0	0	0	0	1	0	0	0		211578	NM_203490	4		211578	NM_203490	2	6
Nxf3	ENSMUSG00000057000	0	0	0	0	0	0	0	0.0795636	0	0	0	0	1.56651	1	0	0	0.0132606		245610	NM_001024141	1		245610	NM_001024141	6	7
Olfr70	ENSMUSG00000050215	0	0	0	0	0	0	0	0	0	0	0	0	0	1	0	0	0		56014	NM_019485	1		56014	NM_019485	1	2
Olfr701	ENSMUSG00000036744	0	0	0	0	0	0	0	0	0	0	0	0	0	1	0	0	0		66786	NM_028910	5		66786	NM_028910	1	6
Pgr	ENSMUSG00000031870	0	0	0	0	0	0	0	0.0795636	0	0	0	0	1.56651	1	0	0	0.0132606		18667	NM_008829	3		18667	NM_008829	3	6
Pgr15l	ENSMUSG00000031212	0	0	0	0	0	0	0	0	0	0	0	0	0	1	0	0	0		245526	NM_001033361	2		245526	NM_001033361	2	4
Pnma3	ENSMUSG00000046287	0	0	0	0	0	0	0	0	0	0	0	0	0	1	0	0	0		245468	NM_153169	5		245468	NM_153169	2	7
Slc13a5	ENSMUSG00000020805	0	0	0	0	0	0	0	0	0	0	0	0	0	1	0	0	0		237831	NM_001004148	5		237831	NM_001004148	3	8
Slc17a3	ENSMUSG00000036083	0	0	0	0	0	0	0.239675	0	0	0	0	0	1.6775	1	0	0	0.0399458		105355	NM_134069	2		105355	NM_134069	6	8
Snx31	ENSMUSG00000013611	0	0	0	0	0	0	0	0	0	0	0	0	0	1	0	0	0		66696	NM_025712	1		66696	NM_025712	2	3
Spag11b	ENSMUSG00000059463	0	0	0	0	0	0	0	0	0	0	0	0	0	1	0	0	0		546038	NM_001034905	2		546038	NM_001034905	6	8
Tfap2c	ENSMUSG00000028640	0	0	0	0	0	0	0	0	0	0	0.696526	0	2.1803	1	0	0	0.116088		21420	NM_001159696	4		21420	NM_009335	4	8
Timd2	ENSMUSG00000040413	0	0	0	0	0	0	0	0	0	0	0	0	0	1	0	0	0		171284	NM_001161356	4		171284	NM_001161355	3	7
Tnfsf8	ENSMUSG00000028362	0	0	0	0	0	0	0	0	0	0	0	0	0	1	0	0	0		21949	NM_009403	4		21949	NM_009403	4	8
Tph2	ENSMUSG00000006764	0	0	0	0	0	0	0.239675	0.0795636	0.252141	0	0	0	2.80209	1	0	0	0.0952298		216343	NM_173391	4		216343	NM_173391	3	7
Vip	ENSMUSG00000019772	0	0	0	0	0	0	0	0	0	0	0	0	0	1	0	0	0		22353	NM_011702	3		22353	NM_011702	3	6
Vmn2r42	ENSMUSG00000070844	0	0	0	0	0	0	0	0.0795636	0	0	0	0	1.56651	1	0	0	0.0132606		22310	NM_009493	1		22310	NM_009493	7	8
Vrtn	ENSMUSG00000071235	0	0	0	0	0	0	0	0	0	0	0	0	0	1	0	0	0		432677	NM_001168588	2		432677	NM_001168588	1	3
Vstm2a	ENSMUSG00000048834	0	0	0	0	0	0	0	0	0	0	0	0	0	1	0	0	0		211739	NM_145967	4		211739	NM_145967	4	8
Zpbp2	ENSMUSG00000017195	0	0	0	0	0	0	0	0	0	0	0	0	0	1	0	0	0		69376	NM_001166494	1		69376	NM_001166494	6	7
A330050F15Rik	ENSMUSG00000091636	0	0	0	0	0	0	0	0	0	0	0	0	0	1	0	0	0		320722	NM_001145192	2		320722	NM_001145192	5	7
Aldh3b2	ENSMUSG00000075296	0	0	0	0	0	0	0.239675	0	0	0	0	0	1.67817	1	0	0	0.0399458		621603	NM_001177438	4		621603	NM_001177438	4	8
Alx1	ENSMUSG00000036602	0	0	0	0	0	0	0	0.0795636	0	0	0.696526	0	2.42089	1	0	0	0.129348		216285	NM_172553	1		216285	NM_172553	6	7
Amer3	ENSMUSG00000045174	0	0	0	0	0	0	0	0	0	0	0	0	0	1	0	0	0		211383	NM_213727	3		211383	NM_213727	1	4
BC037034	ENSMUSG00000036948	0	0	0	0	0	0	0	0	0	0	0	0	0	1	0	0	0		231807	NM_153161	2		231807	NM_153161	1	3
Calcr	ENSMUSG00000023964	0	0	0	0	0	0	0	0.159127	0	0	0	0	2.12441	1	0	0	0.0265212		12311	NM_007588	2		12311	NM_007588	2	4
Cd209e	ENSMUSG00000040197	0	0	0	0	0	0	0	0	0	0	0	0	0	1	0	0	0		170780	NM_130905	1		170780	NM_130905	2	3
Cdk5r2	ENSMUSG00000090071	0	0	0	0	0	0	0	0	0	0	0	0	0	1	0	0	0						12570	NM_009872	2	2
Cdx4	ENSMUSG00000031326	0	0	0	0	0	0	0	1.59127	0	0	0	0	4.45967	0.365454	0	0	0.265212						12592	NM_007674	3	3
Crisp3	ENSMUSG00000025433	0	0	0	0	0	0	0.47935	0.0795636	0	0	0	0	2.81714	1	0	0	0.0931522		11572	NM_009639	4		11572	NM_009639	4	8
Cxcl13	ENSMUSG00000023078	0	0	0	0	0	0	0	0	0	0	0	0	0	1	0	0	0		55985	NM_018866	2		55985	NM_018866	2	4
Dio1	ENSMUSG00000034785	0	0	0	0	0	0	0	0	0	0	0	0	0	1	0	0	0		13370	NM_007860	1		13370	NM_007860	1	2
E030002O03Rik	ENSMUSG00000044265	0	0	0	0	0	0	0.47935	0	0	0.18455	0	0	2.95984	1	0	0	0.11065		244180	NM_172905	3		244180	NM_172905	3	6
Edn2	ENSMUSG00000028635	0	0	0	0	0	0	0	0	0	0	0	0	0	1	0	0	0						13615	NM_007902	6	6
Efcab11	ENSMUSG00000021176	0	0	0	0	0	0	0	0.238691	0	0.18455	0	0	2.97147	1	0	0	0.0705401		78767	NM_030172	1		78767	NM_030172	5	6
Elovl2	ENSMUSG00000021364	0	0	0	0	0	0	0	0.238691	0	0	0	0	2.43642	1	0	0	0.0397818		54326	NM_019423	3		54326	NM_019423	3	6
Epgn	ENSMUSG00000035020	0	0	0	0	0	0	0	0	0	0	0	0	0	1	0	0	0		71920	NM_053087	1		71920	NM_053087	2	3
Gbx2	ENSMUSG00000034486	0	0	0	0	0	0	0	0	0	0	0	0	0	1	0	0	0		14472	NM_010262	4		14472	NM_010262	4	8
Gm14124	ENSMUSG00000079008	0	0	0	0	0	0	0	0	0	0	0	0	0	1	0	0	0						100216455	NM_001142410	5	5
Gm6040	ENSMUSG00000071165	0	0	0	0	0	0	0	0	0	0	0	0	0	1	0	0	0		100503992	NM_001025353	2		100503992	NM_001025353	1	3
Gpr150	ENSMUSG00000045509	0	0	0	0	0	0	0	0	0	0	0	0	0	1	0	0	0		238725	NM_175495	3		238725	NM_175495	5	8
Gprc5d	ENSMUSG00000030205	0	0	0	0	0	0	0	0	0	0	0	0	0	1	0	0	0						93746	NM_001205396	6	6
Hoxc13	ENSMUSG00000001655	0	0	0	0	0	0	0	0	0	0	0	0	0	1	0	0	0		15422	NM_010464	2		15422	NM_010464	2	4
Il1f5	ENSMUSG00000026983	0	0	0	0	0	0	0.239675	0	0.504281	0	0	0	3.02864	1	0	0	0.123993		54450	NM_001146087	2		54450	NM_001146087	2	4
Il22	ENSMUSG00000074695	0	0	0	0	0	0	0	0	0	0	0	0	0	1	0	0	0						50929	NM_016971	1	1
Mfsd2a	ENSMUSG00000028655	0	0	0	0	0	0	0	0	0	0	0	0	0	1	0	0	0		76574	NM_029662	3		76574	NM_029662	5	8
Neurod4	ENSMUSG00000048015	0	0	0	0	0	0	0.239675	0	0	0	0	0	1.67752	1	0	0	0.0399458		11923	NM_007501	3					3
Olfm3	ENSMUSG00000027965	0	0	0	0	0	0	0	0	0	0	0	0	0	1	0	0	0		229759	NM_153157	2		229759	NM_153157	3	5
Oprk1	ENSMUSG00000025905	0	0	0	0	0	0	0.239675	0.0795636	0	0	1.39305	0	3.5845	0.691126	0	0	0.285382		18387	NM_001204371	1		18387	NM_001204371	2	3
Pax9	ENSMUSG00000001497	0	0	0	0	0	0	0	0	0	0.92275	0	0.289891	3.82506	0.706047	0	0	0.202107		18511	NM_011041	1		18511	NM_011041	1	2
Rbp3	ENSMUSG00000041534	0	0	0	0	0	0	0	0	0	0	0	0.869672	3.21502	1	0	0	0.144945		19661	NM_015745	3		19661	NM_015745	3	6
Reg4	ENSMUSG00000027876	0	0	0	0	0	0	0	0	0	0	0	0	0	1	0	0	0		67709	NM_026328	3		67709	NM_026328	3	6
Ska1	ENSMUSG00000036223	0	0	0	0	0	0	0.239675	0.0795636	0	0.18455	0	0	2.78594	1	0	0	0.0839648		66468	NM_025581	4		66468	NM_025581	3	7
Spdyb	ENSMUSG00000039296	0	0	0	0	0	0	0	0.0795636	0	0	0	0	1.56651	1	0	0	0.0132606		74673	NM_029048	3		74673	NM_029048	4	7
Syt4	ENSMUSG00000024261	0	0	0	0	0	0	0	0	0	0	0	0	0	1	0	0	0		20983	NM_009308	1		20983	NM_009308	4	5
Tex13	ENSMUSG00000042386	0	0	0	0	0	0	0	0.0795636	0	0	0	0	1.56651	1	0	0	0.0132606		83555	NM_031381	3		83555	NM_031381	2	5
Th	ENSMUSG00000000214	0	0	0	0	0	0	0	0.159127	0	0	0	0	2.1247	1	0	0	0.0265212		21823	NM_009377	5		21823	NM_009377	2	7
Tmc1	ENSMUSG00000024749	0	0	0	0	0	0	0	0	0.504281	0	0	0	2.57076	1	0	0	0.0840468		13409	NM_028953	2		13409	NM_028953	3	5
Tmem235	ENSMUSG00000070330	0	0	0	0	0	0	0	0	0	0	0	0	0	1	0	0	0		546519	NM_001085535	4		546519	NM_001085535	4	8
Tmem92	ENSMUSG00000075610	0	0	0	0	0	0	0	0	0	0	0	0	0	1	0	0	0		544806	NM_001163172	3		544806	NM_001163172	4	7
Tnfrsf11b	ENSMUSG00000063727	0	0	0	0	0	0	0.239675	0.0795636	0	0.55365	0	0.869672	4.23516	0.246332	0	0	0.290427						18383	NM_008764	2	2
Unc5cl	ENSMUSG00000043592	0	0	0	0	0	0	0	0.0795636	0	0.18455	0	0	2.28132	1	0	0	0.0440189		76589	NM_152823	1		76589	NM_152823	6	7
Vmn1r45	ENSMUSG00000044248	0	0	0	0	0	0	0	0	0	0	0	0	0	1	0	0	0		22297	NM_011684	2		22297	NM_011684	1	3
Vsig1	ENSMUSG00000031430	0	0	0	0	0	0	0	0	0.504281	0	0	0	2.57102	1	0	0	0.0840468		78789	NM_030181	1		78789	NM_030181	4	5
Wfdc5	ENSMUSG00000040154	0	0	0	0	0	0	0.239675	0.159127	0	0	0	0	2.7046	1	0	0	0.066467		209232	NM_145369	3		209232	NM_145369	1	4
A330070K13Rik	ENSMUSG00000052014	0	0	0	0	0	0	0	0.0795636	0	0	0	0	1.56651	1	0	0	0.0132606						381673	NM_198665	6	6
Apoc3	ENSMUSG00000032081	0	0	0	0	0	0	0	0	0.504281	0	0	0	2.57093	1	0	0	0.0840468		11814	NM_023114	4		11814	NM_023114	1	5
Apol7a	ENSMUSG00000010601	0	0	0	0	0	0	0	0	0	0	0	0	0	1	0	0	0						75761	NM_029419	1	1
ARHGAP30	ENSMUSG00000100327	0	0	0	0	0	0	0	0	0	0	0	0	0	1	0	0	0						226652	NM_001005508	2	2
Cbln2	ENSMUSG00000024647	0	0	0	0	0	0	0	0	0.252141	0	0	0	1.69422	1	0	0	0.0420234		12405	NM_172633	2		12405	NM_172633	2	4
Ccdc177	ENSMUSG00000062961	0	0	0	0	0	0	0.239675	0	0	0	0	0	1.67755	1	0	0	0.0399458		380768	NM_001008423	1		380768	NM_001008423	2	3
Ccl22	ENSMUSG00000031779	0	0	0	0	0	0	0	0	0	0	0	0	0	1	0	0	0		20299	NM_009137	3		20299	NM_009137	3	6
Cd207	ENSMUSG00000034783	0	0	0	0	0	0	0.239675	0	0	0	0	0	1.67804	1	0	0	0.0399458									0
Clca2	ENSMUSG00000028262	0	0	0	0	0	0	0	0	0	0.18455	0	0	1.60378	1	0	0	0.0307583		80797	NM_030601	3		80797	NM_030601	3	6
Cldn2	ENSMUSG00000047230	0	0	0	0	0	0	0.719025	0	0	0	0	0	3.06138	1	0	0	0.119837		12738	NM_016675	1		12738	NM_016675	2	3
Cxcr3	ENSMUSG00000050232	0	0	0	0	0	0	0	0.318254	0	0	0.696526	0	3.24074	0.936161	0	0	0.16913		12766	NM_009910	7					7
Cyp2b23	ENSMUSG00000040650	0	0	0	0	0	0	0.239675	0	0.252141	0	0	0	2.42926	1	0	0	0.0819692		243881	NM_001081148	2		243881	NM_001081148	5	7
D730048I06Rik	ENSMUSG00000032108	0	0	0	0	0	0	0	0	0	0	0	0	0	1	0	0	0		68171	NM_026593	2		68171	NM_026593	2	4
Dmrtc1a	ENSMUSG00000031323	0	0	0	0	0	0	0	0	0	0.55365	0	0	2.87188	1	0	0	0.092275		70887	NM_027591	2		70887	NM_027591	2	4
Eddm3b	ENSMUSG00000072575	0	0	0	0	0	0	0	0	0	0	0	0	0	1	0	0	0		219026	NM_203508	2		219026	NM_203508	5	7
Fam150a	ENSMUSG00000087247	0	0	0	0	0	0	0	0	0	0.18455	0	0	1.60331	1	0	0	0.0307583						620393	NM_001195732	1	1
Fam159b	ENSMUSG00000042655	0	0	0	0	0	0	0	0	0	0	0	0.289891	1.74287	1	0	0	0.0483151						77803	NM_029984	6	6
Foxb1	ENSMUSG00000059246	0	0	0	0	0	0	0	0	0	0	0	0.289891	1.74317	1	0	0	0.0483151		64290	NM_022378	5					5
Gabra4	ENSMUSG00000029211	0	0	0	0	0	0	0	0	0	0	0	0	0	1	0	0	0		14397	NM_010251	3		14397	NM_010251	3	6
Gabrp	ENSMUSG00000020159	0	0	0	0	0	0	0	0	0	0	0	0	0	1	0	0	0		216643	NM_146017	2		216643	NM_146017	3	5
Gjd4	ENSMUSG00000036855	0	0	0	0	0	0	0	0	0	0	0	0.289891	1.74277	1	0	0	0.0483151		225152	NM_153086	1		225152	NM_153086	2	3
Gm4937	ENSMUSG00000071738	0	0	0	0	0	0	0	0	0.252141	0	0	0	1.69516	1	0	0	0.0420234		238829	NM_001013760	6					6
Gpr152	ENSMUSG00000044724	0	0	0	0	0	0	0	0	0	0	0.696526	0	2.1803	1	0	0	0.116088		269053	NM_206973	5		269053	NM_206973	1	6
Gpr25	ENSMUSG00000052759	0	0	0	0	0	0	0	0	0.252141	0	0	0	1.69476	1	0	0	0.0420234		383563	NM_001101516	2					2
Grm6	ENSMUSG00000000617	0	0	0	0	0	0	0	0	0	0	0	0	0	1	0	0	0		108072	NM_173372	3					3
Grp	ENSMUSG00000024517	0	0	0	0	0	0	0	0	0	0	0	0	0	1	0	0	0						225642	NM_175012	1	1
Id4	ENSMUSG00000021379	0	0	0	0	0	0	0	0	0	0.3691	0	0	2.38816	1	0	0	0.0615167		15904	NM_031166	4		15904	NM_031166	2	6
Irg1	ENSMUSG00000022126	0	0	0	0	0	0	0	0	0	0	0	0	0	1	0	0	0		16365	NM_008392	2		16365	NM_008392	3	5
Kera	ENSMUSG00000019932	0	0	0	0	0	0	0	0	0	0	0	0	0	1	0	0	0		16545	NM_008438	1		16545	NM_008438	1	2
Krt15	ENSMUSG00000054146	0	0	0	0	0	0	0	0	0	0	0	0	0	1	0	0	0		16665	NM_008469	3		16665	NM_008469	4	7
Krt4	ENSMUSG00000059668	0	0	0	0	0	0	0	0	0	0.18455	0	0	1.60703	1	0	0	0.0307583		16682	NM_008475	5		16682	NM_008475	1	6
Krt86	ENSMUSG00000067614	0	0	0	0	0	0	0	0	0	0	0	0	0	1	0	0	0		16679	NM_010667	3		16679	NM_010667	3	6
Lrrtm4	ENSMUSG00000052581	0	0	0	0	0	0	0	0	0	0	0	0	0	1	0	0	0		243499	NM_178731	5		243499	NM_178731	1	6
Magea5	ENSMUSG00000079349	0	0	0	0	0	0	0	0	0	0	0	0	0	1	0	0	0		17141	NM_020018	3		17141	NM_020018	4	7
Matn1	ENSMUSG00000040533	0	0	0	0	0	0	0	0	0	0	0	0	0	1	0	0	0		17180	NM_010769	2		17180	NM_010769	2	4
Mbd3l2	ENSMUSG00000047508	0	0	0	0	0	0	0	0.0795636	0	0	0	0	1.56651	1	0	0	0.0132606		234988	NM_144934	1		234988	NM_144934	1	2
Mcoln3	ENSMUSG00000036853	0	0	0	0	0	0	0	0	0.252141	0	0	0	1.69526	1	0	0	0.0420234		171166	NM_134160	3		171166	NM_134160	3	6
Mesp2	ENSMUSG00000030543	0	0	0	0	0	0	0	0	0.504281	0	0	0	2.57094	1	0	0	0.0840468						17293	NM_008589	7	7
Mpped1	ENSMUSG00000041708	0	0	0	0	0	0	0	0	0.252141	0	0	0	1.69454	1	0	0	0.0420234		223726	NM_172610	2		223726	NM_172610	1	3
Ms4a13	ENSMUSG00000057240	0	0	0	0	0	0	0	0	0	0	0	0	0	1	0	0	0		73466	NM_198224	1		73466	NM_198224	1	2
Myoz3	ENSMUSG00000049173	0	0	0	0	0	0	0	0	0.252141	0	0	0	1.69423	1	0	0	0.0420234		170947	NM_133363	2		170947	NM_133363	2	4
Naip1	ENSMUSG00000021640	0	0	0	0	0	0	0	0	0	0	0	0	0	1	0	0	0		17940	NM_008670	1		17940	NM_008670	4	5
Nmur2	ENSMUSG00000037393	0	0	0	0	0	0	0	0.0795636	0	0	0	0	1.56651	1	0	0	0.0132606		216749	NM_153079	3		216749	NM_153079	3	6
Nrsn1	ENSMUSG00000048978	0	0	0	0	0	0	0	0	0	0	0	0	0	1	0	0	0		22360	NM_009513	3		22360	NM_009513	3	6
Pcdh8	ENSMUSG00000036422	0	0	0	0	0	0	0	0	0.252141	0	0	0	1.69492	1	0	0	0.0420234		18530	NM_001042726	1					1
Pdcd1	ENSMUSG00000026285	0	0	0	0	0	0	0	0.0795636	0	0	0	0	1.56651	1	0	0	0.0132606						18566	NM_008798	1	1
Pglyrp4	ENSMUSG00000042250	0	0	0	0	0	0	0.47935	0	0	0.18455	0	0	2.95985	1	0	0	0.11065		384997	NM_001165968	6		384997	NM_001165968	1	7
Pnma5	ENSMUSG00000050424	0	0	0	0	0	0	0	0.0795636	0	0	0	0	1.56651	1	0	0	0.0132606		385377	NM_001100461	3		385377	NM_001100461	2	5
Pof1b	ENSMUSG00000034607	0	0	0	0	0	0	0	0	0	0	0	0	0	1	0	0	0		69693	NM_181579	2		69693	NM_181579	2	4
Ppp1r42	ENSMUSG00000025916	0	0	0	0	0	0	0	0.159127	0	0	0	0	2.12403	1	0	0	0.0265212		69312	NM_145692	6					6
Prdm14	ENSMUSG00000042414	0	0	0	0	0	0	0	0	0.252141	0	0	0	1.69455	1	0	0	0.0420234		383491	NM_001081209	6		383491	NM_001081209	1	7
Prss29	ENSMUSG00000034039	0	0	0	0	0	0	0	0	0	0	0	0	0	1	0	0	0		114662	NM_053260	1		114662	NM_053260	6	7
Prss35	ENSMUSG00000033491	0	0	0	0	0	0	0	0	0	0	0	0	0	1	0	0	0		244954	NM_178738	2		244954	NM_178738	2	4
Prss44	ENSMUSG00000032493	0	0	0	0	0	0	0.239675	0	0	0	0	0	1.67733	1	0	0	0.0399458		73336	NM_148940	6		73336	NM_148940	1	7
Ptger3	ENSMUSG00000040016	0	0	0	0	0	0	0	0.238691	0	0.18455	0	0	2.97158	1	0	0	0.0705401		19218	NM_011196	1		19218	NM_011196	1	2
Pus3	ENSMUSG00000032103	0	0	0	0	0	0	0	0	0	0	0	0	0	1	0	0	0		67049	NM_023292	3		67049	NM_023292	1	4
Ralyl	ENSMUSG00000096025	0	0	0	0	0	0	0	0	0	0	0	0	0	1	0	0	0		76897	NM_001163330	1					1
Rtp1	ENSMUSG00000033383	0	0	0	0	0	0	0	0	0	0	0	0	0	1	0	0	0		239766	NM_001004151	3		239766	NM_001004151	1	4
Sec14l3	ENSMUSG00000054986	0	0	0	0	0	0	0	0.0795636	0.252141	0	0	0	2.28218	1	0	0	0.055284						380683	NM_001029937	4	4
Sectm1b	ENSMUSG00000039364	0	0	0	0	0	0	0	0	0.252141	0	0	0	1.6946	1	0	0	0.0420234		58210	NM_026907	2		58210	NM_026907	1	3
Serp2	ENSMUSG00000052584	0	0	0	0	0	0	0	0	0	0	0	0.289891	1.74324	1	0	0	0.0483151		72661	NM_001160326	3		72661	NM_001160326	1	4
Serpina3j	ENSMUSG00000079013	0	0	0	0	0	0	0	0.0795636	0	0	0	0	1.56651	1	0	0	0.0132606		238395	NM_001101472	2		238395	NM_001101472	4	6
Serpinb9e	ENSMUSG00000062342	0	0	0	0	0	0	0	0	0	0	0	0	0	1	0	0	0		20710	NM_011456	5		20710	NM_011456	2	7
Slc22a22	ENSMUSG00000022366	0	0	0	0	0	0	0	0.0795636	0	0	0	0	1.56651	1	0	0	0.0132606						210463	NM_172378	6	6
Slc7a13	ENSMUSG00000041052	0	0	0	0	0	0	0	0	0	0	0	0	0	1	0	0	0		74087	NM_028746	1		74087	NM_028746	5	6
Spatc1l	ENSMUSG00000009115	0	0	0	0	0	0	0	0	0	0	0	0	0	1	0	0	0						76573	NM_029661	3	3
Spink5	ENSMUSG00000055561	0	0	0	0	0	0	0	0.159127	0	0.18455	0	0	2.7087	1	0	0	0.0572795		72432	NM_001081180	2		72432	NM_001081180	1	3
Tacr2	ENSMUSG00000020081	0	0	0	0	0	0	0.239675	0	0	0	0	0	1.67761	1	0	0	0.0399458		21337	NM_009314	6					6
Tcl1	ENSMUSG00000041359	0	0	0	0	0	0	0	0	0	0	0	0	0	1	0	0	0		21432	NM_009337	2		21432	NM_009337	1	3
Tctex1d1	ENSMUSG00000028523	0	0	0	0	0	0	0	0	0	0.18455	0	0	1.60378	1	0	0	0.0307583		67344	NM_026100	3		67344	NM_001163767	2	5
Tgm3	ENSMUSG00000027401	0	0	0	0	0	0	0.239675	0	0	0	0	0.289891	2.45994	1	0	0	0.0882609		21818	NM_009374	3		21818	NM_009374	2	5
TRPC2	ENSMUSG00000100254	0	0	0	0	0	0	0	0	0	0	0	0	0	1	0	0	0		22064	NM_011644	3		22064	NM_011644	2	5
Upk3a	ENSMUSG00000022435	0	0	0	0	0	0	0	0	0	0	0	0	0	1	0	0	0						22270	NM_023478	1	1
Uroc1	ENSMUSG00000034456	0	0	0	0	0	0	0	0.0795636	0	0	0	0	1.56651	1	0	0	0.0132606		243537	NM_144940	4		243537	NM_144940	2	6
Usp29	ENSMUSG00000051527	0	0	0	0	0	0	0	0	0	0	0	0	0	1	0	0	0		57775	NM_021323	2		57775	NM_021323	2	4
Vmn2r81	ENSMUSG00000055515	0	0	0	0	0	0	0	0	0	0	0	0	0	1	0	0	0		216144	NM_175936	3		216144	NM_175936	4	7
Abo	ENSMUSG00000015787	0	0	0	0	0	0	0	0	0	0	0	0	0	1	0	0	0		80908	NM_030718	2		80908	NM_030718	1	3
Acot12	ENSMUSG00000021620	0	0	0	0	0	0	0.239675	0.0795636	0	0	0	0	2.28107	1	0	0	0.0532064		74156	NM_028790	1		74156	NM_028790	2	3
Amdhd1	ENSMUSG00000015890	0	0	0	0	0	0	0.239675	0	0	0	0	0	1.67754	1	0	0	0.0399458		71761	NM_027908	2		71761	NM_027908	1	3
Apoc1	ENSMUSG00000040564	0	0	0	0	0	0	0	0	0	0	0	0	0	1	0	0	0		11812	NM_007469	5					5
Apol9a	ENSMUSG00000057346	0	0	0	0	0	0	0	0.159127	0.756422	0	0	0	3.44229	0.949058	0	0	0.152591						223672	NM_173786	6	6
Bex4	ENSMUSG00000047844	0	0	0	0	0	0	0	0	0	0	0	0	0	1	0	0	0						406217	NM_212457	6	6
Cabp5	ENSMUSG00000005649	0	0	0	0	0	0	0	0.0795636	0	0	0	0	1.56651	1	0	0	0.0132606		29865	NM_013877	2		29865	NM_013877	2	4
Ccdc147	ENSMUSG00000046585	0	0	0	0	0	0	0	0	0	0.3691	0	0	2.38817	1	0	0	0.0615167		381229	NM_001163267	1		381229	NM_001163267	3	4
Ccl20	ENSMUSG00000026166	0	0	0	0	0	0	0.47935	0	0	0	0	0	2.53945	1	0	0	0.0798916		20297	NM_016960	2		20297	NM_016960	2	4
Cd200r3	ENSMUSG00000036172	0	0	0	0	0	0	0	0	0	0	0	0.289891	1.74287	1	0	0	0.0483151		74603	NM_001128132	2		74603	NM_001128132	2	4
Ces1a	ENSMUSG00000071047	0	0	0	0	0	0	0	0	0	0	0	0	0	1	0	0	0		244595	NM_001013764	3		244595	NM_001013764	3	6
Chst5	ENSMUSG00000031952	0	0	0	0	0	0	0	0	0	0	0	0	0	1	0	0	0		56773	NM_019950	1		56773	NM_019950	1	2
Clec7a	ENSMUSG00000102040	0	0	0	0	0	0	0	0	0	0	0	0	0	1	0	0	0						56644	NM_020008	4	4
Clrn3	ENSMUSG00000050866	0	0	0	0	0	0	0	0	0	0	0	0	0	1	0	0	0		212070	NM_178669	1		212070	NM_178669	2	3
Crisp2	ENSMUSG00000023930	0	0	0	0	0	0	0	0	0	0	0	0.289891	1.74281	1	0	0	0.0483151		22024	NM_009420	5					5
Cyp7a1	ENSMUSG00000028240	0	0	0	0	0	0	0	0	0	0	0	0	0	1	0	0	0		13122	NM_007824	3		13122	NM_007824	2	5
Cypt14	ENSMUSG00000095240	0	0	0	0	0	0	0	0	0	0	0	0	0	1	0	0	0						100504400	NM_001191032	1	1
Daw1	ENSMUSG00000053161	0	0	0	0	0	0	0	0	0	0	0	0	0	1	0	0	0		71227	NM_027725	3		71227	NM_027725	2	5
Dcstamp	ENSMUSG00000022303	0	0	0	0	0	0	0	0	0	0	0	0	0	1	0	0	0		75766	NM_029422	1		75766	NM_029422	2	3
Defb30	ENSMUSG00000075571	0	0	0	0	0	0	0	0	0	0	0	0	0	1	0	0	0		73670	NM_001039566	3		73670	NM_001039566	2	5
Dusp9	ENSMUSG00000031383	0	0	0	0	0	0	0	0	0	0	0	0	0	1	0	0	0						75590	NM_029352	6	6
Ear6	ENSMUSG00000062148	0	0	0	0	0	0	0	0	0	0	0	0	0	1	0	0	0						93719	NM_053111	6	6
Entpd8	ENSMUSG00000036813	0	0	0	0	0	0	0	0	0	0.18455	0	0	1.60342	1	0	0	0.0307583		72090	NM_028093	3		72090	NM_028093	2	5
Fa2h	ENSMUSG00000033579	0	0	0	0	0	0	0	0.0795636	0	0	0	0	1.56651	1	0	0	0.0132606		338521	NM_178086	2		338521	NM_178086	1	3
Fam43b	ENSMUSG00000078235	0	0	0	0	0	0	0	0	0	0	0	0	0	1	0	0	0		625638	NM_001081672	1		625638	NM_001081672	4	5
Fcrl6	ENSMUSG00000070504	0	0	0	0	0	0	0	0	0	0	0	0	0	1	0	0	0		677296	NM_001164725	2		677296	NM_001164725	3	5
Fga	ENSMUSG00000028001	0	0	0	0	0	0	0.239675	0	0	0	0	0	1.67875	1	0	0	0.0399458		14161	NM_010196	3		14161	NM_010196	3	6
Fzd10	ENSMUSG00000081683	0	0	0	0	0	0	0	0	0	0	0	0	0	1	0	0	0		93897	NM_175284	3		93897	NM_175284	1	4
Gdf1	ENSMUSG00000055694	0	0	0	0	0	0	0	0	0	0	0	0	0	1	0	0	0									0
Gdpd4	ENSMUSG00000035582	0	0	0	0	0	0	0	0	0	0.18455	0	0	1.60515	1	0	0	0.0307583		233537	NM_177696	3		233537	NM_177696	1	4
Gm11437	ENSMUSG00000051452	0	0	0	0	0	0	0.47935	0.0795636	0.252141	0.3691	0	0	3.76028	0.441301	0	0	0.196692		628813	NM_001037932	6					6
Gm12695	ENSMUSG00000078639	0	0	0	0	0	0	0	0	0	0	0	0	0	1	0	0	0		620779	NM_001081284	3		620779	NM_001081284	3	6
Gm13083	ENSMUSG00000066688	0	0	0	0	0	0	0.239675	0.0795636	0	0	0	0	2.28121	1	0	0	0.0532064		279185	NM_001126324	2		279185	NM_001126324	3	5
Gm46	ENSMUSG00000071179	0	0	0	0	0	0	0.239675	0	0	0	0	0	1.67753	1	0	0	0.0399458		194604	XM_112098	3		194604	XM_112098	3	6
Gm5622	ENSMUSG00000079244	0	0	0	0	0	0	0	0	0	0	0	0	0	1	0	0	0						434459	NM_001013816	5	5
Gm7534	ENSMUSG00000073747	0	0	0	0	0	0	0.239675	0	0	0	0	0	1.6783	1	0	0	0.0399458		665186	NM_001080712	3		665186	NM_001080712	3	6
Gm853	ENSMUSG00000023120	0	0	0	0	0	0	0	0	0	0	0	0	0	1	0	0	0		332942	NM_001034872	1		332942	NM_001034872	1	2
Gm904	ENSMUSG00000096641	0	0	0	0	0	0	0	0	0	0	0	0	0	1	0	0	0		380845	NM_001033770	1		380845	NM_001033770	5	6
Gpr156	ENSMUSG00000046961	0	0	0	0	0	0	0.239675	0.0795636	0	0	0	0	2.28107	1	0	0	0.0532064		239845	NM_153394	3		239845	NM_153394	3	6
Gramd2	ENSMUSG00000074259	0	0	0	0	0	0	0	0.0795636	0	0	0	0	1.56651	1	0	0	0.0132606		546134	NM_001033498	3		546134	NM_001033498	2	5
H2bfm	ENSMUSG00000048155	0	0	0	0	0	0	0	0	0	0	0	0	0	1	0	0	0		69389	NM_027067	2		69389	NM_027067	3	5
HNRNPU	ENSMUSG00000100725	0	0	0	0	0	0	0	0	0	0	0	0	0	1	0	0	0		51810	NM_016805	2		51810	NM_016805	2	4
Hoxd10	ENSMUSG00000050368	0	0	0	0	0	0	0	0	0	0	0	0	0	1	0	0	0		15430	NM_013554	2		15430	NM_013554	1	3
Hrnr	ENSMUSG00000041991	0	0	0	0	0	0	4.7935	0.556945	0	0	0	4.63825	6.69147	0.00128366	1	0	1.66478						68723	NM_133698	2	2
Htr3b	ENSMUSG00000008590	0	0	0	0	0	0	0	0	0	0	0	0	0	1	0	0	0		57014	NM_020274	1		57014	NM_020274	1	2
Ibsp	ENSMUSG00000029306	0	0	0	0	0	0	0	0	0	0	0.696526	0	2.1803	1	0	0	0.116088		15891	NM_008318	1		15891	NM_008318	2	3
Il10	ENSMUSG00000016529	0	0	0	0	0	0	0	0	0	0.3691	0	0	2.38816	1	0	0	0.0615167		16153	NM_010548	2		16153	NM_010548	2	4
Inhbe	ENSMUSG00000047492	0	0	0	0	0	0	0	0	0	0	0	0	0	1	0	0	0		16326	NM_008382	3		16326	NM_008382	3	6
Krt25	ENSMUSG00000035831	0	0	0	0	0	0	0	0	0	0	0	0	0	1	0	0	0						70810	NM_133730	1	1
Lipi	ENSMUSG00000032948	0	0	0	0	0	0	0	0	0	0.18455	0	0	1.6071	1	0	0	0.0307583		320355	NM_177142	1		320355	NM_001252513	4	5
Magel2	ENSMUSG00000056972	0	0	0	0	0	0	0	0	0	0	0	0	0	1	0	0	0		27385	NM_013779	1		27385	NM_013779	2	3
Msx3	ENSMUSG00000025469	0	0	0	0	0	0	0	0	0.252141	0	0	0	1.69514	1	0	0	0.0420234		17703	NM_010836	3		17703	NM_010836	3	6
Nlgn1	ENSMUSG00000063887	0	0	0	0	0	0	0	0	0	0	0	0	0	1	0	0	0		192167	NM_138666	2		192167	NM_001163387	1	3
Obox2	ENSMUSG00000074369	0	0	0	0	0	0	0	0	0	0.3691	0	0	2.38816	1	0	0	0.0615167		246792	NM_145708	1		246792	NM_145708	1	2
Otx2	ENSMUSG00000021848	0	0	0	0	0	0	0	0	0	0	0	0	0	1	0	0	0		18424	NM_144841	2		18424	NM_144841	1	3
P2ry4	ENSMUSG00000044359	0	0	0	0	0	0	0	0	0	0.18455	0	0	1.6037	1	0	0	0.0307583		57385	NM_020621	3		57385	NM_020621	2	5
Pkd2l1	ENSMUSG00000037578	0	0	0	0	0	0	0	0	0	0	0	0	0	1	0	0	0		329064	NM_181422	3		329064	NM_181422	3	6
Pla2g4c	ENSMUSG00000033847	0	0	0	0	0	0	0	0	0	0	0	0	0	1	0	0	0		232889	NM_001168504	2		232889	NM_001004762	1	3
Pmp2	ENSMUSG00000052468	0	0	0	0	0	0	0	0.0795636	0	0	0	0	1.56651	1	0	0	0.0132606		18857	NM_001030305	2		18857	NM_001030305	2	4
Ppp3r2	ENSMUSG00000028310	0	0	0	0	0	0	0	0	0	0	0	0	0	1	0	0	0		19059	NM_001004025	1		19059	NM_001004025	2	3
Prl5a1	ENSMUSG00000017064	0	0	0	0	0	0	0	0	0	0	0	0	0	1	0	0	0		28078	NM_023746	2		28078	NM_023746	2	4
Rdh19	ENSMUSG00000054052	0	0	0	0	0	0	0.239675	0	0	0	0	0	1.67753	1	0	0	0.0399458		216453	NM_147222	5		216453	NM_147222	1	6
Rhov	ENSMUSG00000034226	0	0	0	0	0	0	0	0	0	0	0	0	0	1	0	0	0		228543	NM_145530	2		228543	NM_145530	2	4
Rsc1a1	ENSMUSG00000040715	0	0	0	0	0	0	0	0	0	0	0	0	0	1	0	0	0		69994	NM_023544	2		69994	NM_023544	1	3
Scgb1b27	ENSMUSG00000066583	0	0	0	0	0	0	0	0.0795636	0	0	0	0	1.56651	1	0	0	0.0132606									0
Serpinb2	ENSMUSG00000062345	0	0	0	0	0	0	0	0	0	0	0	0	0	1	0	0	0		18788	NM_011111	3		18788	NM_011111	3	6
Sftpa1	ENSMUSG00000021789	0	0	0	0	0	0	0	0	0	0.18455	0	0	1.60579	1	0	0	0.0307583		20387	NM_023134	1		20387	NM_023134	2	3
Slc6a14	ENSMUSG00000031089	0	0	0	0	0	0	0	0	0	0	0	0	0	1	0	0	0						56774	NM_020049	1	1
Sntn	ENSMUSG00000044772	0	0	0	0	0	0	0	0	0	0	0	0	0	1	0	0	0		218739	NM_177624	2		218739	NM_177624	4	6
Sowahd	ENSMUSG00000044400	0	0	0	0	0	0	0	0	0	0	0	0	0	1	0	0	0		245381	NM_173779	2		245381	NM_173779	3	5
Sycn	ENSMUSG00000084174	0	0	0	0	0	0	0	0	0	0	0	0	0	1	0	0	0		68416	NM_026716	3		68416	NM_026716	3	6
Tex24	ENSMUSG00000071138	0	0	0	0	0	0	0	0	0	0.18455	0	0	1.60558	1	0	0	0.0307583		541463	NM_001013609	2		541463	NM_001013609	1	3
Tmem239	ENSMUSG00000049692	0	0	0	0	0	0	0	0	0	0	0	0	0	1	0	0	0		66766	NM_025753	6					6
Ttc23l	ENSMUSG00000022249	0	0	0	0	0	0	0	0	0	0	0	0	0	1	0	0	0		75777	NM_029430	3		75777	NM_029430	3	6
Tyr	ENSMUSG00000004651	0	0	0	0	0	0	0	0	0	0	0	0	0	1	0	0	0		22173	NM_011661	2		22173	NM_011661	2	4
Ugt2b36	ENSMUSG00000070704	0	0	0	0	0	0	0	0	0	0	0	0	0	1	0	0	0						231396	NM_001029867	6	6
Vmn1r132	ENSMUSG00000074322	0	0	0	0	0	0	0	0	0	0	0	0	0	1	0	0	0									0
Vsx1	ENSMUSG00000033080	0	0	0	0	0	0	0.239675	0	0	0	0	0	1.67906	1	0	0	0.0399458		114889	NM_054068	1		114889	NM_054068	2	3
Zfp352	ENSMUSG00000070902	0	0	0	0	0	0	0	0	0	0	0	0	0	1	0	0	0						236537	NM_153102	1	1
Zmynd12	ENSMUSG00000070806	0	0	0	0	0	0	0	0	0	0	0.696526	0.579781	3.34169	0.887207	0	0	0.212718		332934	NM_001014900	4		332934	NM_001014900	1	5
A630095E13Rik	ENSMUSG00000070313	0	0	0	0	0	0	0.47935	0.159127	0	0	0.696526	0	3.52397	0.692693	0	0	0.222501						235973	NM_001033325	5	5
Abcc12	ENSMUSG00000036872	0	0	0	0	0	0	0	0.0795636	0	0.18455	0	0	2.28143	1	0	0	0.0440189		244562	NM_172912	1		244562	NM_172912	2	3
Akr1c21	ENSMUSG00000021207	0	0	0	0	0	0	0	0	0	0	0	0	0	1	0	0	0		77337	NM_029901	2		77337	NM_029901	2	4
Anks4b	ENSMUSG00000030909	0	0	0	0	0	0	0	0	0	0	0	0	0	1	0	0	0		72074	NM_028085	3		72074	NM_028085	2	5
Arhgap36	ENSMUSG00000036198	0	0	0	0	0	0	0	0.0795636	0	0	0	0	1.56651	1	0	0	0.0132606		75404	NM_001081123	1		75404	NM_001081123	4	5
B3gnt4	ENSMUSG00000029431	0	0	0	0	0	0	0	0	0	0	0	0	0	1	0	0	0		231727	NM_198611	5					5
BC030500	ENSMUSG00000049946	0	0	0	0	0	0	0	0.159127	0	0	0	0	2.12435	1	0	0	0.0265212		234290	NM_173411	1		234290	NM_173411	1	2
Brs3	ENSMUSG00000031130	0	0	0	0	0	0	0	0	0	0	0	0	0	1	0	0	0		12209	NM_009766	1		12209	NM_009766	1	2
Btbd17	ENSMUSG00000000202	0	0	0	0	0	0	0.239675	0	0	0.7382	0	0.289891	3.85198	0.55529	0	0	0.211294		72014	NM_028055	4					4
Caln1	ENSMUSG00000060371	0	0	0	0	0	0	0	0	0	0.18455	0	0	1.60429	1	0	0	0.0307583		140904	NM_021371	3		140904	NM_021371	1	4
Capn11	ENSMUSG00000058626	0	0	0	0	0	0	0.47935	0	0.504281	0	0	0	3.42621	0.957912	0	0	0.163938		268958	NM_001013767	4		268958	NM_001013767	1	5
Casp14	ENSMUSG00000005355	0	0	0	0	0	0	0	0	0	0	0	0	0	1	0	0	0		12365	NM_009809	1		12365	NM_009809	1	2
Cdcp2	ENSMUSG00000047636	0	0	0	0	0	0	0	0	0	0	0	0	0	1	0	0	0		242603	NM_172873	3		242603	NM_172873	1	4
Ceacam12	ENSMUSG00000030366	0	0	0	0	0	0	0	0	0	0.3691	0	0	2.38816	1	0	0	0.0615167		67315	NM_001162523	1		67315	NM_026087	1	2
Cela1	ENSMUSG00000023031	0	0	0	0	0	0	0.239675	0.0795636	0.252141	0	0	0.289891	3.19059	0.746167	0	0	0.143545						109901	NM_033612	5	5
Clca6	ENSMUSG00000068547	0	0	0	0	0	0	0	0	0	0	0	0	0	1	0	0	0									0
Clcnka	ENSMUSG00000033770	0	0	0	0	0	0	0	0.159127	0	0	0	0	2.12411	1	0	0	0.0265212		12733	NM_024412	1		12733	NM_024412	2	3
Clec3a	ENSMUSG00000008874	0	0	0	0	0	0	0	0	0	0	0	0	0	1	0	0	0		403395	NM_001007223	4		403395	NM_001007223	1	5
Cnga4	ENSMUSG00000030897	0	0	0	0	0	0	0	0	0	0	0	0	0	1	0	0	0		233649	NM_001033317	4		233649	NM_001033317	1	5
Cplx1	ENSMUSG00000033615	0	0	0	0	0	0	0	0	0	0	0	0	0	1	0	0	0		12889	NM_007756	2		12889	NM_007756	2	4
Ctsj	ENSMUSG00000055298	0	0	0	0	0	0	0	0	0.252141	0	0	0	1.69455	1	0	0	0.0420234						26898	NM_012007	4	4
Cyp2a5	ENSMUSG00000005547	0	0	0	0	0	0	0	0	0	0	0	0	0	1	0	0	0		13087	NM_007812	1					1
Defb43	ENSMUSG00000075572	0	0	0	0	0	0	0	0	0	0	0	0	0	1	0	0	0									0
Dsc3	ENSMUSG00000059898	0	0	0	0	0	0	0.47935	0	0	0.18455	0	0	2.95985	1	0	0	0.11065		13507	NM_007882	4		13507	NM_007882	1	5
Duoxa2	ENSMUSG00000027225	0	0	0	0	0	0	0	0	0	0	0	0	0	1	0	0	0		66811	NM_025777	4		66811	NM_025777	1	5
Esr2	ENSMUSG00000021055	0	0	0	0	0	0	0	0	0	0.18455	0	0	1.60667	1	0	0	0.0307583		13983	NM_010157	2		13983	NM_207707	1	3
Fam170a	ENSMUSG00000035420	0	0	0	0	0	0	0	0	0	0	0	0	0	1	0	0	0		225497	NM_001004061	1					1
Fam89b	ENSMUSG00000024939	0	0	0	0	0	0	0	0	0.252141	0	0	0	1.6942	1	0	0	0.0420234		17826	NM_181452	2		17826	NM_181452	2	4
Fezf2	ENSMUSG00000021743	0	0	0	0	0	0	0	0.159127	0	0	0	0	2.12425	1	0	0	0.0265212						54713	NM_080433	4	4
Foxi1	ENSMUSG00000047861	0	0	0	0	0	0	0.9587	0	0.252141	0	0	0	3.73626	0.732405	0	0	0.201807		14233	NM_023907	1		14233	NM_023907	2	3
Fut1	ENSMUSG00000008461	0	0	0	0	0	0	0	0	0	0	0	0.289891	1.74357	1	0	0	0.0483151						14343	NM_008051	1	1
Gdf2	ENSMUSG00000072625	0	0	0	0	0	0	0	0	0	0	0	0	0	1	0	0	0		12165	NM_019506	2		12165	NM_019506	1	3
Gfi1b	ENSMUSG00000026815	0	0	0	0	0	0	0	0.0795636	0	0	0	0	1.56651	1	0	0	0.0132606		14582	NM_008114	3		14582	NM_001160406	2	5
Gm12886	ENSMUSG00000078576	0	0	0	0	0	0	0	0	0	0	0	0	0	1	0	0	0									0
Gm156	ENSMUSG00000071158	0	0	0	0	0	0	0	0	0	0	0	0	0	1	0	0	0		232415	NM_001014997	2		232415	NM_001014997	1	3
Gm4894	ENSMUSG00000054156	0	0	0	0	0	0	0	0	0	0	0	0	0	1	0	0	0		235327	NM_177701	1		235327	NM_177701	1	2
Gm8267	ENSMUSG00000091923	0	0	0	0	0	0	1.19837	0	0	0.7382	0	0	4.43398	0.342858	0	0	0.322762						666744	NM_001162954	5	5
Gtf2a1l	ENSMUSG00000024154	0	0	0	0	0	0	0	0	0	0	0.696526	0	2.1803	1	0	0	0.116088						71828	NM_023630	5	5
Hao2	ENSMUSG00000027870	0	0	0	0	0	0	0	0	0	0	0	0	0	1	0	0	0						56185	NM_019545	2	2
Hyal4	ENSMUSG00000029680	0	0	0	0	0	0	0	0	0	0	0	0	0	1	0	0	0		77042	NM_029848	1		77042	NM_029848	3	4
Il12rb1	ENSMUSG00000000791	0	0	0	0	0	0	0	0	0.252141	0	0	0	1.69508	1	0	0	0.0420234		16161	NM_008353	2		16161	NM_008353	2	4
Irs4	ENSMUSG00000054667	0	0	0	0	0	0	0	0.159127	0	0	0	0	2.12403	1	0	0	0.0265212		16370	NM_010572	2		16370	NM_010572	2	4
Kap	ENSMUSG00000032758	0	0	0	0	0	0	0	0	0	0	0	0	0	1	0	0	0		16483	NM_010594	5					5
Klrc2	ENSMUSG00000052736	0	0	0	0	0	0	0	0.0795636	0	0.18455	0	0	2.28155	1	0	0	0.0440189		16642	NM_010653	2		16642	NM_010653	2	4
Krt42	ENSMUSG00000053654	0	0	0	0	0	0	0	0.0795636	0	0	0.696526	0	2.42086	1	0	0	0.129348						68239	NM_212483	2	2
Krt6a	ENSMUSG00000058354	0	0	0	0	0	0	0	0	0	0	0	0	0	1	0	0	0		16687	NM_008476	4		16687	NM_008476	1	5
Lhfpl1	ENSMUSG00000041700	0	0	0	0	0	0	0	0	0	0	0	0	0	1	0	0	0		237091	NM_178358	1		237091	NM_178358	1	2
Lrrc14b	ENSMUSG00000021579	0	0	0	0	0	0	0	0	0	0	0	0	0	1	0	0	0		432779	NM_001033042	2		432779	NM_001033042	2	4
Mageb16	ENSMUSG00000046942	0	0	0	0	0	0	0	0	0	0	0	0	0	1	0	0	0						71967	NM_001113734	1	1
Mug1	ENSMUSG00000059908	0	0	0	0	0	0	0	0.159127	0	0	0	0	2.12446	1	0	0	0.0265212						17836	NM_008645	5	5
Nek5	ENSMUSG00000037738	0	0	0	0	0	0	0	0.318254	0	0	0	0	2.69759	1	0	0	0.0530424		330721	NM_177898	3					3
Nlrp4b	ENSMUSG00000034087	0	0	0	0	0	0	0	0	0	0	0	0	0	1	0	0	0		210045	NM_172481	1		210045	NM_172481	2	3
Nup62cl	ENSMUSG00000072944	0	0	0	0	0	0	0	0	0	0	0	0	0	1	0	0	0		279706	NM_001081668	1		279706	NM_001081668	1	2
Obox1	ENSMUSG00000054310	0	0	0	0	0	0	0	0.238691	0	0.18455	0	0	2.97148	1	0	0	0.0705401						71468	NM_027802	1	1
Omt2a	ENSMUSG00000066463	0	0	0	0	0	0	0	0.0795636	0	0	0	0	1.56651	1	0	0	0.0132606		18379	NM_001164523	4		18379	NM_001164523	1	5
Otof	ENSMUSG00000062372	0	0	0	0	0	0	0.47935	0.159127	0.252141	0.18455	0	0	3.69021	0.554023	0	0	0.179195		83762	NM_031875	1		83762	NM_031875	1	2
Patl2	ENSMUSG00000027233	0	0	0	0	0	0	0.239675	0	0	0.18455	0	0	2.37351	1	0	0	0.0707042						67578	NM_026251	5	5
Pfpl	ENSMUSG00000040065	0	0	0	0	0	0	0	0	0.504281	0	0	0	2.57077	1	0	0	0.0840468						56093	NM_019540	3	3
Pom121l2	ENSMUSG00000016982	0	0	0	0	0	0	0	0	0	0	0	0	0	1	0	0	0		195236	NM_001162928	2					2
Ppef1	ENSMUSG00000062168	0	0	0	0	0	0	0	0.0795636	0	0	0	0	1.56651	1	0	0	0.0132606		237178	NM_011147	1		237178	NM_011147	1	2
Ppp1r17	ENSMUSG00000002930	0	0	0	0	0	0	0	0	0.252141	0	0	0	1.69521	1	0	0	0.0420234		19051	NM_011153	1		19051	NM_011153	1	2
Prlhr	ENSMUSG00000045052	0	0	0	0	0	0	0	0.159127	0	0	0	0	2.12417	1	0	0	0.0265212		226278	NM_201615	4					4
Rasal1	ENSMUSG00000029602	0	0	0	0	0	0	0	0	0	0	0	0	0	1	0	0	0		19415	NM_013832	3		19415	NM_013832	2	5
Rem2	ENSMUSG00000022176	0	0	0	0	0	0	0	0.0795636	0	0	0	0	1.56651	1	0	0	0.0132606		140743	NM_080726	2		140743	NM_080726	1	3
Rhox9	ENSMUSG00000068048	0	0	0	0	0	0	0	0	0	0	0	0	0	1	0	0	0		104384	NM_023894	3		104384	NM_023894	1	4
Rspo2	ENSMUSG00000051920	0	0	0	0	0	0	0	0.0795636	0	0.18455	0	0	2.28138	1	0	0	0.0440189		239405	NM_172815	1		239405	NM_172815	1	2
Scgb2b19	ENSMUSG00000096467	0	0	0	0	0	0	0.239675	0	0	0	0	0	1.67785	1	0	0	0.0399458									0
Scgb2b20	ENSMUSG00000094305	0	0	0	0	0	0	0	0	0	0	0	0	0	1	0	0	0									0
Scgb2b7	ENSMUSG00000094053	0	0	0	0	0	0	0	0	0	0	0	0	0	1	0	0	0									0
Serpina3b	ENSMUSG00000066364	0	0	0	0	0	0	0	0	0	0.18455	0	0	1.60669	1	0	0	0.0307583		271047	NM_173024	2		271047	NM_173024	3	5
Serpinb9f	ENSMUSG00000038327	0	0	0	0	0	0	0	0	0	0	0.696526	0	2.1803	1	0	0	0.116088		20709	NM_183197	5					5
Sgk2	ENSMUSG00000017868	0	0	0	0	0	0	0.239675	0	0	0	0	0	1.67903	1	0	0	0.0399458		27219	NM_013731	1		27219	NM_013731	2	3
Slc47a2	ENSMUSG00000069855	0	0	0	0	0	0	0.47935	0	0	0	0.696526	0	3.23597	1	0	0	0.195979						380701	NM_001033542	1	1
Slc5a9	ENSMUSG00000028544	0	0	0	0	0	0	0	0	0	0	0	0	0	1	0	0	0		230612	NM_145551	2		230612	NM_145551	1	3
Spag6	ENSMUSG00000022783	0	0	0	0	0	0	0	0	0	0	0	0	0	1	0	0	0		50525	NM_015773	1		50525	NM_015773	1	2
Spink12	ENSMUSG00000061144	0	0	0	0	0	0	0	0	0	0	0	0	0	1	0	0	0		78242	NM_030061	1		78242	NM_030061	1	2
Sprr1b	ENSMUSG00000048455	0	0	0	0	0	0	0	0	0	0	0	0	0	1	0	0	0		20754	NM_009265	1		20754	NM_009265	1	2
Stmnd1	ENSMUSG00000063529	0	0	0	0	0	0	0	0	0	0	0	0	0	1	0	0	0		380842	NM_001005422	1		380842	NM_001005422	1	2
Sult1d1	ENSMUSG00000029273	0	0	0	0	0	0	0	0	0	0	0	0	0	1	0	0	0		53315	NM_016771	1		53315	NM_016771	2	3
Sult4a1	ENSMUSG00000018865	0	0	0	0	0	0	0	0	0.252141	0.18455	0	0	2.38162	1	0	0	0.0727818		29859	NM_013873	3		29859	NM_013873	1	4
Tceal6	ENSMUSG00000031409	0	0	0	0	0	0	0	0	0	0	0	0	0	1	0	0	0		66104	NM_025355	5					5
Tmem169	ENSMUSG00000026188	0	0	0	0	0	0	0	0	0	0	0	0	0	1	0	0	0		271711	NM_175564	2		271711	NM_175564	2	4
Tmem211	ENSMUSG00000066964	0	0	0	0	0	0	0	0	0	0	0	0	0	1	0	0	0		333048	NM_001033428	3					3
Trim60	ENSMUSG00000053490	0	0	0	0	0	0	0	0	0	0	0	0	0	1	0	0	0		234329	NM_153097	1		234329	NM_153097	1	2
Trpd52l3	ENSMUSG00000024815	0	0	0	0	0	0	0	0	0	0	0	0	0	1	0	0	0		66745	NM_025741	1		66745	NM_025741	1	2
Ubqln3	ENSMUSG00000051618	0	0	0	0	0	0	0	0	0	0	0.696526	0	2.1803	1	0	0	0.116088		244178	NM_198623	1					1
Vmn1r32	ENSMUSG00000062905	0	0	0	0	0	0	0	0	0	0	0	0	0	1	0	0	0		171188	NM_134170	2		171188	NM_134170	2	4
Vmn1r66	ENSMUSG00000043066	0	0	0	0	0	0	0	0	0	0	0	0	0	1	0	0	0		171264	NM_134230	1		171264	NM_134230	3	4
Wnt7a	ENSMUSG00000030093	0	0	0	0	0	0	0	0	0	0	0	0	0	1	0	0	0		22421	NM_009527	3		22421	NM_009527	1	4
Zfp616	ENSMUSG00000069476	0	0	0	0	0	0	0	0	0.504281	0	0	0	2.57091	1	0	0	0.0840468		327963	NM_001177570	1					1
Zfp811	ENSMUSG00000055202	0	0	0	0	0	0	0	0	0	0	0	0	0	1	0	0	0		240063	NM_183177	1		240063	NM_001267583	1	2
Aadat	ENSMUSG00000057228	0	0	0	0	0	0	0	0	0	0	0	0	0	1	0	0	0		23923	NM_011834	2		23923	NM_011834	2	4
Adamts16	ENSMUSG00000049538	0	0	0	0	0	0	0.239675	0.0795636	0	0	0	0	2.28109	1	0	0	0.0532064		271127	NM_172053	3					3
Alx3	ENSMUSG00000014603	0	0	0	0	0	0	0	0	0	0	0	0	0	1	0	0	0		11694	NM_007441	1					1
Anxa10	ENSMUSG00000031635	0	0	0	0	0	0	0	0	0	0	0	0	0	1	0	0	0		26359	NM_001136089	2		26359	NM_011922	1	3
Aqp12	ENSMUSG00000045091	0	0	0	0	0	0	0	0	0	0	0	0	0	1	0	0	0		208760	NM_177587	4					4
Arrdc5	ENSMUSG00000073380	0	0	0	0	0	0	0	0.0795636	0	0	0	0	1.56651	1	0	0	0.0132606									0
Aspg	ENSMUSG00000037686	0	0	0	0	0	0	0	0	0	0	0	0	0	1	0	0	0		104816	NM_001081169	1		104816	NM_001081169	2	3
Asprv1	ENSMUSG00000033508	0	0	0	0	0	0	0	0	0	0	0	0	0	1	0	0	0		67855	NM_026414	3		67855	NM_026414	1	4
Aym1	ENSMUSG00000053873	0	0	0	0	0	0	0	0	0	0	0	0	0	1	0	0	0		503692	NM_001012726	2		503692	NM_001012726	2	4
BC147527	ENSMUSG00000094796	0	0	0	0	0	0	0	0.159127	0	0	0.696526	0	2.75715	1	0	0	0.142609						625360	NM_001037925	1	1
Bmp15	ENSMUSG00000023279	0	0	0	0	0	0	0	0	0	0	0	0	0	1	0	0	0						12155	NM_009757	1	1
C030048H21Rik	ENSMUSG00000079537	0	0	0	0	0	0	0.47935	0.0795636	0	0.3691	0	0	3.49595	0.86427	0	0	0.154669		77481	XM_003945328	1		77481	XM_003945328	1	2
Calml3	ENSMUSG00000063130	0	0	0	0	0	0	0	0.238691	0	0	0	0.289891	2.97669	1	0	0	0.0880969		70405	NM_027416	2					2
Ccdc121	ENSMUSG00000050625	0	0	0	0	0	0	0	0	0	0.18455	0	0	1.60343	1	0	0	0.0307583						403180	NM_207280	3	3
Ccdc33	ENSMUSG00000037716	0	0	0	0	0	0	0.47935	0.238691	0	0.18455	0	0	3.60056	0.598545	0	0	0.150432									0
Chodl	ENSMUSG00000022860	0	0	0	0	0	0	0	0	0	0.18455	0	0	1.60716	1	0	0	0.0307583		246048	NM_139134	2		246048	NM_139134	1	3
Cntnap5b	ENSMUSG00000067028	0	0	0	0	0	0	0.239675	0.0795636	0	0	0	0	2.28141	1	0	0	0.0532064		241175	NM_172851	2		241175	NM_172851	1	3
Crct1	ENSMUSG00000027913	0	0	0	0	0	0	0	0	0	0	0	0	0	1	0	0	0									0
Crp	ENSMUSG00000037942	0	0	0	0	0	0	0	0	0	0	0	0	0	1	0	0	0						12944	NM_007768	1	1
Crygf	ENSMUSG00000025945	0	0	0	0	0	0	0	0	0	0	0	0	0	1	0	0	0		12969	NM_027010	2		12969	NM_027010	2	4
Ctxn3	ENSMUSG00000069372	0	0	0	0	0	0	0	0	0	0	0	0	0	1	0	0	0						629147	NM_001134697	2	2
Cxcl3	ENSMUSG00000029379	0	0	0	0	0	0	0	0	0	0	0	0	0	1	0	0	0		330122	NM_203320	1					1
Cxcl5	ENSMUSG00000029371	0	0	0	0	0	0	0	0.238691	0	0	0	0	2.4355	1	0	0	0.0397818		20311	NM_009141	1		20311	NM_009141	1	2
Cyp4a10	ENSMUSG00000066072	0	0	0	0	0	0	0	0.0795636	0	0	0	0	1.56651	1	0	0	0.0132606									0
D930020B18Rik	ENSMUSG00000047642	0	0	0	0	0	0	0	0	0	0	0	0	0	1	0	0	0		216393	NM_177335	1		216393	NM_177335	2	3
Dclk3	ENSMUSG00000032500	0	0	0	0	0	0	0	0	0.252141	0.55365	0	0	3.29067	0.941296	0	0	0.134298		245038	NM_172928	1		245038	NM_172928	1	2
Dmrtc2	ENSMUSG00000011349	0	0	0	0	0	0	0	0	0	0	0	0	0	1	0	0	0		71241	NM_027732	1		71241	NM_027732	2	3
Dnase2b	ENSMUSG00000028185	0	0	0	0	0	0	0	0	0	0	0	0	0	1	0	0	0									0
Dscaml1	ENSMUSG00000032087	0	0	0	0	0	0	0	0	0.252141	0	0	0	1.69492	1	0	0	0.0420234		114873	NM_001081270	1		114873	NM_001081270	1	2
E230019M04Rik	ENSMUSG00000042433	0	0	0	0	0	0	0	0	0	0	0	0	0	1	0	0	0		331537	NM_177921	1					1
E330021D16Rik	ENSMUSG00000045291	0	0	0	0	0	0	0	0	0	0	0	0	0	1	0	0	0		100502936	NM_001201390	1		100502936	NM_001201390	3	4
Ear1	ENSMUSG00000072601	0	0	0	0	0	0	0	0.238691	0	0	0	0	2.43619	1	0	0	0.0397818						13586	NM_007894	4	4
Fam71f1	ENSMUSG00000039742	0	0	0	0	0	0	0	0	0	0	0	0	0	1	0	0	0									0
Fancd2os	ENSMUSG00000033963	0	0	0	0	0	0	0	0	0	0	0	0	0	1	0	0	0		70979	NM_027633	1		70979	NM_027633	1	2
Ffar4	ENSMUSG00000054200	0	0	0	0	0	0	0	0.0795636	0	0.18455	0	0	2.28125	1	0	0	0.0440189		107221	NM_181748	4					4
G6pc2	ENSMUSG00000005232	0	0	0	0	0	0	0	0	0	0	0	0	0	1	0	0	0		14378	NM_021331	1		14378	NM_021331	3	4
Galntl6	ENSMUSG00000096914	0	0	0	0	0	0	0	0	0	0	0	0	0	1	0	0	0		270049	NM_175032	1		270049	NM_175032	2	3
Gjd2	ENSMUSG00000068615	0	0	0	0	0	0	0	0	0	0	0	0	0	1	0	0	0		14617	NM_010290	2		14617	NM_010290	1	3
Gm13051	ENSMUSG00000066009	0	0	0	0	0	0	0.239675	0	0	0	0	0	1.67827	1	0	0	0.0399458		626316	NM_001037926	1					1
Gm4745	ENSMUSG00000055942	0	0	0	0	0	0	0	0	0	0	0	0	0	1	0	0	0		194588	NM_001038676	1		194588	NM_001038676	1	2
Gm7257	ENSMUSG00000023093	0	0	0	0	0	0	0	0	0	0	0	0	0	1	0	0	0						639025	NM_001167586	3	3
Gm9804	ENSMUSG00000045946	0	0	0	0	0	0	0	0	0	0	0	0	0	1	0	0	0		620583	XM_884978	1		620583	XM_884978	2	3
Gpx6	ENSMUSG00000004341	0	0	0	0	0	0	0.47935	0.159127	0	0	0	0	3.07779	1	0	0	0.106413		75512	NM_145451	1		75512	NM_145451	2	3
Guca1a	ENSMUSG00000023982	0	0	0	0	0	0	0	0	0	0	0	0	0	1	0	0	0		14913	NM_008189	1		14913	NM_008189	1	2
Gzmb	ENSMUSG00000015437	0	0	0	0	0	0	0	0	0	0	0	0	0	1	0	0	0						14939	NM_013542	2	2
Hfm1	ENSMUSG00000043410	0	0	0	0	0	0	0.239675	0	0	0	0	0	1.67816	1	0	0	0.0399458		330149	NM_177873	2		330149	NM_177873	1	3
Hist2h3c1	ENSMUSG00000093769	0	0	0	0	0	0	0	0	0	0	0	0	0	1	0	0	0						15077	NM_178216	1	1
Hoxb1	ENSMUSG00000018973	0	0	0	0	0	0	0.239675	0	0	0	0	0	1.67733	1	0	0	0.0399458		15407	NM_008266	3					3
Hoxb13	ENSMUSG00000049604	0	0	0	0	0	0	0	0	0	0	0	0	0	1	0	0	0		15408	NM_008267	4					4
Hpse2	ENSMUSG00000074852	0	0	0	0	0	0	0	0	0	0	0	0	0	1	0	0	0		545291	NM_001081257	1		545291	NM_001081257	3	4
Il1a	ENSMUSG00000027399	0	0	0	0	0	0	0	0.0795636	0	0	0	0	1.56651	1	0	0	0.0132606		16175	NM_010554	1		16175	NM_010554	1	2
Kcns3	ENSMUSG00000043673	0	0	0	0	0	0	0.47935	0	0	0.55365	0	0	3.60355	0.784879	0	0	0.172167		238076	NM_001168564	1		238076	NM_173417	1	2
Klk6	ENSMUSG00000050063	0	0	0	0	0	0	0	0	0	0	0	0	0	1	0	0	0		19144	NM_011177	2		19144	NM_011177	2	4
Krt14	ENSMUSG00000045545	0	0	0	0	0	0	0	0	0	0	0	0	0	1	0	0	0									0
Krt9	ENSMUSG00000051617	0	0	0	0	0	0	0.47935	0	0	0	0	0	2.53883	1	0	0	0.0798916									0
Lamp5	ENSMUSG00000027270	0	0	0	0	0	0	0	0	0	0	0.696526	0	2.1803	1	0	0	0.116088		76161	NM_029530	2		76161	NM_029530	1	3
Lce1b	ENSMUSG00000027923	0	0	0	0	0	0	0	0	0	0	0	0	0	1	0	0	0						68720	NM_026822	4	4
Lhx8	ENSMUSG00000096225	0	0	0	0	0	0	0	0	0	0	0	0	0	1	0	0	0		16875	NM_010713	2		16875	NM_010713	2	4
Lipn	ENSMUSG00000024770	0	0	0	0	0	0	0	0	0	0	0	0.289891	1.74277	1	0	0	0.0483151		70166	NM_027340	1		70166	NM_027340	1	2
Lypd3	ENSMUSG00000057454	0	0	0	0	0	0	0	0	0	0	0	0	0	1	0	0	0		72434	NM_133743	1		72434	NM_133743	3	4
Macc1	ENSMUSG00000041886	0	0	0	0	0	0	0	0	0	0	0	0	0	1	0	0	0		238455	NM_001163136	1		238455	NM_001163136	2	3
Magea10	ENSMUSG00000043453	0	0	0	0	0	0	0	0	0	0	0	0	0	1	0	0	0						236852	NM_001085506	2	2
Magea8	ENSMUSG00000079350	0	0	0	0	0	0	0	0	0	0	0	0	0	1	0	0	0		17144	NM_020020	2		17144	NM_020020	2	4
Mak	ENSMUSG00000021363	0	0	0	0	0	0	0	0	0	0	0	0.869672	3.215	1	0	0	0.144945		17152	NM_001145803	1		17152	NM_001145803	1	2
Mcpt1	ENSMUSG00000022227	0	0	0	0	0	0	0	0	0	0	0	0	0	1	0	0	0		17224	NM_008570	1					1
Mmp10	ENSMUSG00000047562	0	0	0	0	0	0	0	0	0	0	0	0	0	1	0	0	0		17384	NM_019471	1		17384	NM_019471	2	3
Ms4a2	ENSMUSG00000024680	0	0	0	0	0	0	0	0.238691	0	0	0	0	2.43652	1	0	0	0.0397818		14126	NM_013516	1		14126	NM_013516	1	2
Muc3	ENSMUSG00000037390	0	0	0	0	0	0	0	0.0795636	0	0	0	0	1.56651	1	0	0	0.0132606		666339	XM_001478962	1					1
Ncr1	ENSMUSG00000062524	0	0	0	0	0	0	0	0.0795636	0	0	0	0	1.56651	1	0	0	0.0132606		17086	NM_010746	1					1
Nppc	ENSMUSG00000026241	0	0	0	0	0	0	0	0.0795636	0	0	0	0	1.56651	1	0	0	0.0132606									0
Nr1h5	ENSMUSG00000048938	0	0	0	0	0	0	0	0	0	0	0	0	0	1	0	0	0		381463	NM_198658	2		381463	NM_201619	2	4
Nxph2	ENSMUSG00000069132	0	0	0	0	0	0	0	0	0	0	0	0	0	1	0	0	0		18232	NM_008752	1					1
Oas1d	ENSMUSG00000032623	0	0	0	0	0	0	0	0	0	0	0	0	0	1	0	0	0		100535	NM_133893	1		100535	NM_133893	1	2
Odf1	ENSMUSG00000061923	0	0	0	0	0	0	0	0	0	0	0	0	0	1	0	0	0		18285	NM_008757	3					3
Osm	ENSMUSG00000058755	0	0	0	0	0	0	0	0	0.252141	0	0	0	1.69485	1	0	0	0.0420234		18413	NM_001013365	1		18413	NM_001013365	1	2
P2rx2	ENSMUSG00000029503	0	0	0	0	0	0	0	0.159127	0	0	0	0	2.12433	1	0	0	0.0265212		231602	NM_153400	2		231602	NM_153400	1	3
Pate4	ENSMUSG00000032099	0	0	0	0	0	0	0	0	0	0	0	0	0	1	0	0	0		56872	NM_020264	1					1
Pdha2	ENSMUSG00000047674	0	0	0	0	0	0	0	0	0	0	0	0	0	1	0	0	0									0
Pramel1	ENSMUSG00000041805	0	0	0	0	0	0	0	0	0	0	0	0	0	1	0	0	0		83491	NM_031377	2		83491	NM_031377	1	3
Prl2c1	ENSMUSG00000062551	0	0	0	0	0	0	0	0	0	0	0	0	0	1	0	0	0		666317	NM_001045532	2		666317	NM_001045532	2	4
Prss38	ENSMUSG00000049291	0	0	0	0	0	0	0	0	0	0	0	0	0	1	0	0	0		216797	NM_001045521	1		216797	NM_001045521	1	2
Pth	ENSMUSG00000059077	0	0	0	0	0	0	0	0	0	0	0	0	0	1	0	0	0						19226	NM_020623	1	1
Ptpn20	ENSMUSG00000021940	0	0	0	0	0	0	0	0	0	0	0	0	0	1	0	0	0		19256	NM_008978	1		19256	NM_008978	1	2
Rnf186	ENSMUSG00000070661	0	0	0	0	0	0	0	0	0	0	0	0	0	1	0	0	0		66825	NM_025786	2		66825	NM_025786	2	4
Rpl10l	ENSMUSG00000060499	0	0	0	0	0	0	0	0	0	0	0	0	0	1	0	0	0		238217	NM_001162933	2		238217	NM_001162933	2	4
Sectm1a	ENSMUSG00000025165	0	0	0	0	0	0	0	0.0795636	0	0	0	0	1.56651	1	0	0	0.0132606		209588	NM_145373	2		209588	NM_145373	2	4
Serinc4	ENSMUSG00000046110	0	0	0	0	0	0	0	0	0	0	0	0	0	1	0	0	0		574418	NM_001025371	2		574418	NM_001025371	1	3
Serpina7	ENSMUSG00000031271	0	0	0	0	0	0	0	0.0795636	0	0	0	0	1.56651	1	0	0	0.0132606		331535	NM_177920	1		331535	NM_177920	1	2
Slc22a20	ENSMUSG00000037451	0	0	0	0	0	0	0	0	0	0	0	0	0	1	0	0	0		381203	NM_198650	1		381203	NM_198650	1	2
Slc6a3	ENSMUSG00000021609	0	0	0	0	0	0	0	0	0	0	0	0.289891	1.74291	1	0	0	0.0483151		13162	NM_010020	2		13162	NM_010020	2	4
Slc9b2	ENSMUSG00000037994	0	0	0	0	0	0	0	0	0	0	0	0	0	1	0	0	0						97086	NM_178877	1	1
Sox14	ENSMUSG00000053747	0	0	0	0	0	0	0	0	0	0	0	0	0	1	0	0	0		20669	NM_011440	1					1
Sp7	ENSMUSG00000060284	0	0	0	0	0	0	0	0	0	0	0	0	0	1	0	0	0		170574	NM_130458	4					4
Sprr2k	ENSMUSG00000054215	0	0	0	0	0	0	0	0	0	0	0	0	0	1	0	0	0		20765	NM_011477	3					3
Sptlc3	ENSMUSG00000039092	0	0	0	0	0	0	0.47935	0	0	0	0	0	2.53939	1	0	0	0.0798916		228677	NM_175467	1		228677	NM_175467	1	2
Sult1b1	ENSMUSG00000029269	0	0	0	0	0	0	0	0	0	0	0	0	0	1	0	0	0		56362	NM_019878	2		56362	NM_019878	1	3
Tcl1b1	ENSMUSG00000066359	0	0	0	0	0	0	0	0	0.252141	0	0	0	1.69457	1	0	0	0.0420234		27379	NM_013773	2		27379	NM_013773	1	3
Tff2	ENSMUSG00000024028	0	0	0	0	0	0	0	0	0	0	0	0	0	1	0	0	0		21785	NM_009363	1		21785	NM_009363	3	4
Tmco5b	ENSMUSG00000041255	0	0	0	0	0	0	0	0	0	0	0	0	0	1	0	0	0		75275	NM_029232	3					3
Tmprss11g	ENSMUSG00000079451	0	0	0	0	0	0	0.239675	0	0	0	0	0	1.67824	1	0	0	0.0399458		320454	NM_177162	1		320454	NM_177162	1	2
Trim75	ENSMUSG00000071089	0	0	0	0	0	0	0	0.159127	0	0	0	0	2.12431	1	0	0	0.0265212						333307	NM_001033429	1	1
Trpv5	ENSMUSG00000036899	0	0	0	0	0	0	0	0	0	0	0	0	0	1	0	0	0		194352	NM_001007572	1		194352	NM_001007572	1	2
Ugt2a3	ENSMUSG00000035780	0	0	0	0	0	0	0	0	0	0	0	0	0	1	0	0	0						72094	NM_028094	4	4
Ugt2b34	ENSMUSG00000029260	0	0	0	0	0	0	0.47935	0	0	0	0	0	2.53916	1	0	0	0.0798916		100727	NM_153598	1		100727	NM_153598	2	3
Vmn2r88	ENSMUSG00000000606	0	0	0	0	0	0	0	0	0	0.3691	0	0	2.38816	1	0	0	0.0615167		669149	NM_011686	1		669149	NM_011686	1	2
Vstm2l	ENSMUSG00000037843	0	0	0	0	0	0	0	0	0.252141	0	0	0	1.69507	1	0	0	0.0420234		277432	NM_198627	2		277432	NM_198627	1	3
Vwde	ENSMUSG00000079679	0	0	0	0	0	0	0	0	0	0	0	0	0	1	0	0	0		232585	NM_001013757	1					1
Zdhhc25	ENSMUSG00000054117	0	0	0	0	0	0	0	0	0	0	0	0	0	1	0	0	0		70073	NM_027306	2		70073	NM_027306	2	4
Zfp735	ENSMUSG00000060630	0	0	0	0	0	0	0	0	0	0	0	0	0	1	0	0	0		76390	NM_001126489	1					1
Zscan4f	ENSMUSG00000070828	0	0	0	0	0	0	0	0	0	0	0	0	0	1	0	0	0						665902	NM_001110316	3	3
Abca15	ENSMUSG00000054746	0	0	0	0	0	0	0	0	0	0	0	0	0	1	0	0	0		320631	NM_177213	1		320631	NM_177213	1	2
Actl9	ENSMUSG00000092519	0	0	0	0	0	0	0	0	0	0.18455	0	0	1.60732	1	0	0	0.0307583									0
Adad1	ENSMUSG00000027719	0	0	0	0	0	0	0	0	0	0	0	0	0	1	0	0	0						21744	NM_009350	1	1
Adrb3	ENSMUSG00000031489	0	0	0	0	0	0	0	0	0	0	0	0	0	1	0	0	0		11556	NM_013462	1		11556	NM_013462	1	2
Adtrp	ENSMUSG00000058022	0	0	0	0	0	0	0	0	0	0	0	0	0	1	0	0	0						109254	NM_001145875	1	1
AF067061	ENSMUSG00000095071	0	0	0	0	0	0	0	0	0	0	0	0	0	1	0	0	0									0
AF067063	ENSMUSG00000094237	0	0	0	0	0	0	0	0.159127	0	0	0	0	2.12413	1	0	0	0.0265212									0
Akr1b7	ENSMUSG00000052131	0	0	0	0	0	0	0	0	0	0	0	0	0	1	0	0	0		11997	NM_009731	1		11997	NM_009731	1	2
Als2cr11	ENSMUSG00000072295	0	0	0	0	0	0	0	0	0	0	0	0	0	1	0	0	0									0
Ankrd66	ENSMUSG00000096140	0	0	0	0	0	0	0	0	0	0	0	0	0	1	0	0	0		100043332	NM_001254953	1		100043332	NM_001254953	1	2
BC051019	ENSMUSG00000031022	0	0	0	0	0	0	0	0	0	0.18455	0	0	1.60527	1	0	0	0.0307583		57355	NM_001040700	2					2
BC061237	ENSMUSG00000072145	0	0	0	0	0	0	0	0	0	0	0	0	0	1	0	0	0						385138	NM_198677	1	1
Bdkrb2	ENSMUSG00000021070	0	0	0	0	0	0	0.239675	0.0795636	0	0	0.696526	0	2.9142	1	0	0	0.169294						12062	NM_009747	2	2
Bpifa2	ENSMUSG00000042459	0	0	0	0	0	0	0	0	0	0	0	0	0	1	0	0	0						19194	NM_008953	2	2
Bsph1	ENSMUSG00000074378	0	0	0	0	0	0	0	0	0	0	0	0	0	1	0	0	0									0
C8b	ENSMUSG00000029656	0	0	0	0	0	0	0	0	0	0	0	0	0	1	0	0	0		110382	NM_133882	1		110382	NM_133882	1	2
Calcb	ENSMUSG00000030666	0	0	0	0	0	0	0	0	0	0	0	0	0	1	0	0	0		116903	NM_054084	2		116903	NM_054084	1	3
Cbln4	ENSMUSG00000067578	0	0	0	0	0	0	0	0	0	0	0	0	0	1	0	0	0		228942	NM_175631	1		228942	NM_175631	1	2
Ccdc178	ENSMUSG00000024306	0	0	0	0	0	0	0	0	0	0	0	0	0	1	0	0	0		70950	NM_027616	1		70950	NM_027616	1	2
Ccdc22	ENSMUSG00000031143	0	0	0	0	0	0	0	0	0	0	0	0	0	1	0	0	0		54638	NM_138603	2		54638	NM_138603	1	3
Ccr3	ENSMUSG00000035448	0	0	0	0	0	0	0	0	0	0	0	0	0	1	0	0	0		12771	NM_009914	2		12771	NM_009914	1	3
Cdh9	ENSMUSG00000025370	0	0	0	0	0	0	0	0	0	0	0	0	0	1	0	0	0									0
Cel	ENSMUSG00000026818	0	0	0	0	0	0	0	0	0	0	0	0	0	1	0	0	0						12613	NM_009885	2	2
Ces3b	ENSMUSG00000062181	0	0	0	0	0	0	0.239675	0	0	0.3691	0	0	2.91203	1	0	0	0.101463		13909	NM_144511	2					2
Chrne	ENSMUSG00000014609	0	0	0	0	0	0	0	0.238691	0	0	0	0	2.43632	1	0	0	0.0397818		11448	NM_009603	1		11448	NM_009603	1	2
Cldn10	ENSMUSG00000022132	0	0	0	0	0	0	0	0	0.252141	0	0	0	1.69491	1	0	0	0.0420234		58187	NM_023878	1		58187	NM_023878	1	2
Clec2h	ENSMUSG00000030364	0	0	0	0	0	0	0	0	0	0	0	0	0	1	0	0	0		94071	NM_053165	1		94071	NM_053165	2	3
Clrn1	ENSMUSG00000043850	0	0	0	0	0	0	0	0	0	0	0	0	0	1	0	0	0									0
Cntnap3	ENSMUSG00000033063	0	0	0	0	0	0	0.239675	0.159127	0	0	0	0	2.70459	1	0	0	0.066467		238680	NM_001081129	1		238680	NM_001081129	1	2
Crisp1	ENSMUSG00000025431	0	0	0	0	0	0	0	0	0	0	0	0	0	1	0	0	0		11571	NM_009638	1		11571	NM_009638	1	2
Cryge	ENSMUSG00000070870	0	0	0	0	0	0	0	0	0	0	0	0	0	1	0	0	0		12968	NM_007777	2					2
Csn1s2b	ENSMUSG00000061388	0	0	0	0	0	0	0	0	0	0	0	0	0	1	0	0	0		12992	NM_009973	1		12992	NM_009973	1	2
Cts3	ENSMUSG00000074870	0	0	0	0	0	0	0	0	0	0	0	0	0	1	0	0	0		117066	NM_026906	2		117066	NM_026906	1	3
Ctsg	ENSMUSG00000040314	0	0	0	0	0	0	0	0	0	0	0	0	0	1	0	0	0									0
Cxcl2	ENSMUSG00000058427	0	0	0	0	0	0	0	0	0.252141	0	0	0	1.69529	1	0	0	0.0420234		20310	NM_009140	1		20310	NM_009140	1	2
Cyp2c38	ENSMUSG00000032808	0	0	0	0	0	0	0	0	0	0	0	0	0	1	0	0	0		13097	NM_010002	1					1
Cyp2c44	ENSMUSG00000025197	0	0	0	0	0	0	0	0	0.252141	0	0	0	1.69414	1	0	0	0.0420234		226143	NM_001001446	1		226143	NM_001001446	1	2
Cyp2c68	ENSMUSG00000074882	0	0	0	0	0	0	0	0	0	0	0	0	0	1	0	0	0		433247	NM_001039555	1					1
Cyp2c69	ENSMUSG00000092008	0	0	0	0	0	0	0	0	0	0	0	0	0	1	0	0	0		100043108	NM_001104525	1					1
Cypt1	ENSMUSG00000023257	0	0	0	0	0	0	0	0	0	0	0	0	0	1	0	0	0		66742	NM_025738	1		66742	NM_025738	2	3
Cypt2	ENSMUSG00000090132	0	0	0	0	0	0	0	0	0	0	0	0	0	1	0	0	0		245566	NM_173436	1		245566	NM_173436	2	3
Dbx2	ENSMUSG00000045608	0	0	0	0	0	0	0	0	0	0	0	0	0	1	0	0	0		223843	NM_207533	1		223843	NM_207533	1	2
Dll3	ENSMUSG00000003436	0	0	0	0	0	0	0.239675	0	0	0	0	0	1.67785	1	0	0	0.0399458		13389	NM_007866	1		13389	NM_007866	1	2
Dmc1	ENSMUSG00000022429	0	0	0	0	0	0	0	0.238691	0	0	0	0	2.43638	1	0	0	0.0397818									0
Dmrtc1c1	ENSMUSG00000067562	0	0	0	0	0	0	0	0	0	0	0	0	0	1	0	0	0		71083	NM_001142691	2		71083	NM_001142691	1	3
Dmrtc1c2	ENSMUSG00000067561	0	0	0	0	0	0	0	0	0	0	0	0	0	1	0	0	0		668357	NM_001142690	2		668357	NM_001142690	1	3
Dppa4	ENSMUSG00000058550	0	0	0	0	0	0	0	0	0	0	0	0	0	1	0	0	0		73693	NM_001018002	1		73693	NM_001018002	1	2
Dsc1	ENSMUSG00000044322	0	0	0	0	0	0	0	0	0	0	0	0	0	1	0	0	0		13505	NM_013504	1		13505	NM_013504	2	3
Ear10	ENSMUSG00000090166	0	0	0	0	0	0	0	0	0	0	0	0	0	1	0	0	0						93725	NM_053112	3	3
Epyc	ENSMUSG00000019936	0	0	0	0	0	0	0	0	0	0	0	0	0	1	0	0	0		13516	NM_007884	1		13516	NM_007884	2	3
Fam110c	ENSMUSG00000036136	0	0	0	0	0	0	0	0	0	0	0	0	0	1	0	0	0		104943	NM_027828	1		104943	NM_027828	2	3
Fam115e	ENSMUSG00000018656	0	0	0	0	0	0	0	0.159127	0	0	0	0	2.12462	1	0	0	0.0265212									0
Fam46d	ENSMUSG00000073007	0	0	0	0	0	0	0	0	0	0	0	0	0	1	0	0	0		213449	NM_001271008	1					1
Fbxw21	ENSMUSG00000047237	0	0	0	0	0	0	0	0	0	0	0	0	0	1	0	0	0		320082	NM_177069	1		320082	NM_177069	1	2
Fbxw26	ENSMUSG00000059547	0	0	0	0	0	0	0	0.238691	0	0	0	0	2.43625	1	0	0	0.0397818		382109	NM_198674	1		382109	NM_198674	1	2
Fgf15	ENSMUSG00000031073	0	0	0	0	0	0	0	0	0	0	0	0	0	1	0	0	0		14170	NM_008003	1		14170	NM_008003	1	2
Fmo9	ENSMUSG00000026560	0	0	0	0	0	0	0	0	0	0	0.696526	0	2.1803	1	0	0	0.116088		240894	NM_172844	2		240894	NM_172844	1	3
Foxd1	ENSMUSG00000078302	0	0	0	0	0	0	0.47935	0	0	0	0	0	2.53879	1	0	0	0.0798916		15229	NM_008242	1		15229	NM_008242	1	2
Foxd4	ENSMUSG00000051490	0	0	0	0	0	0	0	0	0	0	0	0	0	1	0	0	0		14237	NM_008022	1		14237	NM_008022	1	2
Fut7	ENSMUSG00000036587	0	0	0	0	0	0	0	0	0	0	0	0	0	1	0	0	0		14347	NM_001177366	1		14347	NM_013524	1	2
Gap43	ENSMUSG00000047261	0	0	0	0	0	0	0.239675	0	0	0	0	0	1.67753	1	0	0	0.0399458		14432	NM_008083	1		14432	NM_008083	1	2
Gjb6	ENSMUSG00000040055	0	0	0	0	0	0	0	0	0	0	0	0	0	1	0	0	0						14623	NM_001010937	1	1
Gm10696	ENSMUSG00000074424	0	0	0	0	0	0	0.47935	0	0	0	0	0	2.53926	1	0	0	0.0798916		100043188	NM_001146107	1		100043188	NM_001146107	1	2
Gm13040	ENSMUSG00000070616	0	0	0	0	0	0	0	0.238691	0	0	0	0	2.43543	1	0	0	0.0397818		100040854	NM_001113736	2		100040854	NM_001113736	1	3
Gm19345	ENSMUSG00000092216	0	0	0	0	0	0	0	0.0795636	0	0	0	0	1.56651	1	0	0	0.0132606		100502736	NM_001270489	3					3
Gm20767	ENSMUSG00000096323	0	0	0	0	0	0	0	0.238691	0	0	0	0	2.43639	1	0	0	0.0397818									0
Gm5082	ENSMUSG00000054258	0	0	0	0	0	0	0	0.0795636	0	0	0	0	1.56651	1	0	0	0.0132606						328231	NM_177808	3	3
Gm5114	ENSMUSG00000053742	0	0	0	0	0	0	0	0	0	0	0	0	0	1	0	0	0		330513	NM_177890	1		330513	NM_177890	1	2
Gm5134	ENSMUSG00000033255	0	0	0	0	0	0	0.239675	0	0	0	0	0	1.67759	1	0	0	0.0399458		333669	NM_198635	2					2
Gm5868	ENSMUSG00000060204	0	0	0	0	0	0	0	0	0	0	0	0	0	1	0	0	0		545758	NM_001024147	2					2
Gm648	ENSMUSG00000064016	0	0	0	0	0	0	0	0	0	0	0	0	0	1	0	0	0		270599	NM_001033372	1					1
Gm7714	ENSMUSG00000090302	0	0	0	0	0	0	0	0	0	0	0	0	0	1	0	0	0						665615	NM_001110779	3	3
Gm8300	ENSMUSG00000079034	0	0	0	0	0	0	0	0	0	0	0	0	0	1	0	0	0		666806	NM_001177565	2					2
Gm9125	ENSMUSG00000094328	0	0	0	0	0	0	0	0.159127	0	0	0	0	2.12406	1	0	0	0.0265212									0
Gpr141	ENSMUSG00000053101	0	0	0	0	0	0	0	0	0	0	0	0.579781	2.66574	1	0	0	0.0966302						353346	NM_181754	2	2
Gpr6	ENSMUSG00000046922	0	0	0	0	0	0	0	0	0	0	0	0	0	1	0	0	0		140741	NM_199058	1		140741	NM_199058	1	2
Hmx2	ENSMUSG00000050100	0	0	0	0	0	0	0.239675	0	0	0	0	0	1.67765	1	0	0	0.0399458									0
Hrh4	ENSMUSG00000037346	0	0	0	0	0	0	0	0.0795636	0	0	0	0	1.56651	1	0	0	0.0132606		225192	NM_153087	1					1
Hyal5	ENSMUSG00000029678	0	0	0	0	0	0	0	0	0	0	0	0	0	1	0	0	0						74468	NM_028957	3	3
Hyal6	ENSMUSG00000029679	0	0	0	0	0	0	0	0	0	0	0	0	0	1	0	0	0		74409	NM_028920	1		74409	NM_028920	1	2
Idi2	ENSMUSG00000033520	0	0	0	0	0	0	0	0.477381	0.252141	0	0	0	3.498	0.893473	0	0	0.121587		320581	NM_177197	2					2
Igfbp1	ENSMUSG00000020429	0	0	0	0	0	0	0	0	0	0	0	0	0	1	0	0	0		16006	NM_008341	1					1
Il13	ENSMUSG00000020383	0	0	0	0	0	0	0	0	0.252141	0	0	0	1.69482	1	0	0	0.0420234		16163	NM_008355	1		16163	NM_008355	1	2
Il3	ENSMUSG00000018914	0	0	0	0	0	0	0	0.318254	0	0	0	0	2.69762	1	0	0	0.0530424		16187	NM_010556	1					1
Kcnk15	ENSMUSG00000035238	0	0	0	0	0	0	0	0	0	0	0	0	0	1	0	0	0		241769	NM_001030292	1					1
Khdc1c	ENSMUSG00000041722	0	0	0	0	0	0	0.239675	0.0795636	0	0	0	0	2.28143	1	0	0	0.0532064		433278	NM_001033904	1		433278	NM_001033904	1	2
Klhl14	ENSMUSG00000042514	0	0	0	0	0	0	0.239675	0	0	0	0.696526	0	2.68758	1	0	0	0.156034		225266	NM_001081403	1					1
Klrb1a	ENSMUSG00000030361	0	0	0	0	0	0	0	0	0	0	0	0	0	1	0	0	0		17057	NM_010737	1		17057	NM_010737	1	2
Kng1	ENSMUSG00000022875	0	0	0	0	0	0	0	0	0	0	0	0	0	1	0	0	0						16644	NM_001102412	1	1
Krt16	ENSMUSG00000053797	0	0	0	0	0	0	0	0	0	0	0	0	0	1	0	0	0									0
Krt17	ENSMUSG00000035557	0	0	0	0	0	0	0	0	0.252141	0	0	0	1.69464	1	0	0	0.0420234									0
Krt23	ENSMUSG00000006777	0	0	0	0	0	0	0.239675	0	0	0	0	0	1.67739	1	0	0	0.0399458									0
Krt36	ENSMUSG00000020916	0	0	0	0	0	0	0	0.0795636	0	0	0	0	1.56651	1	0	0	0.0132606		16673	NM_001174099	1					1
Krt79	ENSMUSG00000061397	0	0	0	0	0	0	0	0.556945	0.252141	0.18455	0	0	3.90973	0.486865	0	0	0.165606		223917	NM_146063	1					1
Krt81	ENSMUSG00000067615	0	0	0	0	0	0	0	0.0795636	0	0	0	0	1.56651	1	0	0	0.0132606		64818	NM_001166157	2		64818	NM_001166157	1	3
Krtap13	ENSMUSG00000050224	0	0	0	0	0	0	0	0	0	0	0	0	0	1	0	0	0		16699	NM_010671	1		16699	NM_010671	1	2
Lcn10	ENSMUSG00000047356	0	0	0	0	0	0	0	0	0	0	0	0	0	1	0	0	0		332578	NM_178036	1		332578	NM_178036	1	2
Lcn5	ENSMUSG00000026937	0	0	0	0	0	0	0	0	0	0	0	0	0	1	0	0	0						13863	NM_001042630	1	1
Ldoc1	ENSMUSG00000057615	0	0	0	0	0	0	0.239675	0	0	0	0	0	1.67885	1	0	0	0.0399458		434784	NM_001018087	1		434784	NM_001018087	1	2
Lenep	ENSMUSG00000078173	0	0	0	0	0	0	0	0	0	0	0	0	0	1	0	0	0		57275	NM_020517	1		57275	NM_020517	1	2
Lgsn	ENSMUSG00000050217	0	0	0	0	0	0	0	0	0	0	0	0	0	1	0	0	0		266744	NM_153601	2		266744	NM_153601	1	3
Lpcat2b	ENSMUSG00000033794	0	0	0	0	0	0	0	0	0	0	0	0	0	1	0	0	0		70902	NM_027599	1		70902	NM_027599	1	2
Lpo	ENSMUSG00000009356	0	0	0	0	0	0	0	0	0	0	0	0	0	1	0	0	0		76113	NM_080420	1		76113	NM_080420	1	2
Lrguk	ENSMUSG00000056215	0	0	0	0	0	0	0.719025	0.159127	0.252141	0	0	0	3.71724	0.686152	0	0	0.188382		74354	NM_028886	1		74354	NM_028886	1	2
Lrriq4	ENSMUSG00000027703	0	0	0	0	0	0	0	0	0	0	0	0	0	1	0	0	0									0
Ly6g6f	ENSMUSG00000034923	0	0	0	0	0	0	0	0	0	0.18455	0	0	1.60739	1	0	0	0.0307583		433099	NM_001163192	1		433099	NM_001163192	1	2
Mef2b	ENSMUSG00000079033	0	0	0	0	0	0	0	0	0	0	0	0	0	1	0	0	0		17259	NM_008578	2					2
Nell1	ENSMUSG00000055409	0	0	0	0	0	0	0	0	0	0	0	0.289891	1.74351	1	0	0	0.0483151		338352	NM_001037906	1		338352	NM_001037906	1	2
Nell2	ENSMUSG00000022454	0	0	0	0	0	0	0	0.238691	0.252141	0	0	0	2.97518	1	0	0	0.0818052		54003	NM_016743	1		54003	NM_016743	1	2
Npy6r	ENSMUSG00000038071	0	0	0	0	0	0	0	0	0	0	0	0	0	1	0	0	0									0
Nr0b1	ENSMUSG00000025056	0	0	0	0	0	0	0	0	0.504281	0	0	0	2.57104	1	0	0	0.0840468		11614	NM_007430	2		11614	NM_007430	1	3
Nudt10	ENSMUSG00000073293	0	0	0	0	0	0	0	0	0	0	0	0	0	1	0	0	0						102954	NM_001031664	2	2
Oas1h	ENSMUSG00000001168	0	0	0	0	0	0	0	0.0795636	0	0	0	0	1.56651	1	0	0	0.0132606						246729	NM_145228	1	1
Oit1	ENSMUSG00000021749	0	0	0	0	0	0	0	0.0795636	0	0	0	0	1.56651	1	0	0	0.0132606		18300	NM_146050	1		18300	NM_146050	2	3
Olig3	ENSMUSG00000045591	0	0	0	0	0	0	0	0	0	0.18455	0	0	1.60534	1	0	0	0.0307583		94222	NM_053008	3					3
Opalin	ENSMUSG00000050121	0	0	0	0	0	0	0	0	0	0	0	0	0	1	0	0	0						226115	NM_153520	1	1
Pcp4	ENSMUSG00000090223	0	0	0	0	0	0	0	0	0	0	0	0	0	1	0	0	0		18546	NM_008791	2		18546	NM_008791	1	3
Pebp4	ENSMUSG00000022085	0	0	0	0	0	0	0	0	0	0.3691	0	0	2.38816	1	0	0	0.0615167		73523	NM_028526	1		73523	NM_028560	2	3
Pla2g4f	ENSMUSG00000046971	0	0	0	0	0	0	0	0	0.252141	0	0	0	1.69502	1	0	0	0.0420234		271844	NM_001024145	1		271844	NM_001024145	1	2
Ppp1r36	ENSMUSG00000052221	0	0	0	0	0	0	0	0	0	0	0	0	0	1	0	0	0									0
Ppp2r2b	ENSMUSG00000024500	0	0	0	0	0	0	0	0	0.252141	0	0	0	1.69422	1	0	0	0.0420234		72930	NM_028392	1		72930	NM_028392	2	3
Prm2	ENSMUSG00000038015	0	0	0	0	0	0	0	0	0	0	0	0	0	1	0	0	0									0
Prr9	ENSMUSG00000056270	0	0	0	0	0	0	0	0	0	0	0	0.289891	1.74396	1	0	0	0.0483151						109314	NM_175424	1	1
Prss16	ENSMUSG00000006179	0	0	0	0	0	0	0	0.0795636	0	0	0	0	1.56651	1	0	0	0.0132606		54373	NM_019429	1		54373	NM_019429	2	3
Rab38	ENSMUSG00000030559	0	0	0	0	0	0	0	0	0	0	0	0	0	1	0	0	0		72433	NM_028238	1		72433	NM_028238	1	2
Rgr	ENSMUSG00000021804	0	0	0	0	0	0	0.239675	0.0795636	0	0.18455	0	0	2.78594	1	0	0	0.0839648		57811	NM_021340	1		57811	NM_021340	1	2
Rhcg	ENSMUSG00000030549	0	0	0	0	0	0	0	0	0	1.4764	0.696526	0	4.45942	0.372128	0	0	0.362154		56315	NM_019799	2					2
Rhox8	ENSMUSG00000064137	0	0	0	0	0	0	0	0	0	0	0	0	0	1	0	0	0		434768	NM_001004193	1		434768	NM_001004193	1	2
Rnase9	ENSMUSG00000052382	0	0	0	0	0	0	0	0.0795636	0	0	0	0	1.56651	1	0	0	0.0132606		328401	NM_183032	1		328401	NM_183032	1	2
Rnf43	ENSMUSG00000034177	0	0	0	0	0	0	0	0	0	0.18455	0.696526	0	2.60829	1	0	0	0.146846		207742	NM_172448	1		207742	NM_172448	2	3
Rtp2	ENSMUSG00000047531	0	0	0	0	0	0	0.47935	0	0	0	0	0	2.53873	1	0	0	0.0798916		224055	NM_001008230	1		224055	NM_001008230	1	2
Scgb2b15	ENSMUSG00000097972	0	0	0	0	0	0	0	0	0	0	0	0	0	1	0	0	0									0
Scgb2b17	ENSMUSG00000098094	0	0	0	0	0	0	0	0	0	0	0	0	0	1	0	0	0									0
SEMA6C	ENSMUSG00000101384	0	0	0	0	0	0	0	0	0	0	0	0	0	1	0	0	0		20360	NM_011351	1		20360	NM_011351	2	3
Serpinb3b	ENSMUSG00000073602	0	0	0	0	0	0	0	0.0795636	0	0	0	0	1.56651	1	0	0	0.0132606		383548	NM_198680	2					2
Serpinb3c	ENSMUSG00000073601	0	0	0	0	0	0	0	0.0795636	0	0	0	0	1.56651	1	0	0	0.0132606		381286	NM_201363	2					2
Sfrp4	ENSMUSG00000021319	0	0	0	0	0	0	0	0.238691	0.252141	0	0	0	2.97515	1	0	0	0.0818052		20379	NM_016687	1		20379	NM_016687	1	2
Shbg	ENSMUSG00000005202	0	0	0	0	0	0	0	0	0	0	0	0	0	1	0	0	0		20415	NM_011367	2		20415	NM_011367	1	3
Slc7a10	ENSMUSG00000030495	0	0	0	0	0	0	0	0	0	0	0	0	0	1	0	0	0		53896	NM_017394	1		53896	NM_017394	1	2
Sln	ENSMUSG00000042045	0	0	0	0	0	0	0	0	0	0	0	0	0	1	0	0	0		66402	NM_025540	1					1
Smr2	ENSMUSG00000029281	0	0	0	0	0	0	0	0	0	0	0	0	0	1	0	0	0						20600	NM_001252679	1	1
Spata4	ENSMUSG00000031518	0	0	0	0	0	0	0	0	0	0	0	0	0	1	0	0	0									0
Spdef	ENSMUSG00000024215	0	0	0	0	0	0	0	0	0	0	0	0	0	1	0	0	0		30051	NM_013891	2		30051	NM_013891	1	3
Spink6	ENSMUSG00000055095	0	0	0	0	0	0	0	0	0	0	0	0	0	1	0	0	0		433180	NM_001013797	1					1
Spinkl	ENSMUSG00000053729	0	0	0	0	0	0	0	0	0	0	0	0	0	1	0	0	0									0
Ssmem1	ENSMUSG00000029784	0	0	0	0	0	0	0	0	0	0	0	0	0	1	0	0	0									0
Sult1c1	ENSMUSG00000023943	0	0	0	0	0	0	0	0	0.252141	0	0	0.289891	2.47103	1	0	0	0.0903385		20888	NM_018751	1					1
Syce1	ENSMUSG00000025480	0	0	0	0	0	0	0.239675	0.0795636	0	0	0	0	2.28114	1	0	0	0.0532064		74075	NM_001143765	1		74075	NM_001143765	1	2
Syndig1	ENSMUSG00000074736	0	0	0	0	0	0	0	0.159127	1.76498	0.3691	0	0	4.65156	0.19968	0	0	0.382202						433485	NM_001085521	2	2
Tat	ENSMUSG00000001670	0	0	0	0	0	0	0	0	0	0	0	0	0	1	0	0	0		234724	NM_146214	1		234724	NM_146214	1	2
Tbx19	ENSMUSG00000026572	0	0	0	0	0	0	0.239675	0.159127	0	0	0	0	2.70463	1	0	0	0.066467		83993	NM_032005	3					3
Tchhl1	ENSMUSG00000027908	0	0	0	0	0	0	0.239675	0.159127	0.252141	0	0.696526	0	3.47873	0.569455	0	0	0.224578						71325	NM_027762	3	3
Tcl1b2	ENSMUSG00000060863	0	0	0	0	0	0	0	0.0795636	0	0	0	0	1.56651	1	0	0	0.0132606		27381	NM_013775	1		27381	NM_013775	1	2
Tcl1b4	ENSMUSG00000079007	0	0	0	0	0	0	0	0	0	0	0	0	0	1	0	0	0		27380	NM_013774	2		27380	NM_013774	1	3
Tcl1b5	ENSMUSG00000000701	0	0	0	0	0	0	0	0	0	0	0	0	0	1	0	0	0		27382	NM_013776	2		27382	NM_013776	1	3
Tcstv1	ENSMUSG00000096284	0	0	0	0	0	0	0	0	0	0	0	0	0	1	0	0	0									0
Tcstv3	ENSMUSG00000095821	0	0	0	0	0	0	0.239675	0	0	0	0	0	1.67748	1	0	0	0.0399458									0
Tex33	ENSMUSG00000062154	0	0	0	0	0	0	0	0	0	0	0.696526	0	2.1803	1	0	0	0.116088		73376	NM_001163612	1		73376	NM_001163612	1	2
Tff3	ENSMUSG00000024029	0	0	0	0	0	0	0	0	0	0	0	0	0	1	0	0	0		21786	NM_011575	2		21786	NM_011575	1	3
Tgif2lx1	ENSMUSG00000100133	0	0	0	0	0	0	0	0	0	0	0	0	0	1	0	0	0		245583	NM_153109	2		245583	NM_153109	1	3
Tgif2lx2	ENSMUSG00000100194	0	0	0	0	0	0	0	0	0	0	0	0	0	1	0	0	0		100039551	NM_001142750	2		100039551	NM_001142750	1	3
Tlx2	ENSMUSG00000068327	0	0	0	0	0	0	0	0	0	0	0	0	0	1	0	0	0		21909	NM_009392	1		21909	NM_009392	1	2
Tmem8c	ENSMUSG00000009214	0	0	0	0	0	0	0	0	0	0	0	0	0	1	0	0	0		66139	NM_025376	1		66139	NM_025376	1	2
Tmprss11a	ENSMUSG00000072845	0	0	0	0	0	0	0	0.0795636	0	0	0	0	1.56651	1	0	0	0.0132606		194597	NM_001033233	1		194597	NM_001033233	1	2
Tmsb15l	ENSMUSG00000072955	0	0	0	0	0	0	0	0	0	0	0	0	0	1	0	0	0		399591	NM_207267	2		399591	NM_207267	1	3
Tnp2	ENSMUSG00000043050	0	0	0	0	0	0	0	0	0	0	0	0	0	1	0	0	0									0
Trim50	ENSMUSG00000053388	0	0	0	0	0	0	0	0.0795636	0	0	0	0	1.56651	1	0	0	0.0132606		215061	NM_178240	2					2
Ttc24	ENSMUSG00000051036	0	0	0	0	0	0	0	0	0	0	0	0	0	1	0	0	0						214191	NM_172526	2	2
Ttll8	ENSMUSG00000022388	0	0	0	0	0	0	0.239675	0	0.504281	0	0	0	3.02863	1	0	0	0.123993		239591	NM_172818	2		239591	NM_172818	1	3
Tyrp1	ENSMUSG00000005994	0	0	0	0	0	0	0	0	0	0	0	0	0	1	0	0	0		22178	NM_031202	1					1
Ubl4b	ENSMUSG00000055891	0	0	0	0	0	0	0	0	0	0	0	0	0	1	0	0	0		67591	NM_026261	1		67591	NM_026261	1	2
Ubqlnl	ENSMUSG00000051437	0	0	0	0	0	0	0.47935	0	0	0	0	0	2.53898	1	0	0	0.0798916						244179	NM_198624	3	3
Ucp1	ENSMUSG00000031710	0	0	0	0	0	0	0.239675	0	0	0	0	0	1.67742	1	0	0	0.0399458									0
Ugt2b35	ENSMUSG00000035811	0	0	0	0	0	0	0	0	0	0	0	0	0	1	0	0	0		243085	NM_172881	1		243085	NM_172881	1	2
Upk3bl	ENSMUSG00000006143	0	0	0	0	0	0	0	0	0	0	0	0	0	1	0	0	0									0
Vgll1	ENSMUSG00000031131	0	0	0	0	0	0	0	0	0	0	0	0	0	1	0	0	0		170828	NM_133251	1		170828	NM_133251	2	3
Vmn1r71	ENSMUSG00000059206	0	0	0	0	0	0	0.239675	0	0	0.18455	0	0	2.37356	1	0	0	0.0707042		252910	NM_145848	2		252910	NM_145848	1	3
Vmn2r87	ENSMUSG00000091511	0	0	0	0	0	0	0	0	0	0	0	0	0	1	0	0	0						625131	NM_001103366	2	2
Vmn2r89	ENSMUSG00000070448	0	0	0	0	0	0	0	0	0	0	0	0	0	1	0	0	0		22301	NM_009487	2		22301	NM_009486	1	3
Vmo1	ENSMUSG00000020830	0	0	0	0	0	0	0	0	0	0	0	0	0	1	0	0	0									0
Wfdc16	ENSMUSG00000070530	0	0	0	0	0	0	0	0	0	0	0	0	0	1	0	0	0		277345	NM_001012723	1		277345	NM_001012723	2	3
Xlr5c	ENSMUSG00000067764	0	0	0	0	0	0	0.719025	0	0	0	0	0	3.06141	1	0	0	0.119837		27084	NM_031493	1		27084	NM_031493	1	2
Zbtb9	ENSMUSG00000079605	0	0	0	0	0	0	0	0	0	0	0	0	0	1	0	0	0		474156	NM_001005916	1		474156	NM_001005916	1	2
Zdhhc11	ENSMUSG00000069189	0	0	0	0	0	0	0.239675	0	0	0	0	0	1.67752	1	0	0	0.0399458		71164	NM_027704	1		71164	NM_027704	1	2
Zfp42	ENSMUSG00000051176	0	0	0	0	0	0	0.239675	0	0	0	0	0	1.67749	1	0	0	0.0399458						22702	NM_009556	1	1
Zfp872	ENSMUSG00000074472	0	0	0	0	0	0	0	0	0.252141	0	0	0	1.69495	1	0	0	0.0420234		619310	NM_001033813	1		619310	NM_001033813	2	3
Zscan4c	ENSMUSG00000054272	0	0	0	0	0	0	0	0	0	0	0	0	0	1	0	0	0						245109	NM_001013765	2	2
Zscan4d	ENSMUSG00000090714	0	0	0	0	0	0	0	0	0	0	0	0	0	1	0	0	0						545913	NM_001100186	2	2
A830005F24Rik	ENSMUSG00000053181	0	0	0	0	0	0	0	0	0	0	0	0	0	1	0	0	0		442803	XM_001473764	1					1
Adam24	ENSMUSG00000046723	0	0	0	0	0	0	0	0	0	0.18455	0	0	1.60556	1	0	0	0.0307583		13526	NM_010086	1		13526	NM_010086	1	2
Adam26a	ENSMUSG00000048516	0	0	0	0	0	0	0	1.67083	0.504281	0	0	0	4.82056	0.135278	0	0	0.362519						13525	NM_010085	2	2
Alox8	ENSMUSG00000020891	0	0	0	0	0	0	0.239675	0.238691	0	0	0	0	2.97478	1	0	0	0.0797276		11688	NM_009661	1		11688	NM_009661	1	2
Apof	ENSMUSG00000047631	0	0	0	0	0	0	0	0.0795636	0	0	0	0	1.56651	1	0	0	0.0132606						103161	NM_133997	1	1
Arl14	ENSMUSG00000098207	0	0	0	0	0	0	0	0	0	0	0	0	0	1	0	0	0		71619	NM_027843	1		71619	NM_027843	1	2
Atoh1	ENSMUSG00000073043	0	0	0	0	0	0	0	0	0	0	0.696526	0	2.1803	1	0	0	0.116088		11921	NM_007500	1		11921	NM_007500	1	2
Atp12a	ENSMUSG00000022229	0	0	0	0	0	0	0.239675	0	0	0	0	0	1.67735	1	0	0	0.0399458						192113	NM_138652	2	2
BC051665	ENSMUSG00000042243	0	0	0	0	0	0	0	0	0	0	0	0	0	1	0	0	0						218275	NM_199148	2	2
Bmp8a	ENSMUSG00000032726	0	0	0	0	0	0	0	0	0	0	0	0	0	1	0	0	0		12163	NM_001256019	2					2
Bpifa3	ENSMUSG00000027482	0	0	0	0	0	0	0	0	0	0	0	0	0	1	0	0	0		73388	NM_028528	1		73388	NM_028528	1	2
Bricd5	ENSMUSG00000045744	0	0	0	0	0	0	0	0	0	0	0	0	0	1	0	0	0		319259	NM_175682	2					2
Brinp2	ENSMUSG00000004031	0	0	0	0	0	0	0.47935	0.0795636	0	0	0	0	2.81714	1	0	0	0.0931522		240843	NM_207583	1					1
Bsph2	ENSMUSG00000078800	0	0	0	0	0	0	0	0	0	0	0	0	0	1	0	0	0						77684	NM_001080942	1	1
Btn2a2	ENSMUSG00000053216	0	0	0	0	0	0	0	0.0795636	0.252141	0	0	0	2.28217	1	0	0	0.055284		238555	NM_175938	1		238555	NM_175938	1	2
C87499	ENSMUSG00000038330	0	0	0	0	0	0	0	0	0	0	0	0	0	1	0	0	0		381590	NM_198663	1					1
Cabp2	ENSMUSG00000024857	0	0	0	0	0	0	0	0	0	0	0	0	0	1	0	0	0						29866	NM_001160253	1	1
Calm4	ENSMUSG00000033765	0	0	0	0	0	0	0	0	0	0	0	0	0	1	0	0	0		80796	NM_020036	1		80796	NM_020036	1	2
Capza3	ENSMUSG00000041791	0	0	0	0	0	0	0	0	0	0	0	0	0	1	0	0	0						12344	NM_007605	1	1
Ccdc27	ENSMUSG00000039492	0	0	0	0	0	0	0	0	0	0	0	0	0	1	0	0	0		381580	NM_001033455	1		381580	NM_001033455	1	2
Ccnb1ip1	ENSMUSG00000071470	0	0	0	0	0	0	0	0	0	0	0	0	0	1	0	0	0		239083	NM_001111119	1		239083	NM_001111119	1	2
Ccr1l1	ENSMUSG00000064039	0	0	0	0	0	0	0	0	0	0	0	0	0	1	0	0	0		12770	NM_007718	1		12770	NM_007718	1	2
Cd209a	ENSMUSG00000031494	0	0	0	0	0	0	0.47935	0	0.252141	0	0	0	3.01799	1	0	0	0.121915		170786	NM_133238	1		170786	NM_133238	1	2
Cd209d	ENSMUSG00000031495	0	0	0	0	0	0	0	0	0	0	0	0	0	1	0	0	0		170779	NM_130904	1					1
Cd96	ENSMUSG00000022657	0	0	0	0	0	0	0	0.0795636	0	0.18455	0	0	2.28133	1	0	0	0.0440189		84544	NM_032465	1		84544	NM_032465	1	2
Cdh17	ENSMUSG00000028217	0	0	0	0	0	0	0	0.159127	0	0.18455	0	0	2.7087	1	0	0	0.0572795		12557	NM_019753	1		12557	NM_019753	1	2
Cdh26	ENSMUSG00000039155	0	0	0	0	0	0	0	0	0	0	0	0	0	1	0	0	0		381409	NM_198656	1		381409	NM_198656	1	2
Ceacam9	ENSMUSG00000007209	0	0	0	0	0	0	0	0	0	0	0	0	0	1	0	0	0		26368	NM_011927	1					1
Cebpe	ENSMUSG00000052435	0	0	0	0	0	0	0	0	0	0	0	0	0	1	0	0	0		110794	NM_207131	2					2
Cetn1	ENSMUSG00000050996	0	0	0	0	0	0	0	0	0	0	0	0	0	1	0	0	0						26369	NM_007593	2	2
Cfd	ENSMUSG00000061780	0	0	0	0	0	0	0	0	0	0	0	0	0	1	0	0	0		11537	NM_013459	1		11537	NM_013459	1	2
Cfhr1	ENSMUSG00000057037	0	0	0	0	0	0	0	0.0795636	0	0	0	0	1.56651	1	0	0	0.0132606		50702	NM_015780	1		50702	NM_015780	1	2
Chst4	ENSMUSG00000035930	0	0	0	0	0	0	0	0	0	0	0	0.289891	1.74333	1	0	0	0.0483151									0
Cib4	ENSMUSG00000053194	0	0	0	0	0	0	0	0	0	0	0	0	0	1	0	0	0						73259	NM_028483	2	2
Cldn13	ENSMUSG00000008843	0	0	0	0	0	0	0	0	0	0	0	0	0	1	0	0	0		57255	NM_020504	1		57255	NM_020504	1	2
Cldn26	ENSMUSG00000022715	0	0	0	0	0	0	0	0.0795636	0	0	0	0	1.56651	1	0	0	0.0132606		74720	NM_029070	1		74720	NM_029070	1	2
Cldn4	ENSMUSG00000047501	0	0	0	0	0	0	0	0	0	0.18455	0	0	1.60431	1	0	0	0.0307583		12740	NM_009903	1		12740	NM_009903	1	2
Cnga1	ENSMUSG00000067220	0	0	0	0	0	0	0	0.0795636	0	0	0	0	1.56651	1	0	0	0.0132606									0
Cphx1	ENSMUSG00000095975	0	0	0	0	0	0	0	0	0	0	0	0	0	1	0	0	0		105594	NM_175342	1		105594	NM_175342	1	2
Cphx2	ENSMUSG00000098463	0	0	0	0	0	0	0	0	0	0	0	0	0	1	0	0	0		100039213	NM_001270506	1		100039213	NM_001270506	1	2
Cphx3	ENSMUSG00000094817	0	0	0	0	0	0	0	0	0	0	0	0	0	1	0	0	0		100039280	XM_001472694	1		100039280	XM_001472694	1	2
Csn1s1	ENSMUSG00000070702	0	0	0	0	0	0	0	0	0	0	0	0	0	1	0	0	0						12990	NM_007784	1	1
Cstl1	ENSMUSG00000055177	0	0	0	0	0	0	0	0.0795636	0.252141	0	0	0	2.28223	1	0	0	0.055284		228756	NM_177655	1		228756	NM_177655	1	2
Ctsm	ENSMUSG00000074871	0	0	0	0	0	0	0	0	0	0	0	0	0	1	0	0	0		64139	NM_022326	1		64139	NM_022326	1	2
Cyp2c70	ENSMUSG00000060613	0	0	0	0	0	0	0	0	0	0	0	0	0	1	0	0	0		226105	NM_145499	1					1
Cyp2d40	ENSMUSG00000068083	0	0	0	0	0	0	0	0	0	0	0	0	0	1	0	0	0						71754	NM_023623	1	1
Cyp4a12b	ENSMUSG00000078597	0	0	0	0	0	0	0.239675	0	0	0	0	0.289891	2.45995	1	0	0	0.0882609		13118	NM_172306	1		13118	NM_172306	1	2
Cypt3	ENSMUSG00000048573	0	0	0	0	0	0	0	0	0	0	0	0	0	1	0	0	0		69361	NM_173367	1		69361	NM_173367	1	2
Defb1	ENSMUSG00000044748	0	0	0	0	0	0	0	0	0	0	0	0	0	1	0	0	0		13214	NM_007843	1					1
Defb12	ENSMUSG00000043787	0	0	0	0	0	0	0	0	0	0	0	0	0	1	0	0	0		77674	NM_152802	1		77674	NM_152802	1	2
Defb36	ENSMUSG00000044863	0	0	0	0	0	0	0	0	0	0	0	0	0	1	0	0	0		266620	NM_001037247	1					1
Dmrt1	ENSMUSG00000024837	0	0	0	0	0	0	0	0	0	0.18455	0	0	1.60785	1	0	0	0.0307583		50796	NM_015826	1		50796	NM_015826	1	2
Dppa1	ENSMUSG00000064010	0	0	0	0	0	0	0	0	0	0.18455	0	0	1.60621	1	0	0	0.0307583		347708	NM_001163358	1		347708	NM_001163358	1	2
Efcab10	ENSMUSG00000020562	0	0	0	0	0	0	0	0	0	0	0	0	0	1	0	0	0		75040	NM_029152	1		75040	NM_029152	1	2
Fam122c	ENSMUSG00000036013	0	0	0	0	0	0	0	0	0	0	0	0	0	1	0	0	0						73866	NM_028671	1	1
Fezf1	ENSMUSG00000029697	0	0	0	0	0	0	0	0	0	0	0	0	0	1	0	0	0		73191	NM_028462	1		73191	NM_028462	1	2
Fgf3	ENSMUSG00000031074	0	0	0	0	0	0	0	0	0	0.18455	0	0	1.60532	1	0	0	0.0307583						14174	NM_008007	1	1
Foxa1	ENSMUSG00000035451	0	0	0	0	0	0	0	0.318254	0	0	0	0	2.69763	1	0	0	0.0530424						15375	NM_008259	1	1
Fsip2	ENSMUSG00000075249	0	0	0	0	0	0	0.47935	0.318254	0	0.55365	0	0	4.13022	0.340817	0	0	0.225209									0
Gabra5	ENSMUSG00000055078	0	0	0	0	0	0	0.239675	0	0	0	0	0	1.67775	1	0	0	0.0399458						110886	NM_176942	1	1
Gcg	ENSMUSG00000000394	0	0	0	0	0	0	0	0	0	0	0	0	0	1	0	0	0									0
Ggt1	ENSMUSG00000006345	0	0	0	0	0	0	0	0	0	0	0	0.289891	1.74338	1	0	0	0.0483151						14598	NM_008116	2	2
Ghrhr	ENSMUSG00000004654	0	0	0	0	0	0	0.239675	0.0795636	0	0	0	0	2.28118	1	0	0	0.0532064		14602	NM_001003685	1		14602	NM_001003685	1	2
Gif	ENSMUSG00000024682	0	0	0	0	0	0	0	0	0	0	0	0	0	1	0	0	0						14603	NM_008118	1	1
Gjb1	ENSMUSG00000047797	0	0	0	0	0	0	0	0	0	0	0	0	0	1	0	0	0		14618	NM_008124	2					2
Glra1	ENSMUSG00000000263	0	0	0	0	0	0	0	0	0	0	0	0	0	1	0	0	0						14654	NM_020492	1	1
Gm10057	ENSMUSG00000096867	0	0	0	0	0	0	0	0	0	0	0	0	0	1	0	0	0		625650	NM_001243016	1					1
Gm11397	ENSMUSG00000071452	0	0	0	0	0	0	0	0	0	0	0	0	0	1	0	0	0		544923	XM_619089	2					2
Gm11563	ENSMUSG00000069718	0	0	0	0	0	0	0	0	0	0	0	0	0	1	0	0	0		100040248	NM_001126320	1		100040248	NM_001126320	1	2
Gm11567	ENSMUSG00000059845	0	0	0	0	0	0	0	0	0	0	0	0	0	1	0	0	0		670533	NM_001101613	1					1
Gm11568	ENSMUSG00000069717	0	0	0	0	0	0	0	0	0	0	0	0	0	1	0	0	0									0
Gm14744	ENSMUSG00000079522	0	0	0	0	0	0	0	0	0	0	0	0	0	1	0	0	0		628923	NM_001085544	1		628923	NM_001085544	1	2
Gm15080	ENSMUSG00000072931	0	0	0	0	0	0	0	0.159127	0	0.18455	0	0	2.70876	1	0	0	0.0572795		666184	NM_001198988	1		666184	NM_001198988	1	2
Gm15093	ENSMUSG00000094941	0	0	0	0	0	0	0	0.238691	0	0.18455	0	0	2.97168	1	0	0	0.0705401		100039890	NM_001099920	1		100039890	NM_001099920	1	2
Gm15114	ENSMUSG00000079395	0	0	0	0	0	0	0	0.0795636	0	0.3691	0	0	2.74043	1	0	0	0.0747773		100034729	NM_001082966	1		100034729	NM_001082966	1	2
Gm15127	ENSMUSG00000096834	0	0	0	0	0	0	0	0.238691	0	0.3691	0	0	3.25735	1	0	0	0.101298		434866	NM_001114400	1		434866	NM_001114400	1	2
Gm21704	ENSMUSG00000093987	0	0	0	0	0	0	0	0	0	0	0	0	0	1	0	0	0									0
Gm3115	ENSMUSG00000091022	0	0	0	0	0	0	0	0	0	0	0	0	0	1	0	0	0						100041054	XM_001475976	1	1
Gm3269	ENSMUSG00000091494	0	0	0	0	0	0	0.47935	0.159127	0	0	0	0	3.07779	1	0	0	0.106413						100041317	XM_001476500	2	2
Gm4791	ENSMUSG00000094893	0	0	0	0	0	0	0	0	0	0	0	0	0	1	0	0	0		215467	NM_001243258	1		215467	NM_001243258	1	2
Gm4858	ENSMUSG00000096879	0	0	0	0	0	0	0	0	0	0	0	0	0	1	0	0	0		229571	NM_001034860	1					1
Gm4861	ENSMUSG00000055138	0	0	0	0	0	0	0	0	0	0	0	0	0	1	0	0	0						229862	NM_177665	2	2
Gm5800	ENSMUSG00000068506	0	0	0	0	0	0	0	0	0	0	0	0	0	1	0	0	0						545047	NM_001034102	1	1
Gm5916	ENSMUSG00000091411	0	0	0	0	0	0	0	0	0	0	0	0	0	1	0	0	0						546123	NM_001167587	2	2
Gm5938	ENSMUSG00000079521	0	0	0	0	0	0	0	0	0	0	0	0	0	1	0	0	0		546335	NM_001085534	2					2
Gm6890	ENSMUSG00000079532	0	0	0	0	0	0	0	0	0	0	0	0	0	1	0	0	0		628518	NM_001099306	1		628518	NM_001099306	1	2
Gm7325	ENSMUSG00000079471	0	0	0	0	0	0	0	0	0	0	0	0	0	1	0	0	0									0
Gm806	ENSMUSG00000071909	0	0	0	0	0	0	0	0	0	0.18455	0	0	1.6064	1	0	0	0.0307583						328250	NM_001033400	1	1
Gp2	ENSMUSG00000030954	0	0	0	0	0	0	0	0	0	0	0	0	0	1	0	0	0		67133	NM_025989	1		67133	NM_025989	1	2
Gpr112	ENSMUSG00000053852	0	0	0	0	0	0	0	0.159127	0	0.3691	0	0	3.03195	1	0	0	0.0880379		236798	XM_003085259	1		236798	XM_003085259	1	2
Gzmk	ENSMUSG00000042385	0	0	0	0	0	0	0	0	0	0	0	0	0	1	0	0	0		14945	NM_008196	1					1
H1fnt	ENSMUSG00000048077	0	0	0	0	0	0	0	0	0	0	0	0	0	1	0	0	0		70069	NM_027304	2					2
Hand1	ENSMUSG00000037335	0	0	0	0	0	0	0	0	0	0.18455	0	0	1.60623	1	0	0	0.0307583						15110	NM_008213	2	2
Hao1	ENSMUSG00000027261	0	0	0	0	0	0	0	0	0	0	0	0	0	1	0	0	0						15112	NM_010403	1	1
Hdgfl1	ENSMUSG00000045835	0	0	0	0	0	0	0	0	0	0	0	0	0	1	0	0	0		15192	NM_008232	1		15192	NM_008232	1	2
Hrh3	ENSMUSG00000039059	0	0	0	0	0	0	0	0.0795636	0	0	0	0	1.56651	1	0	0	0.0132606		99296	NM_133849	1		99296	NM_133849	1	2
Hsd3b5	ENSMUSG00000038092	0	0	0	0	0	0	0.47935	0	0	0	0	0	2.53924	1	0	0	0.0798916		15496	NM_008295	1		15496	NM_008295	1	2
Htr5b	ENSMUSG00000050534	0	0	0	0	0	0	0	0	0.252141	0	0	0	1.69473	1	0	0	0.0420234		15564	NM_010483	1					1
Iapp	ENSMUSG00000041681	0	0	0	0	0	0	0	0	0	0	0	0	0	1	0	0	0		15874	NM_010491	1					1
Ifna13	ENSMUSG00000063376	0	0	0	0	0	0	0	0	0	0	0	0	0	1	0	0	0		230396	NM_177347	1					1
Ifnb1	ENSMUSG00000048806	0	0	0	0	0	0	0	0	0	0	0	0	0	1	0	0	0		15977	NM_010510	1		15977	NM_010510	1	2
Il5ra	ENSMUSG00000005364	0	0	0	0	0	0	0.47935	0	0	0.7382	0	0	3.83493	0.663817	0	0	0.202925		16192	NM_008370	1					1
Il6	ENSMUSG00000025746	0	0	0	0	0	0	0	0	0	0	0	0	0	1	0	0	0		16193	NM_031168	1		16193	NM_031168	1	2
Ins2	ENSMUSG00000000215	0	0	0	0	0	0	0	0	0	0	0	0	0	1	0	0	0						16334	NM_001185084	2	2
Kcna10	ENSMUSG00000042861	0	0	0	0	0	0	0	0	0	0	0	0	0	1	0	0	0									0
Keg1	ENSMUSG00000024694	0	0	0	0	0	0	0.239675	0	0	0	0	0	1.67815	1	0	0	0.0399458		64697	NM_029550	1		64697	NM_029550	1	2
Kir3dl2	ENSMUSG00000057439	0	0	0	0	0	0	0	0	0	0	0	0	0	1	0	0	0		245615	NM_177748	1					1
Klkb1	ENSMUSG00000031640	0	0	0	0	0	0	0	0	0	0	0	0	0	1	0	0	0						16621	NM_008455	1	1
Klra1	ENSMUSG00000079853	0	0	0	0	0	0	0	0	0	0	0	0	0	1	0	0	0									0
Klra17	ENSMUSG00000014543	0	0	0	0	0	0	0	0	0	0	0	0	0	1	0	0	0						170733	NM_133203	1	1
Klrd1	ENSMUSG00000030165	0	0	0	0	0	0	0	0	0	0	0	0	0	1	0	0	0									0
Kprp	ENSMUSG00000059832	0	0	0	0	0	0	0	0	0	0	0	0	0	1	0	0	0						433619	NM_028629	2	2
Krt12	ENSMUSG00000020912	0	0	0	0	0	0	0	0	0.252141	0	0	0	1.69469	1	0	0	0.0420234		268482	NM_010661	2					2
Lce1g	ENSMUSG00000027919	0	0	0	0	0	0	0	0	0	0	0	0	0	1	0	0	0		66195	NM_025413	1		66195	NM_025413	1	2
Lce1h	ENSMUSG00000049593	0	0	0	0	0	0	0	0	0	0	0	0	0	1	0	0	0		67718	NM_026335	1		67718	NM_026335	1	2
Lce1i	ENSMUSG00000068888	0	0	0	0	0	0	0	0	0	0	0	0	0	1	0	0	0		76585	NM_029667	1		76585	NM_029667	1	2
Lce3b	ENSMUSG00000042031	0	0	0	0	0	0	0	0	0	0	0	0	0	1	0	0	0		66344	NM_025501	1		66344	NM_025501	1	2
Lce6a	ENSMUSG00000086848	0	0	0	0	0	0	0	0	0	0	0	0	0	1	0	0	0		78382	NM_001166172	2					2
Lcn6	ENSMUSG00000045684	0	0	0	0	0	0	0	0	0	0	0	0	0	1	0	0	0		620709	NM_177840	1		620709	NM_177840	1	2
Ldhal6b	ENSMUSG00000101959	0	0	0	0	0	0	0	0	0	0	0	0	0	1	0	0	0		106557	NM_175349	1		106557	NM_175349	1	2
Lrr1	ENSMUSG00000034883	0	0	0	0	0	0	0	0.0795636	0	0	0	0	1.56651	1	0	0	0.0132606						69706	NM_001081406	1	1
Ltf	ENSMUSG00000032496	0	0	0	0	0	0	0.239675	0.238691	0	0	0	0	2.97481	1	0	0	0.0797276		17002	NM_008522	1		17002	NM_008522	1	2
Ly6g5b	ENSMUSG00000043807	0	0	0	0	0	0	0.47935	0.0795636	0	0	0	0.869672	3.91505	0.525106	0	0	0.238097		266614	NM_148939	2					2
Madcam1	ENSMUSG00000020310	0	0	0	0	0	0	0	0.159127	0	0	0	0	2.12456	1	0	0	0.0265212		17123	NM_013591	1		17123	NM_013591	1	2
Mageb18	ENSMUSG00000067649	0	0	0	0	0	0	0	0	0	0	0	0	0	1	0	0	0		215641	NM_173783	1		215641	NM_173783	1	2
Mc2r	ENSMUSG00000045569	0	0	0	0	0	0	0	0.0795636	0	0	0	0	1.56651	1	0	0	0.0132606									0
Med10	ENSMUSG00000021598	0	0	0	0	0	0	0	0	0	0	0	0	0	1	0	0	0		28077	NM_138596	1		28077	NM_138596	1	2
Mesp1	ENSMUSG00000030544	0	0	0	0	0	0	0	0	0	0	0	0	0	1	0	0	0		17292	NM_008588	1					1
Mip	ENSMUSG00000025389	0	0	0	0	0	0	0	0	0	0.18455	0	0	1.60552	1	0	0	0.0307583									0
Mmp1a	ENSMUSG00000043089	0	0	0	0	0	0	0	0	0	0	0	0	0	1	0	0	0						83995	NM_032006	1	1
Mmp27	ENSMUSG00000070323	0	0	0	0	0	0	0	0.0795636	0	0	0	0	1.56651	1	0	0	0.0132606									0
Mrgprb8	ENSMUSG00000050870	0	0	0	0	0	0	0	0	0	0	0	0	0	1	0	0	0						404240	NM_207539	1	1
Ms4a3	ENSMUSG00000024681	0	0	0	0	0	0	0.239675	0	0.252141	0	0	0	2.42936	1	0	0	0.0819692		170813	NM_133246	1					1
Msmp	ENSMUSG00000078719	0	0	0	0	0	0	0	0	0	0	0	0	0	1	0	0	0						100039672	NM_001099314	1	1
Mup2	ENSMUSG00000078688	0	0	0	0	0	0	0.47935	0	0	0.18455	0	0	2.95986	1	0	0	0.11065									0
Myf6	ENSMUSG00000035923	0	0	0	0	0	0	0	0	0	0	0	0	0	1	0	0	0		17878	NM_008657	1					1
Ndst4	ENSMUSG00000027971	0	0	0	0	0	0	0	0.0795636	0	0.55365	0	0	3.11103	1	0	0	0.105536						64580	NM_022565	2	2
Neto1	ENSMUSG00000050321	0	0	0	0	0	0	0	0	0	0	0.696526	0	2.1803	1	0	0	0.116088						246317	NM_144946	1	1
Nlrp4e	ENSMUSG00000045693	0	0	0	0	0	0	0.9587	0.0795636	0	0	0	0	3.57699	0.884918	0	0	0.173044						446099	NM_001004194	2	2
Nlrp9a	ENSMUSG00000054102	0	0	0	0	0	0	0.47935	0	0	0	0	0	2.53906	1	0	0	0.0798916		233001	NM_001048219	1		233001	NM_001048219	1	2
Npffr2	ENSMUSG00000035528	0	0	0	0	0	0	0	0	0	0	0	0	0	1	0	0	0		104443	NM_133192	1		104443	NM_133192	1	2
Npy5r	ENSMUSG00000044014	0	0	0	0	0	0	0	0	0	0	0	0	0	1	0	0	0		18168	NM_016708	1		18168	NM_016708	1	2
Nxf7	ENSMUSG00000031410	0	0	0	0	0	0	0.239675	0	0	0	0	0	1.67884	1	0	0	0.0399458		170722	NM_130888	1					1
Obox5	ENSMUSG00000074366	0	0	0	0	0	0	0	0	0	0.18455	0	0	1.6048	1	0	0	0.0307583						252829	NM_145709	1	1
Odam	ENSMUSG00000009580	0	0	0	0	0	0	0	0.0795636	0	0	0	0	1.56651	1	0	0	0.0132606									0
Olfr1156	ENSMUSG00000075144	0	0	0	0	0	0	0	0	0	0	0	0	0	1	0	0	0		258814	NM_146817	1		258814	NM_146817	1	2
Olfr1166	ENSMUSG00000101078	0	0	0	0	0	0	0	0	0	0	0	0	0	1	0	0	0									0
Olfr121	ENSMUSG00000060017	0	0	0	0	0	0	0.47935	0	0	0	0	0	2.53871	1	0	0	0.0798916						258622	NM_146629	2	2
Olfr1357	ENSMUSG00000071185	0	0	0	0	0	0	0	0.0795636	0	0	0	0	1.56651	1	0	0	0.0132606		257883	NM_001011737	1		257883	NM_001011737	1	2
Olfr1420	ENSMUSG00000060878	0	0	0	0	0	0	0	0.0795636	0.252141	0	0	0	2.28212	1	0	0	0.055284		258405	NM_146410	1		258405	NM_146410	1	2
Olfr1441	ENSMUSG00000050815	0	0	0	0	0	0	0	0	0	0	0	0	0	1	0	0	0		258678	NM_146683	1		258678	NM_146683	1	2
Olfr1505	ENSMUSG00000062314	0	0	0	0	0	0	0	0.0795636	0	0	0	0	1.56651	1	0	0	0.0132606						258151	NM_001011850	1	1
Olfr222	ENSMUSG00000059610	0	0	0	0	0	0	0	0	0	0	0	0	0	1	0	0	0		257962	NM_001011789	1		257962	NM_001011789	1	2
Olfr283	ENSMUSG00000056184	0	0	0	0	0	0	0	0	0	0	0	0	0	1	0	0	0						259038	NM_147036	1	1
Olfr43	ENSMUSG00000070377	0	0	0	0	0	0	0	0	0	0	0.696526	0	2.1803	1	0	0	0.116088		258706	NM_146711	1		258706	NM_146711	1	2
Olfr629	ENSMUSG00000047545	0	0	0	0	0	0	0	0	0	0	0	0	0	1	0	0	0		258818	NM_146821	2					2
Olfr651	ENSMUSG00000073928	0	0	0	0	0	0	0	0	0	0	0	0	0	1	0	0	0									0
Olfr722	ENSMUSG00000048933	0	0	0	0	0	0	0.239675	0	0	0	0	0	1.67739	1	0	0	0.0399458		258487	NM_146494	1		258487	NM_146494	1	2
Olfr750	ENSMUSG00000035932	0	0	0	0	0	0	0	0	0	0	0	0	0	1	0	0	0		404319	NM_207558	2					2
Olig1	ENSMUSG00000046160	0	0	0	0	0	0	0	0	0	0.18455	0	0	1.60718	1	0	0	0.0307583						50914	NM_016968	2	2
Otor	ENSMUSG00000027416	0	0	0	0	0	0	0	0	0	0	0	0	0	1	0	0	0									0
Panx3	ENSMUSG00000011118	0	0	0	0	0	0	0	0	0	0.18455	0	0	1.60607	1	0	0	0.0307583						208098	NM_172454	1	1
Papl	ENSMUSG00000037469	0	0	0	0	0	0	0	0.159127	0	0	0	0	2.12456	1	0	0	0.0265212		101744	NM_175319	2					2
Pdc	ENSMUSG00000006007	0	0	0	0	0	0	0	0	0	0	0	0	0	1	0	0	0		20028	NM_001159730	1		20028	NM_024458	1	2
Pdcd2	ENSMUSG00000014771	0	0	0	0	0	0	0	0	0	0	0	0	0	1	0	0	0		18567	NM_008799	1		18567	NM_008799	1	2
Pdia2	ENSMUSG00000024184	0	0	0	0	0	0	0	0	0	0	0	0	0	1	0	0	0		69191	NM_001081070	1		69191	NM_001081070	1	2
Pdyn	ENSMUSG00000027400	0	0	0	0	0	0	0	0	0	0	0	0	0	1	0	0	0		18610	NM_018863	1		18610	NM_018863	1	2
Pgk2	ENSMUSG00000031233	0	0	0	0	0	0	0	0	0	0	0	0	0	1	0	0	0									0
Pla2g12b	ENSMUSG00000009646	0	0	0	0	0	0	0	0	0	0	0	0	0	1	0	0	0		69836	NM_023530	1		69836	NM_023530	1	2
Pla2g1b	ENSMUSG00000029522	0	0	0	0	0	0	0	0.159127	0	0	0	0	2.12438	1	0	0	0.0265212									0
Plcz1	ENSMUSG00000030230	0	0	0	0	0	0	0	0	0	0	0	0	0	1	0	0	0						114875	NM_054066	1	1
Pnlip	ENSMUSG00000046008	0	0	0	0	0	0	0	0.0795636	0	0	0	0	1.56651	1	0	0	0.0132606						69060	NM_026925	1	1
Prl2b1	ENSMUSG00000069258	0	0	0	0	0	0	0	0	0	0	0	0	0	1	0	0	0									0
Prl3a1	ENSMUSG00000038883	0	0	0	0	0	0	0	0	0	0	0	0	0	1	0	0	0		67000	NM_025896	1					1
Prl8a8	ENSMUSG00000021346	0	0	0	0	0	0	0	0	0	0	0	0	0	1	0	0	0									0
Prodh2	ENSMUSG00000036892	0	0	0	0	0	0	4.7935	0	0	0	0	0	5.6577	0.114448	0	0	0.798916		56189	NM_019546	1		56189	NM_019546	1	2
Prss33	ENSMUSG00000049620	0	0	0	0	0	0	0	0	0	0	0	0	0	1	0	0	0		353130	NM_001081399	1					1
Prss40	ENSMUSG00000037529	0	0	0	0	0	0	0	0.159127	0	0	0	0	2.12401	1	0	0	0.0265212		21756	NM_009356	1					1
Prss43	ENSMUSG00000058398	0	0	0	0	0	0	0	0.0795636	0	0	0	0	1.56651	1	0	0	0.0132606		272643	NM_199471	1		272643	NM_199471	1	2
Prss46	ENSMUSG00000049719	0	0	0	0	0	0	0	0	0	0.7382	0	0	3.22777	1	0	0	0.123033						74306	NM_183103	1	1
Psg19	ENSMUSG00000004542	0	0	0	0	0	0	0	0.159127	0.252141	0	0	0	2.70392	1	0	0	0.0685446		26439	NM_011964	2					2
Psg25	ENSMUSG00000070798	0	0	0	0	0	0	0.239675	0	0	0	0	0	1.67789	1	0	0	0.0399458						114868	NM_054060	2	2
Psg27	ENSMUSG00000070797	0	0	0	0	0	0	0	0	0	0	0	0	0	1	0	0	0		545925	NM_001037168	1		545925	NM_001037168	1	2
Rax	ENSMUSG00000024518	0	0	0	0	0	0	0	0	0	0	0	0	0	1	0	0	0		19434	NM_013833	1					1
Rdh7	ENSMUSG00000040134	0	0	0	0	0	0	0	0	0	0	0	0	0	1	0	0	0		54150	NM_001150749	1		54150	NM_001150749	1	2
Rdh8	ENSMUSG00000053773	0	0	0	0	0	0	0	0	0	0	0	0	0	1	0	0	0		235033	NM_001030290	1		235033	NM_001030290	1	2
Reg1	ENSMUSG00000059654	0	0	0	0	0	0	0	0	0	0	0	0	0	1	0	0	0		19692	NM_009042	1					1
Rhox3a	ENSMUSG00000071772	0	0	0	0	0	0	0	0	0	0	0	0	0	1	0	0	0		382209	NM_194063	1					1
Rnf148	ENSMUSG00000078179	0	0	0	0	0	0	0	0	0	0	0	0	0	1	0	0	0									0
Ropn1	ENSMUSG00000022832	0	0	0	0	0	0	0	0	0	0	0	0	0	1	0	0	0		76378	NM_030744	2					2
Rprm	ENSMUSG00000075334	0	0	0	0	0	0	0	0.238691	0	0	0	0	2.4349	1	0	0	0.0397818						67874	NM_023396	1	1
S100a3	ENSMUSG00000001021	0	0	0	0	0	0	0	0	0	0	0	0	0	1	0	0	0		20197	NM_011310	1		20197	NM_011310	1	2
Samt3	ENSMUSG00000035454	0	0	0	0	0	0	0	0	0	0	0	0	0	1	0	0	0		73495	NM_028554	2					2
Sapcd1	ENSMUSG00000036185	0	0	0	0	0	0	0	0	0	0.18455	0	0	1.60737	1	0	0	0.0307583		78376	NM_023893	1					1
Scgb1b2	ENSMUSG00000062556	0	0	0	0	0	0	0	0	0	0	0	0	0	1	0	0	0						57426	NM_020563	1	1
Scgb1b29	ENSMUSG00000078757	0	0	0	0	0	0	0	0	0	0	0	0	0	1	0	0	0		384589	NM_001256066	1		384589	NM_001256066	1	2
Scgb1b7	ENSMUSG00000078759	0	0	0	0	0	0	0	0	0	0	0	0	0	1	0	0	0		626305	NM_001270542	1		626305	NM_001270542	1	2
Scgn	ENSMUSG00000021337	0	0	0	0	0	0	0	0	0.252141	0	0	0	1.69458	1	0	0	0.0420234						214189	NM_145399	1	1
Scnn1g	ENSMUSG00000000216	0	0	0	0	0	0	0	0	0	0	0	0	0	1	0	0	0						20278	NM_011326	1	1
Sdr16c6	ENSMUSG00000071019	0	0	0	0	0	0	0	0	0	0	0	0	0	1	0	0	0		242286	NM_001080710	1		242286	NM_001080710	1	2
Sdr9c7	ENSMUSG00000040127	0	0	0	0	0	0	0	0.159127	0	0	0	0	2.1246	1	0	0	0.0265212						70061	NM_027301	1	1
Serpinb3a	ENSMUSG00000044594	0	0	0	0	0	0	0	0	0	0.3691	0	0	2.38816	1	0	0	0.0615167		20248	NM_009126	2					2
Serpinb7	ENSMUSG00000067001	0	0	0	0	0	0	0	0	0	0	0	0	0	1	0	0	0						116872	NM_027548	1	1
Serpinb9d	ENSMUSG00000054266	0	0	0	0	0	0	0	0	0	0	0	0	0	1	0	0	0		20726	NM_011460	1					1
Serpinb9g	ENSMUSG00000057726	0	0	0	0	0	0	0	0	0	0	0	0	0	1	0	0	0		93806	NM_011455	1		93806	NM_011455	1	2
Sftpc	ENSMUSG00000022097	0	0	0	0	0	0	0	0.318254	0	0	0	0	2.6976	1	0	0	0.0530424		20389	NM_011359	1					1
Skint3	ENSMUSG00000070868	0	0	0	0	0	0	0	0.159127	0	0.3691	0	0	3.03193	1	0	0	0.0880379						195564	NM_177578	1	1
Skint9	ENSMUSG00000049972	0	0	0	0	0	0	0	0	0	0	0	0	0	1	0	0	0		329918	NM_177864	2					2
Slc22a30	ENSMUSG00000052562	0	0	0	0	0	0	0	0	0	0	0	0	0	1	0	0	0						319800	NM_177002	1	1
Slc25a41	ENSMUSG00000011486	0	0	0	0	0	0	0.239675	0.0795636	0	0	0	0.289891	2.81171	1	0	0	0.101521		103775	NM_175333	1					1
Slc32a1	ENSMUSG00000037771	0	0	0	0	0	0	0	0	0	0	0	0	0	1	0	0	0		22348	NM_009508	1		22348	NM_009508	1	2
Slc35g3	ENSMUSG00000018776	0	0	0	0	0	0	0.719025	0	0.252141	0	0	0.289891	3.71735	0.559723	0	0	0.210176		56293	NM_019871	1					1
Slc4a9	ENSMUSG00000024485	0	0	0	0	0	0	0	0	0	0	0	0	0	1	0	0	0		240215	NM_172830	1		240215	NM_172830	1	2
Slco4c1	ENSMUSG00000040693	0	0	0	0	0	0	0	0	0	0	0	0.289891	1.74434	1	0	0	0.0483151		227394	NM_172658	1		227394	NM_172658	1	2
Slco6d1	ENSMUSG00000026336	0	0	0	0	0	0	0	0	0	0	0	0	0	1	0	0	0		70866	NM_001164233	1					1
Slitrk1	ENSMUSG00000075478	0	0	0	0	0	0	0	0	0	0	0	0	0	1	0	0	0		76965	NM_199065	1					1
Slpi	ENSMUSG00000017002	0	0	0	0	0	0	0	0.159127	0	0	0	0	2.12412	1	0	0	0.0265212						20568	NM_011414	1	1
Smc1b	ENSMUSG00000022432	0	0	0	0	0	0	0.47935	0.238691	0	0	0	0	3.2924	1	0	0	0.119673									0
Snca	ENSMUSG00000025889	0	0	0	0	0	0	0	0	0	0	0	0	0	1	0	0	0						20617	NM_001042451	1	1
Spaca7	ENSMUSG00000010435	0	0	0	0	0	0	0	0	0	0	0.696526	0	2.1803	1	0	0	0.116088						78634	NM_024279	1	1
Spag11a	ENSMUSG00000079842	0	0	0	0	0	0	0	0	0	0	0	0	0	1	0	0	0		78128	NM_153115	1		78128	NM_153115	1	2
Spata16	ENSMUSG00000039335	0	0	0	0	0	0	0	0	0	0	0	0	0	1	0	0	0		70862	NM_027583	1		70862	NM_027583	1	2
Spata19	ENSMUSG00000031991	0	0	0	0	0	0	0	0	0	0	0	0	0	1	0	0	0		75469	NM_029299	1		75469	NM_029299	1	2
Sprr2b	ENSMUSG00000050092	0	0	0	0	0	0	0	0	0.252141	0	0	0	1.69525	1	0	0	0.0420234						20756	NM_011469	2	2
Sprr2e	ENSMUSG00000055030	0	0	0	0	0	0	0	0	0	0	0	0	0	1	0	0	0		20759	NM_011471	1		20759	NM_011471	1	2
Steap1	ENSMUSG00000015652	0	0	0	0	0	0	0	0	0	0	0	0	0	1	0	0	0						70358	NM_027399	2	2
Sult1e1	ENSMUSG00000029272	0	0	0	0	0	0	0	0	0	0	0	0	0	1	0	0	0		20860	NM_023135	1					1
Sval3	ENSMUSG00000062833	0	0	0	0	0	0	0	0	0	0	0	0	0	1	0	0	0		387564	NM_001003952	1		387564	NM_001003952	1	2
Syt16	ENSMUSG00000044912	0	0	0	0	0	0	0	0	0	0	0	0	0	1	0	0	0		238266	NM_172804	1		238266	NM_172804	1	2
Tdh	ENSMUSG00000021953	0	0	0	0	0	0	0	0	0	0	0	0	0	1	0	0	0									0
Tdpoz1	ENSMUSG00000094084	0	0	0	0	0	0	0	0.159127	0	0	0	0	2.1241	1	0	0	0.0265212						207213	NM_148949	1	1
Tekt3	ENSMUSG00000042189	0	0	0	0	0	0	0	0	0.252141	0	0	0	1.69481	1	0	0	0.0420234		71062	NM_027660	1		71062	NM_027660	1	2
Tex19.1	ENSMUSG00000039329	0	0	0	0	0	0	0	0	0.252141	0	0	0	1.69461	1	0	0	0.0420234									0
Tex19.2	ENSMUSG00000039337	0	0	0	0	0	0	0	0	0	0	0	0	0	1	0	0	0									0
Them5	ENSMUSG00000028148	0	0	0	0	0	0	0	0	0	0	0	0	0	1	0	0	0		66198	NM_025416	1		66198	NM_025416	1	2
Tmem202	ENSMUSG00000049526	0	0	0	0	0	0	0	0.159127	0	0	0	0	2.12417	1	0	0	0.0265212									0
Tmem207	ENSMUSG00000091972	0	0	0	0	0	0	0	0	0	0	0	0	0	1	0	0	0		100043057	NM_001101640	1		100043057	NM_001101640	1	2
Tmprss11c	ENSMUSG00000061184	0	0	0	0	0	0	0	0	0	0	0	0	0	1	0	0	0		435845	NM_001030297	1		435845	NM_001030297	1	2
Tmprss12	ENSMUSG00000045631	0	0	0	0	0	0	0	0	0	0	0	0	0	1	0	0	0						75002	NM_183109	1	1
Tmprss15	ENSMUSG00000022857	0	0	0	0	0	0	0	0	0	0	0.696526	0.579781	3.34168	0.887207	0	0	0.212718						19146	NM_008941	1	1
Tnnc2	ENSMUSG00000017300	0	0	0	0	0	0	0.239675	0	0	0	0	0	1.67904	1	0	0	0.0399458		21925	NM_009394	1					1
Tpbpa	ENSMUSG00000033834	0	0	0	0	0	0	0	0	0	0	0	0	0	1	0	0	0		21984	NM_009411	1					1
Tpsab1	ENSMUSG00000024173	0	0	0	0	0	0	0	0	0	0	0	0	0	1	0	0	0		100503895	NM_031187	1		100503895	NM_031187	1	2
Trap1a	ENSMUSG00000051257	0	0	0	0	0	0	0	0	0	0	0	0	0	1	0	0	0		22037	NM_011635	1		22037	NM_011635	1	2
Trat1	ENSMUSG00000030775	0	0	0	0	0	0	0	0	0	0	0	0	0	1	0	0	0		77647	NM_198297	1		77647	NM_198297	1	2
Trem3	ENSMUSG00000041754	0	0	0	0	0	0	0	0	0	0	0	0	0	1	0	0	0						58218	NM_021407	1	1
Trim42	ENSMUSG00000032451	0	0	0	0	0	0	0	0	0	0	0	0	0	1	0	0	0						78911	NM_030219	2	2
Triml1	ENSMUSG00000031651	0	0	0	0	0	0	0.239675	0	0	0	0	0	1.6775	1	0	0	0.0399458		244448	NM_177742	1		244448	NM_177742	1	2
Ttc29	ENSMUSG00000037101	0	0	0	0	0	0	0.239675	0	0	0	0	0	1.67746	1	0	0	0.0399458		73301	NM_183096	1					1
Ucma	ENSMUSG00000026668	0	0	0	0	0	0	0	0	0.252141	0	0	0	1.69477	1	0	0	0.0420234		68527	NM_001113558	1					1
Ugt2b38	ENSMUSG00000061906	0	0	0	0	0	0	0	0	0	0	0	0	0	1	0	0	0									0
Ugt2b5	ENSMUSG00000054630	0	0	0	0	0	0	0	0	0	0	0	0	0	1	0	0	0						22238	NM_009467	1	1
Uts2b	ENSMUSG00000056423	0	0	0	0	0	0	0	0	0	0	0	0	0	1	0	0	0		224065	NM_198166	1		224065	NM_198166	1	2
Vmn1r139	ENSMUSG00000074311	0	0	0	0	0	0	0	0	0	0	0	0	0	1	0	0	0									0
Vmn1r148	ENSMUSG00000095543	0	0	0	0	0	0	0	0	0	0	0	0	0	1	0	0	0									0
Vmn1r235	ENSMUSG00000050102	0	0	0	0	0	0	0	0	0	0	0	0	0	1	0	0	0		171233	NM_134199	1		171233	NM_134199	1	2
Vmn1r4	ENSMUSG00000071893	0	0	0	0	0	0	0.239675	0	0	0	0	0	1.67808	1	0	0	0.0399458									0
Vmn1r59	ENSMUSG00000074401	0	0	0	0	0	0	0	0.0795636	0	0	0	0	1.56651	1	0	0	0.0132606		404284	NM_207543	1		404284	NM_207543	1	2
Vmn1r90	ENSMUSG00000100586	0	0	0	0	0	0	0	0	0	0	0	0	0	1	0	0	0						627280	NM_001244031	1	1
Vmn2r37	ENSMUSG00000066828	0	0	0	0	0	0	0	0.238691	0	0	0	0	2.43545	1	0	0	0.0397818						22305	XM_003945768	2	2
Vmn2r85	ENSMUSG00000092048	0	0	0	0	0	0	0	0	0	0	0	0	0	1	0	0	0						623734	NM_001102602	2	2
Vnn1	ENSMUSG00000037440	0	0	0	0	0	0	0	0	0	0	0	0.289891	1.74341	1	0	0	0.0483151		22361	NM_011704	1		22361	NM_011704	1	2
Vnn3	ENSMUSG00000020010	0	0	0	0	0	0	0.47935	0.0795636	0	0	0	0	2.81714	1	0	0	0.0931522									0
Vpreb1	ENSMUSG00000059305	0	0	0	0	0	0	0	0.0795636	0	0.18455	0	0	2.28134	1	0	0	0.0440189									0
Wbp2nl	ENSMUSG00000022455	0	0	0	0	0	0	0	0	0	0	0	0	0	1	0	0	0		74716	NM_029066	1					1
Xkr9	ENSMUSG00000067813	0	0	0	0	0	0	0	0	0.756422	0	0	0	3.10103	1	0	0	0.12607		381246	NM_001011873	2					2
Yy2	ENSMUSG00000091736	0	0	0	0	0	0	0	0	0	0	0	0	0	1	0	0	0						100073351	NM_001098723	1	1
ZBED6	ENSMUSG00000102049	0	0	0	0	0	0	0	0	0	0	0	0	0	1	0	0	0		667118	NM_001166552	1		667118	NM_001166552	1	2
Zc2hc1b	ENSMUSG00000019815	0	0	0	0	0	0	0	0	0	0	0	0	0	1	0	0	0		75122	NM_029172	1					1
Zfp474	ENSMUSG00000046886	0	0	0	0	0	0	0	0.238691	0	0	0	0	2.43652	1	0	0	0.0397818		66758	NM_025749	1		66758	NM_025749	1	2
Zfp708	ENSMUSG00000058883	0	0	0	0	0	0	0	0	0	0	0	0	0	1	0	0	0						432769	NM_001012449	1	1
Zfp957	ENSMUSG00000071262	0	0	0	0	0	0	0	0.318254	0	0	0	0	2.69759	1	0	0	0.0530424		105590	NM_001033215	2					2
A630073D07Rik	ENSMUSG00000067541	0	0	0	0	0	0	0	0	0	0	0	0	0	1	0	0	0									0
A930009A15Rik	ENSMUSG00000092210	0	0	0	0	0	0	0	0	0	0	0	0	0	1	0	0	0						77798	NM_029982	1	1
Abcg5	ENSMUSG00000040505	0	0	0	0	0	0	0	0.0795636	0	0	0	0	1.56651	1	0	0	0.0132606		27409	NM_031884	1					1
Acnat2	ENSMUSG00000060317	0	0	0	0	0	0	0	0	0	0	0	0	0	1	0	0	0		209186	NM_145368	1					1
Actl11	ENSMUSG00000066368	0	0	0	0	0	0	0	0	0	0	0	0	0	1	0	0	0						67722	NM_026338	1	1
Actrt2	ENSMUSG00000051276	0	0	0	0	0	0	0	0	0	0	0	0	0	1	0	0	0						73353	NM_028513	1	1
Actrt3	ENSMUSG00000037737	0	0	0	0	0	0	0	0.159127	0	0	0	0	2.12405	1	0	0	0.0265212		76652	NM_029690	1					1
Adam29	ENSMUSG00000046258	0	0	0	0	0	0	0	0	0	0	0	0	0	1	0	0	0						244486	NM_175939	1	1
Adam3	ENSMUSG00000031553	0	0	0	0	0	0	0	0	0	0	0	0	0	1	0	0	0		11497	NM_009619	1					1
Ang5	ENSMUSG00000053961	0	0	0	0	0	0	0	0	0	0	0	0	0	1	0	0	0		503844	NM_007448	1					1
Ankar	ENSMUSG00000039342	0	0	0	0	0	0	0	0.0795636	0	0	0	0	1.56651	1	0	0	0.0132606									0
Ankef1	ENSMUSG00000074771	0	0	0	0	0	0	0.239675	0	0	0	0	0	1.67911	1	0	0	0.0399458									0
Ankrd33	ENSMUSG00000047034	0	0	0	0	0	0	0	0	0	0	0	0	0	1	0	0	0						208258	NM_144790	1	1
Ankrd34c	ENSMUSG00000047606	0	0	0	0	0	0	0	0	0	0	0.696526	0.289891	2.75072	1	0	0	0.164403						330998	NM_207260	1	1
Ap1m2	ENSMUSG00000003309	0	0	0	0	0	0	0	0	0	0	0	0	0	1	0	0	0						11768	NM_001110300	1	1
Aqp2	ENSMUSG00000023013	0	0	0	0	0	0	0.239675	0	0	0	0	0.289891	2.45996	1	0	0	0.0882609		11827	NM_009699	1					1
Awat1	ENSMUSG00000015665	0	0	0	0	0	0	0	0	0.252141	0	0	0	1.6952	1	0	0	0.0420234									0
AY761185	ENSMUSG00000079120	0	0	0	0	0	0	0	0	0	0	0	0	0	1	0	0	0		100503970	NM_001012640	1					1
Batf	ENSMUSG00000034266	0	0	0	0	0	0	0	0	0	0	0	0.289891	1.74287	1	0	0	0.0483151		53314	NM_016767	1					1
BC048507	ENSMUSG00000064063	0	0	0	0	0	0	0	0	0	0	0	0	0	1	0	0	0						408058	NM_001001185	1	1
BC048679	ENSMUSG00000061877	0	0	0	0	0	0	0	0.159127	0	0	0	0	2.12461	1	0	0	0.0265212						210321	NM_001193274	1	1
BC089597	ENSMUSG00000074639	0	0	0	0	0	0	0	0	0	0	0	0	0	1	0	0	0									0
Bex2	ENSMUSG00000042750	0	0	0	0	0	0	0	0	0	0	0	0	0	1	0	0	0									0
Bglap	ENSMUSG00000074483	0	0	0	0	0	0	0	0	0	0	0	0	0	1	0	0	0									0
Bpifa1	ENSMUSG00000027483	0	0	0	0	0	0	0	0	0	0	0	0	0	1	0	0	0									0
Bpifb6	ENSMUSG00000068009	0	0	0	0	0	0	0	0	0	0.18455	0	0	1.60362	1	0	0	0.0307583						228796	NM_199303	1	1
Btg4	ENSMUSG00000032056	0	0	0	0	0	0	0	0	0	0	0	0	0	1	0	0	0									0
C1ql2	ENSMUSG00000036907	0	0	0	0	0	0	0	0.0795636	0	0	0	0	1.56651	1	0	0	0.0132606									0
C86695	ENSMUSG00000079112	0	0	0	0	0	0	0	0	0	0	0	0	0	1	0	0	0		97476	NM_001081662	1					1
Calm5	ENSMUSG00000099269	0	0	0	0	0	0	0	0	0	0	0	0	0	1	0	0	0									0
Cd40lg	ENSMUSG00000031132	0	0	0	0	0	0	0	0.0795636	0	0	0	0	1.56651	1	0	0	0.0132606									0
Cdc25c	ENSMUSG00000044201	0	0	0	0	0	0	0	0.0795636	0.252141	0	0	0	2.28212	1	0	0	0.055284		12532	NM_009860	1					1
Cdrt4	ENSMUSG00000042200	0	0	0	0	0	0	0	0	0.504281	0	0	0	2.57092	1	0	0	0.0840468						66338	NM_025496	1	1
Ceacam13	ENSMUSG00000057195	0	0	0	0	0	0	0	0	0	0	0	0	0	1	0	0	0		69785	NM_028171	1					1
Ces1g	ENSMUSG00000057074	0	0	0	0	0	0	0	0.159127	0	0	0	0	2.1242	1	0	0	0.0265212									0
Cfc1	ENSMUSG00000026124	0	0	0	0	0	0	0	0	0	0	0	0	0	1	0	0	0									0
Cfhr3	ENSMUSG00000090623	0	0	0	0	0	0	0	0	0	0	0	0	0	1	0	0	0						624286	XM_003945621	1	1
Cga	ENSMUSG00000028298	0	0	0	0	0	0	0	0	0	0	0	0	0	1	0	0	0						12640	NM_009889	1	1
Chit1	ENSMUSG00000026450	0	0	0	0	0	0	0	0	0	0	0	0	0	1	0	0	0		71884	NM_027979	1					1
Cldn16	ENSMUSG00000038148	0	0	0	0	0	0	0	0	0	0	0	0	0	1	0	0	0		114141	NM_053241	1					1
Cldn23	ENSMUSG00000055976	0	0	0	0	0	0	0.47935	0.0795636	0.504281	0	0	0	3.57253	0.716342	0	0	0.177199						71908	NM_027998	1	1
Cldn3	ENSMUSG00000070473	0	0	0	0	0	0	0	0.0795636	0	0	0	0.289891	2.28822	1	0	0	0.0615757						12739	NM_009902	1	1
Cpa2	ENSMUSG00000071553	0	0	0	0	0	0	0	0	0	0	0	0	0	1	0	0	0									0
Cpb2	ENSMUSG00000021999	0	0	0	0	0	0	0	0	0.252141	0	0	0	1.69495	1	0	0	0.0420234									0
Crabp1	ENSMUSG00000032291	0	0	0	0	0	0	0	0	0	0	0	0	0	1	0	0	0		12903	NM_013496	1					1
Ctsll3	ENSMUSG00000056728	0	0	0	0	0	0	0	0	0	0	0	0	0	1	0	0	0		70202	NM_027344	1					1
Cyp2a12	ENSMUSG00000060407	0	0	0	0	0	0	0	0.238691	0	0	0	0	2.4355	1	0	0	0.0397818		13085	NM_133657	1					1
Cyp2b13	ENSMUSG00000040583	0	0	0	0	0	0	0	0	0	0	0	0	0	1	0	0	0		13089	NM_007813	1					1
Cyp2c37	ENSMUSG00000042248	0	0	0	0	0	0	0	0.0795636	0	0.3691	0	0	2.74045	1	0	0	0.0747773									0
Cyp2c39	ENSMUSG00000025003	0	0	0	0	0	0	0	0	0	0	0	0	0	1	0	0	0		13098	NM_010003	1					1
Cyp2c54	ENSMUSG00000067225	0	0	0	0	0	0	0	0	0	0	0	0	0	1	0	0	0						404195	NM_206537	1	1
Cyp2c55	ENSMUSG00000025002	0	0	0	0	0	0	0	0.0795636	0	0	0	0	1.56651	1	0	0	0.0132606						72082	NM_028089	1	1
Cyp2c67	ENSMUSG00000062624	0	0	0	0	0	0	0	0	0	0	0	0	0	1	0	0	0		545288	NM_001024719	1					1
Cyp3a44	ENSMUSG00000054417	0	0	0	0	0	0	0	0	0	0	0	0	0	1	0	0	0						337924	NM_177380	1	1
Cyp4a32	ENSMUSG00000063929	0	0	0	0	0	0	0	0.159127	0	0	0	0	2.1241	1	0	0	0.0265212									0
Cyp4f39	ENSMUSG00000061126	0	0	0	0	0	0	0	0	0	0	0	0	0	1	0	0	0									0
Cypt15	ENSMUSG00000079619	0	0	0	0	0	0	0	0	0	0	0	0	0	1	0	0	0									0
Cypt4	ENSMUSG00000047995	0	0	0	0	0	0	0	0	0	0	0	0	0	1	0	0	0						235067	NM_173412	1	1
Defb10	ENSMUSG00000044743	0	0	0	0	0	0	0	0	0	0	0	0	0	1	0	0	0						246085	NM_139225	1	1
Defb11	ENSMUSG00000045337	0	0	0	0	0	0	0	0	0	0	0	0	0	1	0	0	0						246081	NM_139221	1	1
Defb19	ENSMUSG00000050645	0	0	0	0	0	0	0	0	0	0	0	0	0	1	0	0	0		246700	NM_145157	1					1
Defb2	ENSMUSG00000006570	0	0	0	0	0	0	0	0	0	0	0	0	0	1	0	0	0						13215	NM_010030	1	1
Defb22	ENSMUSG00000027468	0	0	0	0	0	0	0	0	0	0	0	0	0	1	0	0	0						442835	NM_001002791	1	1
Defb3	ENSMUSG00000039775	0	0	0	0	0	0	0	0	0	0	0	0	0	1	0	0	0									0
Defb35	ENSMUSG00000058052	0	0	0	0	0	0	0	0	0	0	0	0	0	1	0	0	0						246084	NM_139224	1	1
Defb41	ENSMUSG00000067773	0	0	0	0	0	0	0	0	0	0	0	0	0	1	0	0	0						77673	NM_183124	1	1
Defb9	ENSMUSG00000047390	0	0	0	0	0	0	0	0	0	0	0	0	0	1	0	0	0						246079	NM_139219	1	1
Dkkl1	ENSMUSG00000030792	0	0	0	0	0	0	0	0	0	0	0	0	0	1	0	0	0						50722	NM_015789	1	1
Dnajb3	ENSMUSG00000081984	0	0	0	0	0	0	0	0	0	0	0	0	0	1	0	0	0		15504	NM_008299	1					1
Dusp21	ENSMUSG00000025043	0	0	0	0	0	0	0	0	0	0	0	0	0	1	0	0	0									0
Dynap	ENSMUSG00000024512	0	0	0	0	0	0	0	0	0	0	0	0	0	1	0	0	0		75577	NM_029346	1					1
Dynlrb2	ENSMUSG00000034467	0	0	0	0	0	0	0	0	0	0	0	0	0	1	0	0	0		75465	NM_029297	1					1
Epo	ENSMUSG00000029711	0	0	0	0	0	0	0	0	0	0	0	0	0	1	0	0	0						13856	NM_007942	1	1
Eps8l3	ENSMUSG00000040600	0	0	0	0	0	0	0.47935	0.0795636	0.252141	0	0.696526	0	3.62746	0.495576	0	0	0.251263									0
Esx1	ENSMUSG00000023443	0	0	0	0	0	0	0	0.0795636	0	0	0	0	1.56651	1	0	0	0.0132606									0
Fam170b	ENSMUSG00000078127	0	0	0	0	0	0	0	0	0.252141	0	0	0	1.695	1	0	0	0.0420234		105511	NM_001164485	1					1
Fam187a	ENSMUSG00000075510	0	0	0	0	0	0	0	0	0	0	0	0	0	1	0	0	0		66784	NM_025766	1					1
Fam229a	ENSMUSG00000078554	0	0	0	0	0	0	0	0	0	0	0	0	0	1	0	0	0		68233	NM_001085491	1					1
Fam47c	ENSMUSG00000078315	0	0	0	0	0	0	0	0	0	0	0	0	0	1	0	0	0						70864	NM_001164739	1	1
Fbxo2	ENSMUSG00000041556	0	0	0	0	0	0	0	0.0795636	0	0	0	0	1.56651	1	0	0	0.0132606									0
Fbxw13	ENSMUSG00000049314	0	0	0	0	0	0	0	0	0	0	0	0	0	1	0	0	0									0
Fbxw22	ENSMUSG00000070324	0	0	0	0	0	0	0	0.0795636	0	0	0	0.289891	2.28821	1	0	0	0.0615757		382156	NM_001014395	1					1
Fcer1a	ENSMUSG00000005339	0	0	0	0	0	0	0	0	0	0	0	0	0	1	0	0	0						14125	NM_010184	1	1
Fgb	ENSMUSG00000033831	0	0	0	0	0	0	0	0	0	0	0	0	0	1	0	0	0									0
Fgf21	ENSMUSG00000030827	0	0	0	0	0	0	0	0.0795636	0	0	0	0	1.56651	1	0	0	0.0132606									0
Fgg	ENSMUSG00000033860	0	0	0	0	0	0	0	0	0	0	0	0	0	1	0	0	0		99571	NM_133862	1					1
Figla	ENSMUSG00000030001	0	0	0	0	0	0	0	0	0	0	0	0	0	1	0	0	0									0
Fmo3	ENSMUSG00000026691	0	0	0	0	0	0	0	0	0	0	0	0	0	1	0	0	0		14262	NM_008030	1					1
Folr4	ENSMUSG00000031933	0	0	0	0	0	0	0	0	0	0.18455	0	0	1.60599	1	0	0	0.0307583		64931	NM_022888	1					1
Fscb	ENSMUSG00000043060	0	0	0	0	0	0	0	0	0	0	0	0	0	1	0	0	0		623046	NM_001163271	1					1
Fscn3	ENSMUSG00000029707	0	0	0	0	0	0	0	0	0	0	0	0	0	1	0	0	0									0
Fthl17	ENSMUSG00000071815	0	0	0	0	0	0	0	0	0	0	0	0	0	1	0	0	0									0
Gabrd	ENSMUSG00000029054	0	0	0	0	0	0	0	0	0	0	0	0	0	1	0	0	0									0
Gal3st1	ENSMUSG00000049721	0	0	0	0	0	0	0	0	0	0	0	0	0	1	0	0	0		53897	NM_001177691	1					1
Galnt9	ENSMUSG00000033316	0	0	0	0	0	0	0.239675	0	0	0	0	0	1.67817	1	0	0	0.0399458		231605	NM_198306	1					1
Gc	ENSMUSG00000035540	0	0	0	0	0	0	0	0	0	0	0	0	0	1	0	0	0		14473	NM_008096	1					1
Gjb4	ENSMUSG00000046623	0	0	0	0	0	0	0	0	0	0	0	0	0	1	0	0	0		14621	NM_008127	1					1
Gkn1	ENSMUSG00000030050	0	0	0	0	0	0	0	0	0	0	0	0	0	1	0	0	0						66283	NM_025466	1	1
Gkn2	ENSMUSG00000030049	0	0	0	0	0	0	0	0	0	0	0	0	0	1	0	0	0						66284	NM_025467	1	1
Glod5	ENSMUSG00000031163	0	0	0	0	0	0	0	0	0	0	0	0	0	1	0	0	0						69824	NM_027227	1	1
Glycam1	ENSMUSG00000022491	0	0	0	0	0	0	0	0	0	0	0	0	0	1	0	0	0									0
Gm10104	ENSMUSG00000061845	0	0	0	0	0	0	0	0	0	0	0	0	0	1	0	0	0						100041688	NM_001177481	1	1
Gm10228	ENSMUSG00000068074	0	0	0	0	0	0	0	0	0	0	0	0	0	1	0	0	0						100040214	NM_001270487	1	1
Gm10436	ENSMUSG00000066027	0	0	0	0	0	0	0	0	0	0	0	0	0	1	0	0	0		100039315	NM_001105254	1					1
Gm10439	ENSMUSG00000072923	0	0	0	0	0	0	0	0	0	0.3691	0	0	2.38816	1	0	0	0.0615167						382243	NM_001037716	1	1
Gm10921	ENSMUSG00000094596	0	0	0	0	0	0	0	0	0	0	0	0	0	1	0	0	0									0
Gm10922	ENSMUSG00000094273	0	0	0	0	0	0	0.239675	0	0	0	0	0	1.679	1	0	0	0.0399458									0
Gm11554	ENSMUSG00000078259	0	0	0	0	0	0	0	0	0	0	0	0	0	1	0	0	0		670482	NM_001099313	1					1
Gm11559	ENSMUSG00000090225	0	0	0	0	0	0	0	0	0	0	0	0	0	1	0	0	0						100415785	NM_001177484	1	1
Gm11569	ENSMUSG00000078260	0	0	0	0	0	0	0	0	0	0	0	0	0	1	0	0	0		670472	NM_001099312	1					1
Gm12789	ENSMUSG00000078625	0	0	0	0	0	0	0.239675	0.0795636	0	0	0	0	2.28123	1	0	0	0.0532064									0
Gm13023	ENSMUSG00000066031	0	0	0	0	0	0	0	0.0795636	0	0	0	0	1.56651	1	0	0	0.0132606		194227	NM_001007077	1					1
Gm13043	ENSMUSG00000095409	0	0	0	0	0	0	0	0.238691	0	0	0	0	2.43541	1	0	0	0.0397818		545693	NM_001039595	1					1
Gm13057	ENSMUSG00000096154	0	0	0	0	0	0	0	0.238691	0	0	0	0	2.43545	1	0	0	0.0397818		100040861	NM_001113735	1					1
Gm13084	ENSMUSG00000059218	0	0	0	0	0	0	0	0.159127	0.252141	0	0	0	2.70395	1	0	0	0.0685446		381569	NM_001005371	1					1
Gm13102	ENSMUSG00000073723	0	0	0	0	0	0	0	0	0	0	0	0	0	1	0	0	0		100041077	NM_001085419	1					1
Gm13128	ENSMUSG00000078508	0	0	0	0	0	0	0	0	0	0	0	0	0	1	0	0	0						626995	NM_001085541	1	1
Gm13276	ENSMUSG00000099545	0	0	0	0	0	0	0	0	0	0	0	0	0	1	0	0	0						545649	NM_001085532	1	1
Gm13279	ENSMUSG00000099420	0	0	0	0	0	0	0	0	0	0	0	0	0	1	0	0	0						545653	NM_001243166	1	1
Gm14345	ENSMUSG00000094876	0	0	0	0	0	0	0.47935	0	0	0	0	0	2.53938	1	0	0	0.0798916									0
Gm14346	ENSMUSG00000094558	0	0	0	0	0	0	0.47935	0	0	0	0	0	2.53939	1	0	0	0.0798916									0
Gm14347	ENSMUSG00000094307	0	0	0	0	0	0	0.47935	0.0795636	0	0	0	0	2.81714	1	0	0	0.0931522									0
Gm14351	ENSMUSG00000095716	0	0	0	0	0	0	0	0	0	0	0	0	0	1	0	0	0									0
Gm14374	ENSMUSG00000095814	0	0	0	0	0	0	0.719025	0	0	0	0	0	3.06143	1	0	0	0.119837									0
Gm14458	ENSMUSG00000078206	0	0	0	0	0	0	0	0	0	0	0	0	0	1	0	0	0									0
Gm14511	ENSMUSG00000060685	0	0	0	0	0	0	0	0	0	0	0	0	0	1	0	0	0									0
Gm15023	ENSMUSG00000079432	0	0	0	0	0	0	0	0.397818	0	0	0	0	2.91482	1	0	0	0.066303									0
Gm15085	ENSMUSG00000095621	0	0	0	0	0	0	0	0.159127	0	0.18455	0	0	2.70871	1	0	0	0.0572795		100039934	NM_001122734	1					1
Gm15097	ENSMUSG00000094378	0	0	0	0	0	0	0	0.159127	0	0	0	0	2.12403	1	0	0	0.0265212		434869	NM_001198987	1					1
Gm15107	ENSMUSG00000072930	0	0	0	0	0	0	0	0.318254	0	0.3691	0	0	3.43675	0.8573	0	0	0.114559						434864	NM_001081648	1	1
Gm1553	ENSMUSG00000094186	0	0	0	0	0	0	0	0	0	0	0	0	0	1	0	0	0						432480	NM_001255990	1	1
Gm1587	ENSMUSG00000075512	0	0	0	0	0	0	0	0	0	0	0	0	0	1	0	0	0		380920	NM_001033440	1					1
Gm16390	ENSMUSG00000072100	0	0	0	0	0	0	0.239675	0	0	0	0	0	1.67876	1	0	0	0.0399458		100040937	NM_001097980	1					1
Gm17365	ENSMUSG00000094995	0	0	0	0	0	0	0	0	0	0	0	0	0	1	0	0	0						100312956	NM_001167592	1	1
Gm2016	ENSMUSG00000072905	0	0	0	0	0	0	0	0	0	0	0	0	0	1	0	0	0									0
Gm20737	ENSMUSG00000095950	0	0	0	0	0	0	0	0	0	0	0	0	0	1	0	0	0						382131	XM_001475606	1	1
Gm20795	ENSMUSG00000095452	0	0	0	0	0	0	0.239675	0.159127	0	0.18455	0	0	3.1121	0.99122	0	0	0.0972253						100039034	XM_001472176	1	1
Gm20851	ENSMUSG00000095050	0	0	0	0	0	0	0.239675	0	0	0	0	0	1.6777	1	0	0	0.0399458						100040714	XM_001474887	1	1
Gm20873	ENSMUSG00000095148	0	0	0	0	0	0	0	0	0	0.18455	0	0	1.60743	1	0	0	0.0307583						100041362	XM_001475718	1	1
Gm20910	ENSMUSG00000095775	0	0	0	0	0	0	0.239675	0.238691	0	0	0	0	2.97476	1	0	0	0.0797276						100042337	XM_001477365	1	1
Gm21085	ENSMUSG00000095601	0	0	0	0	0	0	0	0	0	0	0	0	0	1	0	0	0									0
Gm21098	ENSMUSG00000094945	0	0	0	0	0	0	0	0.716072	0	0	0	0	3.54265	0.836941	0	0	0.119345		100861640	XM_003946378	1					1
Gm21440	ENSMUSG00000093903	0	0	0	0	0	0	0.239675	0.0795636	0	0.18455	0	0	2.78594	1	0	0	0.0839648						100862059	XM_003689011	1	1
Gm21677	ENSMUSG00000093918	0	0	0	0	0	0	0	0.0795636	0	0	0	0	1.56651	1	0	0	0.0132606									0
Gm21693	ENSMUSG00000094511	0	0	0	0	0	0	0	0.0795636	0	0	0	0	1.56651	1	0	0	0.0132606									0
Gm21950	ENSMUSG00000100249	0	0	0	0	0	0	0	0.0795636	0	0	0	0	1.56651	1	0	0	0.0132606									0
Gm21951	ENSMUSG00000099711	0	0	0	0	0	0	0	0	0	0	0	0	0	1	0	0	0									0
Gm2777	ENSMUSG00000094352	0	0	0	0	0	0	0.239675	0	0	0	0	0	1.67891	1	0	0	0.0399458									0
Gm2799	ENSMUSG00000096194	0	0	0	0	0	0	0	0.0795636	0	0	0	0	1.56651	1	0	0	0.0132606									0
Gm2825	ENSMUSG00000094727	0	0	0	0	0	0	0.47935	0	0	0	0	0	2.53932	1	0	0	0.0798916									0
Gm2863	ENSMUSG00000101500	0	0	0	0	0	0	0.239675	0	0	0	0	0	1.67889	1	0	0	0.0399458									0
Gm2913	ENSMUSG00000101294	0	0	0	0	0	0	0	0	0	0	0	0	0	1	0	0	0									0
Gm3376	ENSMUSG00000096520	0	0	0	0	0	0	0	0.0795636	0	0	0	0	1.56651	1	0	0	0.0132606									0
Gm3402	ENSMUSG00000041505	0	0	0	0	0	0	0	0	0	0.18455	0	0	1.60432	1	0	0	0.0307583									0
Gm3415	ENSMUSG00000095557	0	0	0	0	0	0	0	0	0	0	0	0	0	1	0	0	0									0
Gm3701	ENSMUSG00000101381	0	0	0	0	0	0	0	0	0	0	0	0	0	1	0	0	0									0
Gm3706	ENSMUSG00000078218	0	0	0	0	0	0	0	0	0	0	0	0	0	1	0	0	0									0
Gm3750	ENSMUSG00000078213	0	0	0	0	0	0	0.719025	0	0	0	0	0	3.06144	1	0	0	0.119837									0
Gm3763	ENSMUSG00000094860	0	0	0	0	0	0	0	0	0	0	0	0	0	1	0	0	0									0
Gm438	ENSMUSG00000078504	0	0	0	0	0	0	0.239675	0.0795636	0	0	0	0	2.2812	1	0	0	0.0532064									0
Gm4871	ENSMUSG00000061707	0	0	0	0	0	0	0	0	0	0	0	0	0	1	0	0	0						231885	NM_001101463	1	1
Gm5155	ENSMUSG00000078793	0	0	0	0	0	0	0	0.0795636	0	0	0	0	1.56651	1	0	0	0.0132606									0
Gm5483	ENSMUSG00000079597	0	0	0	0	0	0	0	0	0	0	0	0	0	1	0	0	0									0
Gm5600	ENSMUSG00000073862	0	0	0	0	0	0	0	0	0	0	0	0	0	1	0	0	0		434228	XM_003945418	1					1
Gm5634	ENSMUSG00000078208	0	0	0	0	0	0	0	0	0	0	0	0	0	1	0	0	0									0
Gm5635	ENSMUSG00000072249	0	0	0	0	0	0	0	0	0	0	0	0	0	1	0	0	0									0
Gm5885	ENSMUSG00000095412	0	0	0	0	0	0	0	0	0	0	0	0	0	1	0	0	0						545884	NM_001185040	1	1
Gm590	ENSMUSG00000096393	0	0	0	0	0	0	0	0	0	0	0	0	0	1	0	0	0		235634	NM_001195437	1					1
Gm5941	ENSMUSG00000071726	0	0	0	0	0	0	0	0	0	0	0	0	0	1	0	0	0		546347	NM_001034103	1					1
Gm6760	ENSMUSG00000079579	0	0	0	0	0	0	0	0	0	0	0	0	0	1	0	0	0		627470	NM_001177377	1					1
Gm7233	ENSMUSG00000094151	0	0	0	0	0	0	0.239675	0	0.252141	0	0	0	2.42926	1	0	0	0.0819692						638262	XM_003945536	1	1
Gm765	ENSMUSG00000090667	0	0	0	0	0	0	0	0	0	0	0	0	0	1	0	0	0		330390	NM_001128092	1					1
Gm813	ENSMUSG00000075002	0	0	0	0	0	0	0	0	0	0.18455	0	0	1.60709	1	0	0	0.0307583		328695	NM_001033404	1					1
Gmcl1l	ENSMUSG00000094309	0	0	0	0	0	0	0	0.0795636	0	0	0	0	1.56651	1	0	0	0.0132606									0
Gpbar1	ENSMUSG00000064272	0	0	0	0	0	0	0	0	0	0	0.696526	0	2.1803	1	0	0	0.116088						227289	NM_174985	1	1
Gpr143	ENSMUSG00000025333	0	0	0	0	0	0	0	0	0	0	0	0	0	1	0	0	0		18241	NM_010951	1					1
Gpr50	ENSMUSG00000056380	0	0	0	0	0	0	0	0	0	0	0	0	0	1	0	0	0									0
Gpx2	ENSMUSG00000042808	0	0	0	0	0	0	0	0	0	0	0	0	0	1	0	0	0						14776	NM_030677	1	1
Grik1	ENSMUSG00000022935	0	0	0	0	0	0	0	0	0	0	0	0	0	1	0	0	0		14805	NM_010348	1					1
Grin1	ENSMUSG00000026959	0	0	0	0	0	0	0	0	0	0	0	0	0	1	0	0	0						14810	NM_001177657	1	1
Grxcr2	ENSMUSG00000073574	0	0	0	0	0	0	0	0	0	0	0	0	0	1	0	0	0						332309	NM_001033426	1	1
Gtsf1	ENSMUSG00000022487	0	0	0	0	0	0	0.239675	0	0	0.3691	0	0	2.91203	1	0	0	0.101463		74174	NM_028797	1					1
Guca2a	ENSMUSG00000023247	0	0	0	0	0	0	0	0	0	0	0	0	0	1	0	0	0									0
Gykl1	ENSMUSG00000053624	0	0	0	0	0	0	0	0.0795636	0	0	0	0	1.56651	1	0	0	0.0132606		14625	NM_010293	1					1
Gzmd	ENSMUSG00000059256	0	0	0	0	0	0	0	0	0.756422	0.18455	0	0	3.39763	0.976181	0	0	0.156829		14941	NM_010372	1					1
Hcrt	ENSMUSG00000045471	0	0	0	0	0	0	0	0	0	0	0	0	0	1	0	0	0		15171	NM_010410	1					1
Hist1h1t	ENSMUSG00000036211	0	0	0	0	0	0	0	0.238691	0	0	0	0	2.43639	1	0	0	0.0397818									0
Hist2h2aa1	ENSMUSG00000063954	0	0	0	0	0	0	0	0	0	0	0	0	0	1	0	0	0									0
Hist2h2aa2	ENSMUSG00000064220	0	0	0	0	0	0	0	0	0	0	0	0	0	1	0	0	0									0
Hormad1	ENSMUSG00000028109	0	0	0	0	0	0	0	0	0	0	0	0	0	1	0	0	0									0
Hpx	ENSMUSG00000030895	0	0	0	0	0	0	0	0	0	0	0	0	0	1	0	0	0						15458	NM_017371	1	1
Hsd17b2	ENSMUSG00000031844	0	0	0	0	0	0	0	0	0	0	0	0	0	1	0	0	0									0
Hsd17b6	ENSMUSG00000025396	0	0	0	0	0	0	0	0	0	0	0	0	0	1	0	0	0		27400	NM_013786	1					1
Htr6	ENSMUSG00000028747	0	0	0	0	0	0	0	0	0	0.7382	0	0	3.22776	1	0	0	0.123033									0
Ifna11	ENSMUSG00000100549	0	0	0	0	0	0	0	0	0	0	0	0	0	1	0	0	0		15964	NM_008333	1					1
Ifna12	ENSMUSG00000073811	0	0	0	0	0	0	0	0	0	0	0	0	0	1	0	0	0									0
Ifna4	ENSMUSG00000070904	0	0	0	0	0	0	0	0	0	0	0	0	0	1	0	0	0		15967	NM_010504	1					1
Igflr1	ENSMUSG00000036826	0	0	0	0	0	0	0	0	0	0	0	0	0	1	0	0	0									0
Igsf5	ENSMUSG00000000159	0	0	0	0	0	0	0	0	0	0	0	0	0	1	0	0	0									0
Il1f6	ENSMUSG00000026984	0	0	0	0	0	0	0	0	0	0	0	0	0	1	0	0	0									0
Il24	ENSMUSG00000026420	0	0	0	0	0	0	0	0	0	0	0	0	0	1	0	0	0						93672	NM_053095	1	1
Ins1	ENSMUSG00000035804	0	0	0	0	0	0	0	0	0	0	0	0	0	1	0	0	0									0
Insl5	ENSMUSG00000066090	0	0	0	0	0	0	0	0	0	0	0	0	0	1	0	0	0						23919	NM_011831	1	1
Iqcf3	ENSMUSG00000023577	0	0	0	0	0	0	0	0	0	0	0	0	0	1	0	0	0						68265	NM_026645	1	1
Itih1	ENSMUSG00000006529	0	0	0	0	0	0	0.239675	0	0	0	0	0	1.67742	1	0	0	0.0399458						16424	NM_008406	1	1
Ivl	ENSMUSG00000049128	0	0	0	0	0	0	0	0	0	0	0	0	0	1	0	0	0						16447	NM_008412	1	1
Kdm4d	ENSMUSG00000053914	0	0	0	0	0	0	0	0.0795636	0.252141	0	0	0	2.28218	1	0	0	0.055284						244694	NM_173433	1	1
Khdc3	ENSMUSG00000092622	0	0	0	0	0	0	0	0.0795636	0	0	0	0	1.56651	1	0	0	0.0132606		66991	NM_025890	1					1
Kir3dl1	ENSMUSG00000031424	0	0	0	0	0	0	0	0	0	0	0	0	0	1	0	0	0		245616	NM_177749	1					1
Klc3	ENSMUSG00000040714	0	0	0	0	0	0	0	0.0795636	0	0	0	0	1.56651	1	0	0	0.0132606						232943	NM_146182	1	1
Klk1b24	ENSMUSG00000063713	0	0	0	0	0	0	0	0	0	0	0	0	0	1	0	0	0						16617	NM_010643	1	1
Klk1b27	ENSMUSG00000063177	0	0	0	0	0	0	0.239675	0	0	0	0	0	1.67776	1	0	0	0.0399458						16619	NM_020268	1	1
Klra3	ENSMUSG00000067591	0	0	0	0	0	0	0	0	0	0	0	0	0	1	0	0	0									0
Klra5	ENSMUSG00000030173	0	0	0	0	0	0	0	0	0	0	0	0	0	1	0	0	0									0
Klra6	ENSMUSG00000061769	0	0	0	0	0	0	0	0.0795636	0	0	0	0	1.56651	1	0	0	0.0132606									0
Klra8	ENSMUSG00000089727	0	0	0	0	0	0	0	0	0	0.3691	0	0	2.38816	1	0	0	0.0615167									0
Klrg1	ENSMUSG00000030114	0	0	0	0	0	0	0	0	0	0	0	0	0	1	0	0	0		50928	NM_016970	1					1
Krt33a	ENSMUSG00000035592	0	0	0	0	0	0	0	0.159127	0	0	0	0	2.12419	1	0	0	0.0265212									0
Krt6b	ENSMUSG00000023041	0	0	0	0	0	0	0	0	0	0	0	0	0	1	0	0	0									0
Krtap14	ENSMUSG00000074928	0	0	0	0	0	0	0	0	0	0	0	0	0	1	0	0	0									0
Lalba	ENSMUSG00000022991	0	0	0	0	0	0	0	0	0	0	0	0	0	1	0	0	0						16770	NM_010679	1	1
Lce1c	ENSMUSG00000042092	0	0	0	0	0	0	0	0	0	0	0	0	0	1	0	0	0						73719	NM_028622	1	1
Lce1f	ENSMUSG00000042124	0	0	0	0	0	0	0.47935	0	0	0	0	0	2.53926	1	0	0	0.0798916		67828	NM_026394	1					1
Lce1l	ENSMUSG00000046676	0	0	0	0	0	0	0	0	0	0	0	0	0	1	0	0	0									0
Lce3a	ENSMUSG00000054325	0	0	0	0	0	0	0	0	0	0	0	0	0	1	0	0	0						545548	NM_001039594	1	1
Lce3c	ENSMUSG00000045475	0	0	0	0	0	0	0	0	0	0	0	0	0	1	0	0	0						94060	NM_033175	1	1
Lce3f	ENSMUSG00000068885	0	0	0	0	0	0	0	0	0	0	0	0	0	1	0	0	0									0
Lcn3	ENSMUSG00000026936	0	0	0	0	0	0	0	0	0	0	0	0	0	1	0	0	0						16820	NM_010694	1	1
Lelp1	ENSMUSG00000027927	0	0	0	0	0	0	0	0	0	0	0	0	0	1	0	0	0		69332	NM_027042	1					1
Lim2	ENSMUSG00000004613	0	0	0	0	0	0	0	0	0	0	0	0	0	1	0	0	0									0
Lipk	ENSMUSG00000024771	0	0	0	0	0	0	0	0.0795636	0	0	0	0	1.56651	1	0	0	0.0132606						240633	NM_172837	1	1
Lrrc43	ENSMUSG00000063409	0	0	0	0	0	0	0	0.0795636	0	0	0	0	1.56651	1	0	0	0.0132606						381741	NM_001033461	1	1
Lrrc7	ENSMUSG00000028176	0	0	0	0	0	0	0.239675	0	0	0.3691	0	0	2.91205	1	0	0	0.101463						242274	NM_001081358	1	1
Ly6f	ENSMUSG00000022583	0	0	0	0	0	0	0	0	0	0	0	0	0	1	0	0	0		17071	NM_008530	1					1
Lypd5	ENSMUSG00000030484	0	0	0	0	0	0	0	0	0	0	0	0	0	1	0	0	0									0
Lyzl1	ENSMUSG00000024233	0	0	0	0	0	0	0	0.0795636	0	0	0	0	1.56651	1	0	0	0.0132606		67328	NM_026092	1					1
Mdh1b	ENSMUSG00000025963	0	0	0	0	0	0	0	0	0	0	0	0	0	1	0	0	0									0
Mlana	ENSMUSG00000024806	0	0	0	0	0	0	0	0	0	0.18455	0	0	1.60788	1	0	0	0.0307583									0
Mnx1	ENSMUSG00000001566	0	0	0	0	0	0	0	0	0	0	0	0	0	1	0	0	0						15285	NM_019944	1	1
Morc1	ENSMUSG00000022652	0	0	0	0	0	0	0	0	0	0	0	0	0	1	0	0	0									0
Mptx1	ENSMUSG00000026531	0	0	0	0	0	0	0	0	0	0	0	0	0	1	0	0	0									0
Mrgpra1	ENSMUSG00000050650	0	0	0	0	0	0	0	0	0	0	0	0	0	1	0	0	0						233221	NM_153095	1	1
Mrgpra3	ENSMUSG00000078698	0	0	0	0	0	0	0	0	0	0	0	0	0	1	0	0	0									0
Mtnr1a	ENSMUSG00000054764	0	0	0	0	0	0	0	0	0	0	0	0	0	1	0	0	0									0
Mup20	ENSMUSG00000078672	0	0	0	0	0	0	1.9174	0	0	0	0	0	4.38253	0.550764	0	0	0.319567									0
Mup4	ENSMUSG00000041333	0	0	0	0	0	0	0	0	0	0	0	0	0	1	0	0	0									0
Myoz1	ENSMUSG00000068697	0	0	0	0	0	0	0	0.159127	0	0	0	0	2.12429	1	0	0	0.0265212						59011	NM_021508	1	1
Nccrp1	ENSMUSG00000047586	0	0	0	0	0	0	0	0.159127	0	0	0	0	2.12455	1	0	0	0.0265212									0
Neu2	ENSMUSG00000079434	0	0	0	0	0	0	0	0.0795636	0.252141	0	0	0	2.28228	1	0	0	0.055284									0
Ngb	ENSMUSG00000021032	0	0	0	0	0	0	0	0.397818	0	0.18455	0	0	3.33127	1	0	0	0.0970613									0
Nipsnap3a	ENSMUSG00000015242	0	0	0	0	0	0	0.47935	0	0	0	0	0	2.5392	1	0	0	0.0798916		73398	NM_028529	1					1
Nlrp4c	ENSMUSG00000034690	0	0	0	0	0	0	0.239675	0	0	0	0	0	1.67796	1	0	0	0.0399458						83564	NM_031389	1	1
Nmur1	ENSMUSG00000026237	0	0	0	0	0	0	0	0	0	0	0	0	0	1	0	0	0		14767	NM_010341	1					1
Nps	ENSMUSG00000073804	0	0	0	0	0	0	0	0	0	0	0	0	0	1	0	0	0		100043254	NM_001163611	1					1
Nrn1l	ENSMUSG00000044287	0	0	0	0	0	0	0	0	0	0.18455	0	0	1.60564	1	0	0	0.0307583		234700	NM_175024	1					1
Nt5c1b	ENSMUSG00000020622	0	0	0	0	0	0	0	0	0.504281	0	0	0	2.57083	1	0	0	0.0840468									0
Nxf2	ENSMUSG00000009941	0	0	0	0	0	0	0	0.0795636	0	0.18455	0	0	2.28168	1	0	0	0.0440189									0
Obp2b	ENSMUSG00000079539	0	0	0	0	0	0	0	0	0	0	0	0	0	1	0	0	0						383678	NM_001099301	1	1
Olfr113	ENSMUSG00000092292	0	0	0	0	0	0	0	0	0	0	0	0	0	1	0	0	0						258286	NM_146289	1	1
Olfr1163	ENSMUSG00000075137	0	0	0	0	0	0	0	0	0	0	0	0	0	1	0	0	0						258638	NM_146644	1	1
Olfr122	ENSMUSG00000083947	0	0	0	0	0	0	0	0	0	0	0	0	0	1	0	0	0									0
Olfr1269	ENSMUSG00000075067	0	0	0	0	0	0	0	0	0	0	0	0	0	1	0	0	0						258339	NM_146342	1	1
Olfr1277	ENSMUSG00000074965	0	0	0	0	0	0	0	0	0	0	0	0	0	1	0	0	0									0
Olfr1295	ENSMUSG00000101322	0	0	0	0	0	0	0	0	0	0	0	0	0	1	0	0	0		258398	NM_146403	1					1
Olfr1318	ENSMUSG00000049758	0	0	0	0	0	0	0.239675	0	0	0	0	0	1.6791	1	0	0	0.0399458									0
Olfr1342	ENSMUSG00000043383	0	0	0	0	0	0	0	0	0	0	0	0	0	1	0	0	0		258708	NM_146713	1					1
Olfr1354	ENSMUSG00000094673	0	0	0	0	0	0	0	0	0	0	0	0	0	1	0	0	0						259163	NM_001199840	1	1
Olfr1408	ENSMUSG00000062527	0	0	0	0	0	0	0	0	0	0	0	0	0	1	0	0	0		258759	NM_146764	1					1
Olfr141	ENSMUSG00000078420	0	0	0	0	0	0	0	0	0	0	0	0	0	1	0	0	0		257913	NM_181818	1					1
Olfr1496	ENSMUSG00000048356	0	0	0	0	0	0	0	0	0	0	0	0	0	1	0	0	0		258991	NM_146989	1					1
Olfr156	ENSMUSG00000059448	0	0	0	0	0	0	0	0	0	0	0	0	0	1	0	0	0									0
Olfr166	ENSMUSG00000056822	0	0	0	0	0	0	0	0	0	0	0	0	0	1	0	0	0						259071	NM_147068	1	1
Olfr173	ENSMUSG00000049362	0	0	0	0	0	0	0	0	0.504281	0	0	0	2.57081	1	0	0	0.0840468									0
Olfr212	ENSMUSG00000053251	0	0	0	0	0	0	0	0.0795636	0	0	0	0	1.56651	1	0	0	0.0132606						258019	NM_001011800	1	1
Olfr288	ENSMUSG00000075427	0	0	0	0	0	0	0	0	0	0	0	0	0	1	0	0	0		545140	NM_001011733	1					1
Olfr317	ENSMUSG00000060030	0	0	0	0	0	0	0	0	0	0	0	0	0	1	0	0	0						257931	NM_001011769	1	1
Olfr322	ENSMUSG00000063549	0	0	0	0	0	0	0	0	0	0	0	0	0	1	0	0	0						404346	NM_207693	1	1
Olfr506	ENSMUSG00000058244	0	0	0	0	0	0	0	0	0	0	0	0	0	1	0	0	0		258215	NM_001011871	1					1
Olfr622	ENSMUSG00000050085	0	0	0	0	0	0	0.47935	0	0	0	0	0	2.539	1	0	0	0.0798916		259087	NM_147083	1					1
Olfr652	ENSMUSG00000073927	0	0	0	0	0	0	0	0	0	0	0	0	0	1	0	0	0									0
Olfr744	ENSMUSG00000053815	0	0	0	0	0	0	0	0	0	0	0	0	0	1	0	0	0						257884	NM_001011738	1	1
Olfr745	ENSMUSG00000050028	0	0	0	0	0	0	0	0	0	0.18455	0	0	1.60595	1	0	0	0.0307583						258296	NM_146299	1	1
Olfr76	ENSMUSG00000067522	0	0	0	0	0	0	0	0	0	0	0	0	0	1	0	0	0						258677	NM_146682	1	1
Olfr767	ENSMUSG00000059762	0	0	0	0	0	0	0	0	0	0	0	0	0	1	0	0	0						258315	NM_146318	1	1
Olfr827	ENSMUSG00000045559	0	0	0	0	0	0	0	0	0	0	0	0	0	1	0	0	0						258297	NM_146300	1	1
Olfr872	ENSMUSG00000066897	0	0	0	0	0	0	0	0	0	0	0	0	0	1	0	0	0						258553	NM_146560	1	1
Olfr985	ENSMUSG00000049073	0	0	0	0	0	0	0	0	0	0	0	0	0	1	0	0	0						258854	NM_146855	1	1
Oog2	ENSMUSG00000066030	0	0	0	0	0	0	0.239675	0	0	0	0	0	1.67828	1	0	0	0.0399458		381570	NM_198661	1					1
Oog3	ENSMUSG00000050810	0	0	0	0	0	0	0	0	0	0	0	0	0	1	0	0	0									0
Oog4	ENSMUSG00000047799	0	0	0	0	0	0	0	0	0	0.18455	0	0	1.60394	1	0	0	0.0307583									0
Otop2	ENSMUSG00000050201	0	0	0	0	0	0	0	0	0	0	0	0	0	1	0	0	0									0
Ott	ENSMUSG00000094885	0	0	0	0	0	0	0	0.159127	0	0.18455	0	0	2.70872	1	0	0	0.0572795		18422	NM_011022	1					1
Padi6	ENSMUSG00000040935	0	0	0	0	0	0	0	0	0	0	0	0	0	1	0	0	0									0
Pdcl2	ENSMUSG00000029235	0	0	0	0	0	0	0	0	0	0	0	0	0	1	0	0	0									0
Pdilt	ENSMUSG00000030968	0	0	0	0	0	0	0	0	0	0	0	0	0	1	0	0	0		71830	NM_027943	1					1
Pdx1	ENSMUSG00000029644	0	0	0	0	0	0	0	0	0	0	0	0	0	1	0	0	0		18609	NM_008814	1					1
Pin1rt1	ENSMUSG00000074997	0	0	0	0	0	0	0	0	0.756422	0	0	0	3.10102	1	0	0	0.12607									0
Pmch	ENSMUSG00000035383	0	0	0	0	0	0	0	0	0	0	0	0	0	1	0	0	0						110312	NM_029971	1	1
Ppm1n	ENSMUSG00000030402	0	0	0	0	0	0	0	0	0	0	0	0	0	1	0	0	0		232941	NM_177691	1					1
Ppy	ENSMUSG00000017316	0	0	0	0	0	0	0	0	0	0	0	0	0	1	0	0	0									0
Pramel4	ENSMUSG00000073724	0	0	0	0	0	0	0	0	0	0	0	0	0	1	0	0	0		347710	NM_001001319	1					1
Pramel5	ENSMUSG00000036749	0	0	0	0	0	0	0	0	0	0	0	0	0	1	0	0	0									0
Prg2	ENSMUSG00000027073	0	0	0	0	0	0	0	0	0	0	0	0	0	1	0	0	0						19074	NM_008920	1	1
Prl2a1	ENSMUSG00000022886	0	0	0	0	0	0	0	0.159127	0	0	0	0	2.12441	1	0	0	0.0265212									0
Prl4a1	ENSMUSG00000005891	0	0	0	0	0	0	0	0.0795636	0	0	0	0	1.56651	1	0	0	0.0132606		19110	NM_011165	1					1
Prl7a2	ENSMUSG00000046899	0	0	0	0	0	0	0	0	0	0	0	0	0	1	0	0	0						19114	NM_011168	1	1
Prss28	ENSMUSG00000024171	0	0	0	0	0	0	0	0	0	0	0	0	0	1	0	0	0						114661	NM_053259	1	1
Prss54	ENSMUSG00000048400	0	0	0	0	0	0	0	0	0	0	0	0	0	1	0	0	0		70993	NM_027640	1					1
Psg18	ENSMUSG00000003505	0	0	0	0	0	0	0	0	0	0	0	0	0	1	0	0	0									0
Pyy	ENSMUSG00000017311	0	0	0	0	0	0	0	0	0	0	0	0	0	1	0	0	0									0
Reg2	ENSMUSG00000023140	0	0	0	0	0	0	0	0	0	0	0	0	0	1	0	0	0						19693	NM_009043	1	1
Reg3b	ENSMUSG00000071356	0	0	0	0	0	0	0	0	0	0	0	0	0	1	0	0	0									0
Retnlb	ENSMUSG00000022650	0	0	0	0	0	0	0	0	0	0	0	0	0	1	0	0	0									0
Rhox1	ENSMUSG00000071773	0	0	0	0	0	0	0	0	0	0	0	0	0	1	0	0	0						385343	NM_001025084	1	1
Rhox3f	ENSMUSG00000095510	0	0	0	0	0	0	0	0	0	0	0	0	0	1	0	0	0									0
Rhox3h	ENSMUSG00000071769	0	0	0	0	0	0	0	0	0	0	0	0	0	1	0	0	0									0
Rhox6	ENSMUSG00000006200	0	0	0	0	0	0	0	0	0	0	0	0	0	1	0	0	0						19202	NM_008955	1	1
Rpe65	ENSMUSG00000028174	0	0	0	0	0	0	0	0.0795636	0	0	0	0	1.56651	1	0	0	0.0132606									0
Rprml	ENSMUSG00000046215	0	0	0	0	0	0	0	0	0	0	0	0	0	1	0	0	0		104582	NM_001033212	1					1
S100a14	ENSMUSG00000042306	0	0	0	0	0	0	0	0	0	0	0	0	0	1	0	0	0						66166	NM_001163525	1	1
S100a5	ENSMUSG00000001023	0	0	0	0	0	0	0	0	0	0	0	0	0	1	0	0	0						20199	NM_011312	1	1
S100a7a	ENSMUSG00000063767	0	0	0	0	0	0	0	0	0	0	0	0	0	1	0	0	0		381493	NM_199422	1					1
Scgb1b12	ENSMUSG00000101520	0	0	0	0	0	0	0	0	0	0	0	0	0	1	0	0	0						668381	XM_001001188	1	1
Scgb1b19	ENSMUSG00000095232	0	0	0	0	0	0	0	0	0	0	0	0	0	1	0	0	0						434676	XM_003689472	1	1
Scgb1b24	ENSMUSG00000078753	0	0	0	0	0	0	0	0	0	0	0	0	0	1	0	0	0		100043860	NM_001099329	1					1
Scgb1b3	ENSMUSG00000095257	0	0	0	0	0	0	0	0	0	0	0	0	0	1	0	0	0						384585	NM_001256073	1	1
Scgb2b24	ENSMUSG00000046438	0	0	0	0	0	0	0	0	0	0	0	0	0	1	0	0	0						233090	NM_177446	1	1
Scgb2b27	ENSMUSG00000066584	0	0	0	0	0	0	0	0	0.252141	0	0	0	1.69516	1	0	0	0.0420234						233099	NM_001100464	1	1
Scrg1	ENSMUSG00000031610	0	0	0	0	0	0	0	0	0	0	0	0	0	1	0	0	0									0
Serpina6	ENSMUSG00000060807	0	0	0	0	0	0	0	0	0	0	0	0	0	1	0	0	0									0
Serpinb12	ENSMUSG00000059956	0	0	0	0	0	0	0.239675	0	0	0	0	0	1.67947	1	0	0	0.0399458		71869	NM_027971	1					1
Serpinb13	ENSMUSG00000048775	0	0	0	0	0	0	0	0	0	0	0	0	0	1	0	0	0		241196	NM_172852	1					1
Sirpb1b	ENSMUSG00000095028	0	0	0	0	0	0	0	0.0795636	0	0.18455	0	0	2.28167	1	0	0	0.0440189									0
Slc1a6	ENSMUSG00000005357	0	0	0	0	0	0	0.47935	0.0795636	0	0	0	0	2.81714	1	0	0	0.0931522									0
Slc22a2	ENSMUSG00000040966	0	0	0	0	0	0	0	0	0	0	0	0	0	1	0	0	0						20518	NM_013667	1	1
Slc22a26	ENSMUSG00000053303	0	0	0	0	0	0	0	0	0	0	0	0	0	1	0	0	0									0
Slc27a5	ENSMUSG00000030382	0	0	0	0	0	0	0	0	0	0.18455	0	0	1.60478	1	0	0	0.0307583		26459	NM_009512	1					1
Slc34a3	ENSMUSG00000006469	0	0	0	0	0	0	0	0	0	0	0	0	0	1	0	0	0									0
Slc7a12	ENSMUSG00000039710	0	0	0	0	0	0	0	0.0795636	0	0	0	0	1.56651	1	0	0	0.0132606									0
Slitrk3	ENSMUSG00000048304	0	0	0	0	0	0	0	0	0	0	0	0	0	1	0	0	0						386750	NM_198864	1	1
Smcp	ENSMUSG00000074435	0	0	0	0	0	0	0	0	0	0	0	0	0	1	0	0	0						17235	NM_008574	1	1
Sp5	ENSMUSG00000075304	0	0	0	0	0	0	0	0	0	0	0	0	0	1	0	0	0						64406	NM_022435	1	1
Spaca4	ENSMUSG00000070563	0	0	0	0	0	0	0	0	0	0	0	0	0	1	0	0	0									0
Spam1	ENSMUSG00000029682	0	0	0	0	0	0	0	0	0	0.18455	0	0	1.60434	1	0	0	0.0307583						20690	NM_009241	1	1
Speer4f	ENSMUSG00000058643	0	0	0	0	0	0	0	0	0	0	0	0	0	1	0	0	0						70935	NM_027609	1	1
Spink11	ENSMUSG00000073573	0	0	0	0	0	0	0	0	0	0	0	0	0	1	0	0	0									0
Spink3	ENSMUSG00000024503	0	0	0	0	0	0	0	0	0	0	0	0	0	1	0	0	0						20730	NM_009258	1	1
Spint4	ENSMUSG00000017310	0	0	0	0	0	0	0	0	0	0.3691	0	0	2.38816	1	0	0	0.0615167									0
Sprr2h	ENSMUSG00000046259	0	0	0	0	0	0	0	0	0	0	0	0	0	1	0	0	0						20762	NM_011474	1	1
Sprr2i	ENSMUSG00000042157	0	0	0	0	0	0	0	0	0	0	0	0	0	1	0	0	0		20763	NM_011475	1					1
Spz1	ENSMUSG00000046957	0	0	0	0	0	0	0	0	0	0	0	0	0	1	0	0	0									0
Ssty1	ENSMUSG00000095267	0	0	0	0	0	0	0.239675	0.159127	0	0.18455	0	0	3.11209	0.99122	0	0	0.0972253						20611	NM_009220	1	1
Ssxb2	ENSMUSG00000023165	0	0	0	0	0	0	0	0	0	0	0	0	0	1	0	0	0						387132	NM_001134226	1	1
Sult1c2	ENSMUSG00000023122	0	0	0	0	0	0	0	0.159127	0	0	0	0	2.1241	1	0	0	0.0265212		69083	NM_026935	1					1
Sult2a1	ENSMUSG00000078798	0	0	0	0	0	0	0	0	0	0	0	0	0	1	0	0	0									0
Sycp1	ENSMUSG00000027855	0	0	0	0	0	0	0	0	0	0	0	0	0	1	0	0	0						20957	NM_011516	1	1
Taf7l	ENSMUSG00000009596	0	0	0	0	0	0	0	0	0	0.18455	0	0	1.60369	1	0	0	0.0307583						74469	NM_028958	1	1
Tceal7	ENSMUSG00000079428	0	0	0	0	0	0	0.239675	0	0.252141	0	0	0	2.4293	1	0	0	0.0819692		100040972	NM_001127169	1					1
Tex101	ENSMUSG00000062773	0	0	0	0	0	0	0	0	0	0	0	0	0	1	0	0	0		56746	NM_019981	1					1
Tex12	ENSMUSG00000032065	0	0	0	0	0	0	0	0	0	0	0	0	0	1	0	0	0		66654	NM_025687	1					1
Tex16	ENSMUSG00000034555	0	0	0	0	0	0	0.239675	0	0	0	0	0	1.67884	1	0	0	0.0399458		83556	NM_031382	1					1
Tex28	ENSMUSG00000062564	0	0	0	0	0	0	0.239675	0	0	0	0	0	1.67883	1	0	0	0.0399458									0
Tfec	ENSMUSG00000029553	0	0	0	0	0	0	0	0.159127	0	0	0	0	2.1245	1	0	0	0.0265212						21426	NM_031198	1	1
Tff1	ENSMUSG00000024032	0	0	0	0	0	0	0	0.0795636	0	0	0	0	1.56651	1	0	0	0.0132606						21784	NM_009362	1	1
Tmc2	ENSMUSG00000060332	0	0	0	0	0	0	0	0.0795636	0	0	0.696526	0	2.42086	1	0	0	0.129348						192140	NM_138655	1	1
Tmco5	ENSMUSG00000027355	0	0	0	0	0	0	0	0	0	0	0	0	0	1	0	0	0									0
Tpbpb	ENSMUSG00000062705	0	0	0	0	0	0	0	0	0	0	0	0	0	1	0	0	0						116913	NM_026429	1	1
Tram1l1	ENSMUSG00000044528	0	0	0	0	0	0	0	0	0	0	0	0	0	1	0	0	0		229801	NM_146140	1					1
Trh	ENSMUSG00000005892	0	0	0	0	0	0	0	0	0	0	0	0	0	1	0	0	0									0
Trpv6	ENSMUSG00000029868	0	0	0	0	0	0	0	0.318254	0	0	0	0	2.6979	1	0	0	0.0530424									0
Try10	ENSMUSG00000071521	0	0	0	0	0	0	0	0	0	0	0	0	0	1	0	0	0		436522	NM_001038996	1					1
Try5	ENSMUSG00000036938	0	0	0	0	0	0	0	0	0	0.3691	0	0	2.38816	1	0	0	0.0615167		103964	NM_001003405	1					1
Ttll13	ENSMUSG00000045467	0	0	0	0	0	0	0	0.318254	0	0.3691	0	0	3.43677	0.8573	0	0	0.114559		269954	NM_177765	1					1
Txndc8	ENSMUSG00000038709	0	0	0	0	0	0	0	0	0	0.18455	0	0	1.60373	1	0	0	0.0307583						67402	NM_026132	1	1
Ubtfl1	ENSMUSG00000074502	0	0	0	0	0	0	0	0	0	0	0	0	0	1	0	0	0									0
Ugt1a1	ENSMUSG00000089960	0	0	0	0	0	0	0	0	0	0	0	0	0	1	0	0	0									0
Ugt1a10	ENSMUSG00000090165	0	0	0	0	0	0	0	0	0	0	0	0	0	1	0	0	0									0
Ugt1a2	ENSMUSG00000090171	0	0	0	0	0	0	0.239675	0	0	0	0	0	1.67947	1	0	0	0.0399458									0
Ugt2b37	ENSMUSG00000057425	0	0	0	0	0	0	0	0	0	0	0	0	0	1	0	0	0						112417	NM_053215	1	1
Urad	ENSMUSG00000075543	0	0	0	0	0	0	0	0	0	0	0	0	0	1	0	0	0									0
Usp17le	ENSMUSG00000043073	0	0	0	0	0	0	0	0	0	0	0	0	0	1	0	0	0		625530	NM_001256973	1					1
Utf1	ENSMUSG00000047751	0	0	0	0	0	0	0	0	0	0	0	0	0	1	0	0	0									0
V1rd19	ENSMUSG00000092456	0	0	0	0	0	0	0	0	0	0.18455	0	0	1.60491	1	0	0	0.0307583									0
Vmn1r51	ENSMUSG00000062818	0	0	0	0	0	0	0	0	0	0	0	0	0	1	0	0	0									0
Vmn1r6	ENSMUSG00000058923	0	0	0	0	0	0	0	0	0	0	0	0	0	1	0	0	0									0
Vmn1r9	ENSMUSG00000091541	0	0	0	0	0	0	0	0	0	0	0	0	0	1	0	0	0		171203	NM_134185	1					1
Vmn2r10	ENSMUSG00000067010	0	0	0	0	0	0	0	0	0	0	0	0	0	1	0	0	0						22307	NM_009491	1	1
Vwce	ENSMUSG00000043789	0	0	0	0	0	0	0.239675	0	0	0	0	0	1.67815	1	0	0	0.0399458		71768	NM_027913	1					1
Wdr64	ENSMUSG00000026523	0	0	0	0	0	0	0.239675	0.397818	0	0	0	0	3.34758	0.882051	0	0	0.106249						75820	NM_029453	1	1
Wdr65	ENSMUSG00000028730	0	0	0	0	0	0	0	0	0	0	0	0	0	1	0	0	0		68625	NM_026789	1					1
Wdr95	ENSMUSG00000029658	0	0	0	0	0	0	0.239675	0.0795636	0.252141	0.18455	1.39305	0	3.93645	0.273308	0	0	0.358164									0
Wfdc15a	ENSMUSG00000051769	0	0	0	0	0	0	0	0	0	0	0	0	0	1	0	0	0									0
Wfdc9	ENSMUSG00000074594	0	0	0	0	0	0	0	0	0	0	0	0	0	1	0	0	0									0
Wnt10a	ENSMUSG00000026167	0	0	0	0	0	0	0	0	0	0	0	0	0	1	0	0	0		22409	NM_009518	1					1
Xcl1	ENSMUSG00000026573	0	0	0	0	0	0	0	0	0	0	0	0	0	1	0	0	0		16963	NM_008510	1					1
Zcchc12	ENSMUSG00000036699	0	0	0	0	0	0	0	0.318254	0	0	0	0	2.69785	1	0	0	0.0530424		72693	NM_028325	1					1
Zdhhc22	ENSMUSG00000048483	0	0	0	0	0	0	0	0.0795636	0	0	0	0	1.56651	1	0	0	0.0132606		238331	NM_001080943	1					1
Zfp819	ENSMUSG00000055102	0	0	0	0	0	0	0	0	0	0	0	0	0	1	0	0	0									0
A130057D12Rik	ENSMUSG00000097298	0	0	0	0	0	0	0	0	0	0	0	0	0	1	0	0	0									0
A230020J21Rik	ENSMUSG00000097845	0	0	0	0	0	0	0	0	0	0	0	0	0	1	0	0	0									0
A230072I06Rik	ENSMUSG00000074473	0	0	0	0	0	0	0	0.238691	0	0	0	0	2.43598	1	0	0	0.0397818									0
A530021J07Rik	ENSMUSG00000053528	0	0	0	0	0	0	0	0	0	0	0	0	0	1	0	0	0									0
A530053G22Rik	ENSMUSG00000046764	0	0	0	0	0	0	0	0	0	0	0	0	0	1	0	0	0									0
A530084C06Rik	ENSMUSG00000090863	0	0	0	0	0	0	0	0.0795636	0	0	0	0	1.56651	1	0	0	0.0132606									0
A630010A05Rik	ENSMUSG00000075395	0	0	0	0	0	0	0	0.0795636	0	0	0	0	1.56651	1	0	0	0.0132606									0
A630023A22Rik	ENSMUSG00000095493	0	0	0	0	0	0	0	0	0	0	0	0	0	1	0	0	0									0
A630076J17Rik	ENSMUSG00000094613	0	0	0	0	0	0	0	0	0	0	0	0	0	1	0	0	0									0
A630091E08Rik	ENSMUSG00000055446	0	0	0	0	0	0	0	0.0795636	0	0	0	0	1.56651	1	0	0	0.0132606									0
A730013G03Rik	ENSMUSG00000047384	0	0	0	0	0	0	0	0	0	0	0	0	0	1	0	0	0									0
A730018C14Rik	ENSMUSG00000047828	0	0	0	0	0	0	0	0.0795636	0	0	0	0	1.56651	1	0	0	0.0132606									0
A730045E13Rik	ENSMUSG00000053979	0	0	0	0	0	0	0	0	0	0	0	0	0	1	0	0	0									0
A730061H03Rik	ENSMUSG00000053588	0	0	0	0	0	0	0	0	0	0	0	0	0	1	0	0	0									0
A830031A19Rik	ENSMUSG00000055010	0	0	0	0	0	0	0	0.0795636	0	0	0	0	1.56651	1	0	0	0.0132606									0
A930002H24Rik	ENSMUSG00000045506	0	0	0	0	0	0	0	0	0	0	0	0	0	1	0	0	0									0
A930003A15Rik	ENSMUSG00000075330	0	0	0	0	0	0	0	0	0	0	0	0	0	1	0	0	0									0
Aadacl2	ENSMUSG00000091376	0	0	0	0	0	0	0	0	0	0	0	0	0	1	0	0	0									0
AB041806	ENSMUSG00000046109	0	0	0	0	0	0	0	0	0	0	0	0	0	1	0	0	0									0
Abca16	ENSMUSG00000051900	0	0	0	0	0	0	0	0.0795636	0	0	0	0	1.56651	1	0	0	0.0132606									0
Abca17	ENSMUSG00000035435	0	0	0	0	0	0	0	0	0	0	0	0	0	1	0	0	0									0
AC115689.1	ENSMUSG00000101577	0	0	0	0	0	0	0	0	0	0	0	0	0	1	0	0	0									0
Acbd7	ENSMUSG00000026644	0	0	0	0	0	0	0	0.0795636	0	0	0	0	1.56651	1	0	0	0.0132606									0
Ace3	ENSMUSG00000101605	0	0	0	0	0	0	0	0	0	0	0	0	0	1	0	0	0									0
Actrt1	ENSMUSG00000046615	0	0	0	0	0	0	0	0	0	0	0	0	0	1	0	0	0									0
Adam18	ENSMUSG00000031552	0	0	0	0	0	0	0	0	0	0	0	0	0	1	0	0	0									0
Adam30	ENSMUSG00000043468	0	0	0	0	0	0	0.239675	0	0	0.18455	0	0	2.37352	1	0	0	0.0707042									0
Adam39	ENSMUSG00000054033	0	0	0	0	0	0	0	0	0	0	0	0	0	1	0	0	0									0
Adam6a	ENSMUSG00000043945	0	0	0	0	0	0	0	0	0	0	0	0	0	1	0	0	0									0
Adam6b	ENSMUSG00000051804	0	0	0	0	0	0	0	0	0	0	0	0	0	1	0	0	0									0
Adh6.ps1	ENSMUSG00000090306	0	0	0	0	0	0	0	0	0	0	0	0	0	1	0	0	0									0
Adipoq	ENSMUSG00000022878	0	0	0	0	0	0	0	0	0.252141	0	0	0	1.69447	1	0	0	0.0420234									0
Afm	ENSMUSG00000029369	0	0	0	0	0	0	0.239675	0	0	0	0	0	1.67818	1	0	0	0.0399458									0
Agr3	ENSMUSG00000036231	0	0	0	0	0	0	0.47935	0	0	0	0	0	2.53878	1	0	0	0.0798916									0
AI747448	ENSMUSG00000074195	0	0	0	0	0	0	0	0	0	0	0	0	0	1	0	0	0									0
Akap4	ENSMUSG00000050089	0	0	0	0	0	0	0	0	0	0	0	0	0	1	0	0	0									0
Alb	ENSMUSG00000029368	0	0	0	0	0	0	0	0.0795636	0	0	0	0	1.56651	1	0	0	0.0132606									0
Allc	ENSMUSG00000020636	0	0	0	0	0	0	0	0	0	0	0	0	0	1	0	0	0									0
Alppl2	ENSMUSG00000026246	0	0	0	0	0	0	0	0	0.252141	0	0	0	1.69466	1	0	0	0.0420234									0
Ambp	ENSMUSG00000028356	0	0	0	0	0	0	0	0	0	0	0	0	0	1	0	0	0									0
Amy2a1	ENSMUSG00000070360	0	0	0	0	0	0	0	0	0	0.7382	0	0	3.22775	1	0	0	0.123033									0
Ang4	ENSMUSG00000060615	0	0	0	0	0	0	0	0	0	0	0	0	0	1	0	0	0									0
Ang6	ENSMUSG00000072598	0	0	0	0	0	0	0	0	0	0	0	0	0	1	0	0	0									0
Ankrd7	ENSMUSG00000029517	0	0	0	0	0	0	0	0	0	0	0	0	0	1	0	0	0									0
Apcs	ENSMUSG00000026542	0	0	0	0	0	0	0	0	0	0	0	0	0	1	0	0	0									0
Apoa1	ENSMUSG00000032083	0	0	0	0	0	0	0	0	0	0.18455	0	0	1.60608	1	0	0	0.0307583									0
Apoa4	ENSMUSG00000032080	0	0	0	0	0	0	0	0	0	0	0	0	0	1	0	0	0									0
Apoc4	ENSMUSG00000074336	0	0	0	0	0	0	0	0	0	0	0	0	0	1	0	0	0									0
Armc12	ENSMUSG00000024223	0	0	0	0	0	0	0	0	0	0	0	0	0	1	0	0	0									0
Armc3	ENSMUSG00000037683	0	0	0	0	0	0	0.239675	0	0	0	0	0	1.67923	1	0	0	0.0399458									0
Armc4	ENSMUSG00000061802	0	0	0	0	0	0	0	0.0795636	0.252141	0	0	0	2.28212	1	0	0	0.055284									0
Asb9	ENSMUSG00000031384	0	0	0	0	0	0	0	0.159127	0	0	0	0	2.12406	1	0	0	0.0265212									0
Ascl3	ENSMUSG00000035951	0	0	0	0	0	0	0	0	0	0	0	0	0	1	0	0	0									0
Ascl5	ENSMUSG00000097918	0	0	0	0	0	0	0	0	0	0	0	0	0	1	0	0	0									0
Asgr1	ENSMUSG00000020884	0	0	0	0	0	0	0.239675	0	0	0	0	0	1.67735	1	0	0	0.0399458									0
Asmt	ENSMUSG00000093806	0	0	0	0	0	0	0	0	0	0	0	0	0	1	0	0	0									0
Asz1	ENSMUSG00000010796	0	0	0	0	0	0	0	0	0	0	0	0	0	1	0	0	0									0
Atoh7	ENSMUSG00000036816	0	0	0	0	0	0	0	0	0	0	0	0	0	1	0	0	0									0
Atp6v1e2	ENSMUSG00000053375	0	0	0	0	0	0	0	0	0	0	0	0	0	1	0	0	0									0
AU015836	ENSMUSG00000081044	0	0	0	0	0	0	0	0.0795636	0	0	0	0	1.56651	1	0	0	0.0132606									0
AU016765	ENSMUSG00000073377	0	0	0	0	0	0	0	0	0	0	0	0	0	1	0	0	0									0
AU022751	ENSMUSG00000073294	0	0	0	0	0	0	0	0	0	0	0	0	0	1	0	0	0									0
Avp	ENSMUSG00000037727	0	0	0	0	0	0	0	0	0	0	0	0	0	1	0	0	0									0
Axdnd1	ENSMUSG00000026601	0	0	0	0	0	0	0	0.0795636	0	0	0	0.289891	2.28822	1	0	0	0.0615757									0
AY358078	ENSMUSG00000050961	0	0	0	0	0	0	0	0	0	0	0	0	0	1	0	0	0									0
Azgp1	ENSMUSG00000037053	0	0	0	0	0	0	0	0	0	0	0	0	0	1	0	0	0									0
B430218F22Rik	ENSMUSG00000097411	0	0	0	0	0	0	0	0.0795636	0	0.3691	0	0	2.74044	1	0	0	0.0747773									0
Banf2	ENSMUSG00000037307	0	0	0	0	0	0	0	0	0	0	0	0	0	1	0	0	0									0
Barx1	ENSMUSG00000021381	0	0	0	0	0	0	0	0	0	0	0	0	0	1	0	0	0									0
BB019430	ENSMUSG00000091526	0	0	0	0	0	0	0	0	0	0	0	0	0	1	0	0	0									0
BC025446	ENSMUSG00000047728	0	0	0	0	0	0	0	0	0	0	0	0	0	1	0	0	0									0
BC035947	ENSMUSG00000090486	0	0	0	0	0	0	0	0	0	0	0	0	0	1	0	0	0									0
BC037034.1	ENSMUSG00000091964	0	0	0	0	0	0	0	0	0	0	0	0	0	1	0	0	0									0
BC048502	ENSMUSG00000053508	0	0	0	0	0	0	0	0	0	0	0	0	0	1	0	0	0									0
BC048562	ENSMUSG00000050641	0	0	0	0	0	0	0	0	0	0	0	0	0	1	0	0	0									0
BC048671	ENSMUSG00000049694	0	0	0	0	0	0	0	0.0795636	0	0	0	0	1.56651	1	0	0	0.0132606									0
BC049702	ENSMUSG00000068149	0	0	0	0	0	0	0	0	0	0	0	0	0	1	0	0	0									0
BC049730	ENSMUSG00000045587	0	0	0	0	0	0	0	0.0795636	0	0	0	0	1.56651	1	0	0	0.0132606									0
BC051076	ENSMUSG00000055961	0	0	0	0	0	0	0	0.159127	0	0	0	0	2.12417	1	0	0	0.0265212									0
BC061195	ENSMUSG00000096153	0	0	0	0	0	0	0	0	0	0	0	0	0	1	0	0	0									0
BC100530	ENSMUSG00000071561	0	0	0	0	0	0	0	0	0	0	0	0	0	1	0	0	0									0
BC117090	ENSMUSG00000079594	0	0	0	0	0	0	0	0	0	0	0	0	0	1	0	0	0									0
Bcl2a1a	ENSMUSG00000102037	0	0	0	0	0	0	0	0	0	0	0	0	0	1	0	0	0									0
Bcl2a1c	ENSMUSG00000053820	0	0	0	0	0	0	0	0	0	0	0	0	0	1	0	0	0									0
Bglap2	ENSMUSG00000074486	0	0	0	0	0	0	0	0	0	0	0	0	0	1	0	0	0									0
Bglap3	ENSMUSG00000074489	0	0	0	0	0	0	0	0	0	0	0	0	0	1	0	0	0									0
Bpifb4	ENSMUSG00000074665	0	0	0	0	0	0	0	0	0	0	0	0	0	1	0	0	0									0
Bsx	ENSMUSG00000054360	0	0	0	0	0	0	0	0	0	0.18455	0	0	1.60611	1	0	0	0.0307583									0
Btnl1	ENSMUSG00000062638	0	0	0	0	0	0	0.239675	0	0	0	0	0	1.67759	1	0	0	0.0399458									0
Btnl4	ENSMUSG00000058435	0	0	0	0	0	0	0	0.0795636	0	0	0	0	1.56651	1	0	0	0.0132606									0
Btnl6	ENSMUSG00000092618	0	0	0	0	0	0	0	0	0	0	0	0	0	1	0	0	0									0
C030005K15Rik	ENSMUSG00000079183	0	0	0	0	0	0	0	0	0	0	0	0	0	1	0	0	0									0
C030037F17Rik	ENSMUSG00000084945	0	0	0	0	0	0	0	0	0	0	0	0	0	1	0	0	0									0
C130032M10Rik	ENSMUSG00000097821	0	0	0	0	0	0	0	0	0	0	0	0	0	1	0	0	0									0
C1ql4	ENSMUSG00000001076	0	0	0	0	0	0	0	0	0	0	0	0	0	1	0	0	0									0
C1qtnf5	ENSMUSG00000079592	0	0	0	0	0	0	0	0	0	0	0	0	0	1	0	0	0									0
Cabs1	ENSMUSG00000007907	0	0	0	0	0	0	0	0	0	0	0	0	0	1	0	0	0									0
Cacng8	ENSMUSG00000053395	0	0	0	0	0	0	0	0.0795636	0.252141	0	0	0	2.28218	1	0	0	0.055284									0
Calhm1	ENSMUSG00000079258	0	0	0	0	0	0	0	0	0	0	0	0	0	1	0	0	0									0
Calhm3	ENSMUSG00000094219	0	0	0	0	0	0	0	0	0	0	0	0	0	1	0	0	0									0
Capsl	ENSMUSG00000039676	0	0	0	0	0	0	0	0	0	0	0	0	0	1	0	0	0									0
Ccdc105	ENSMUSG00000078442	0	0	0	0	0	0	0	0	0	0	0	0	0	1	0	0	0									0
Ccdc113	ENSMUSG00000036598	0	0	0	0	0	0	0	0.0795636	0	0	0	0	1.56651	1	0	0	0.0132606									0
Ccdc172	ENSMUSG00000025090	0	0	0	0	0	0	0	0	0	0	0	0	0	1	0	0	0									0
Ccdc185	ENSMUSG00000043429	0	0	0	0	0	0	0.239675	0	0	0	0	0	1.67928	1	0	0	0.0399458									0
Ccdc42	ENSMUSG00000045915	0	0	0	0	0	0	0	0.159127	0.252141	0	0	0	2.70381	1	0	0	0.0685446									0
Ccdc70	ENSMUSG00000017049	0	0	0	0	0	0	0	0	0	0	0	0	0	1	0	0	0									0
Ccl4	ENSMUSG00000018930	0	0	0	0	0	0	0	0	0	0	0	0	0	1	0	0	0									0
Ccnb3	ENSMUSG00000051592	0	0	0	0	0	0	0	0	0	0	0	0	0	1	0	0	0									0
Cd1d2	ENSMUSG00000041750	0	0	0	0	0	0	0	0	0	0	0	0	0	1	0	0	0									0
Cd300c	ENSMUSG00000058728	0	0	0	0	0	0	0	0	0	0	0	0	0	1	0	0	0									0
Cd70	ENSMUSG00000019489	0	0	0	0	0	0	0	0	0	0	0	0	0	1	0	0	0									0
Ceacam10	ENSMUSG00000054169	0	0	0	0	0	0	0	0.0795636	0	0	0	0	1.56651	1	0	0	0.0132606									0
Ceacam11	ENSMUSG00000030368	0	0	0	0	0	0	0	0	0	0	0	0	0	1	0	0	0									0
Ceacam14	ENSMUSG00000023185	0	0	0	0	0	0	0.239675	0	0	0	0	0	1.67791	1	0	0	0.0399458									0
Cela2a	ENSMUSG00000058579	0	0	0	0	0	0	0	0	0	0	0	0	0	1	0	0	0									0
Ces1b	ENSMUSG00000078964	0	0	0	0	0	0	0	0.0795636	0	0	0	0	1.56651	1	0	0	0.0132606									0
Ces1h	ENSMUSG00000074156	0	0	0	0	0	0	0	0	0	0	0	0	0	1	0	0	0									0
CH36.125L12.1	ENSMUSG00000100939	0	0	0	0	0	0	0	0.0795636	0	0	0	0	1.56651	1	0	0	0.0132606									0
CH36.373B9.1	ENSMUSG00000101396	0	0	0	0	0	0	0	0	0	0	0	0	0	1	0	0	0									0
CH36.8M21.1	ENSMUSG00000100608	0	0	0	0	0	0	0	0	0	0	0	0	0	1	0	0	0									0
Chdc2	ENSMUSG00000094900	0	0	0	0	0	0	0	0	0	0.55365	0	0	2.87188	1	0	0	0.092275									0
Chil4	ENSMUSG00000063779	0	0	0	0	0	0	0	0	0	0	0	0	0	1	0	0	0									0
Chil6	ENSMUSG00000027902	0	0	0	0	0	0	0	0	0	0	0	0	0	1	0	0	0									0
Chrdl2	ENSMUSG00000030732	0	0	0	0	0	0	0	0	0	0	0	0	0	1	0	0	0									0
Chrm5	ENSMUSG00000074939	0	0	0	0	0	0	0	0	0	0	0	0	0	1	0	0	0									0
Cks1brt	ENSMUSG00000062687	0	0	0	0	0	0	0	0	0	0	0	0	0	1	0	0	0									0
Clca4	ENSMUSG00000037033	0	0	0	0	0	0	0	0.795636	0	0.55365	0	0	4.26383	0.35529	0	0	0.224881									0
Cldn17	ENSMUSG00000055811	0	0	0	0	0	0	0	0	0	0	0	0	0	1	0	0	0									0
Clec2j	ENSMUSG00000030363	0	0	0	0	0	0	0	0	0	0	0	0	0	1	0	0	0									0
Clec4b1	ENSMUSG00000030147	0	0	0	0	0	0	0	0	0	0.18455	0	0	1.60473	1	0	0	0.0307583									0
Clps	ENSMUSG00000024225	0	0	0	0	0	0	0	0	0	0	0	0	0	1	0	0	0									0
Clpsl2	ENSMUSG00000024224	0	0	0	0	0	0	0	0	0	0	0	0	0	1	0	0	0									0
Clrn2	ENSMUSG00000049530	0	0	0	0	0	0	0	0	0	0	0	0	0	1	0	0	0									0
Cma2	ENSMUSG00000068289	0	0	0	0	0	0	0	0	0	0	0	0.289891	1.74328	1	0	0	0.0483151									0
Cml5	ENSMUSG00000079494	0	0	0	0	0	0	0	0	0	0	0	0	0	1	0	0	0									0
Cmtm1	ENSMUSG00000031876	0	0	0	0	0	0	0.239675	0	0	0	0	0	1.67742	1	0	0	0.0399458									0
Cmtm2a	ENSMUSG00000074127	0	0	0	0	0	0	0	0	0	0	0	0	0	1	0	0	0									0
Cnbd1	ENSMUSG00000073991	0	0	0	0	0	0	0	0	0	0	0	0	0	1	0	0	0									0
Cnfn	ENSMUSG00000063651	0	0	0	0	0	0	0	0	0	0	0	0	0	1	0	0	0									0
Col2a1	ENSMUSG00000022483	0	0	0	0	0	0	0	0.159127	0	0.18455	0.696526	0	3.13977	0.831919	0	0	0.173367									0
Cort	ENSMUSG00000028971	0	0	0	0	0	0	0.239675	0.238691	0	0	0	0	2.9752	1	0	0	0.0797276									0
Cox8c	ENSMUSG00000043319	0	0	0	0	0	0	0	0	0	0	0	0	0	1	0	0	0									0
Cpa5	ENSMUSG00000029788	0	0	0	0	0	0	0	0	0	0	0	0	0	1	0	0	0									0
Cpn1	ENSMUSG00000025196	0	0	0	0	0	0	0	0	0.252141	0	0	0	1.69416	1	0	0	0.0420234									0
Cpvl	ENSMUSG00000052955	0	0	0	0	0	0	0.239675	0	0	0.18455	0	0	2.37354	1	0	0	0.0707042									0
Cpxcr1	ENSMUSG00000072995	0	0	0	0	0	0	0	0	0	0	0	0	0	1	0	0	0									0
Crabp2	ENSMUSG00000004885	0	0	0	0	0	0	0	0	0	0	0	0	0	1	0	0	0									0
Crnn	ENSMUSG00000078657	0	0	0	0	0	0	0	0	0	0	0	0	0	1	0	0	0									0
Cryga	ENSMUSG00000044429	0	0	0	0	0	0	0	0	0	0	0	0	0	1	0	0	0									0
Crygc	ENSMUSG00000025952	0	0	0	0	0	0	0	0	0	0	0	0	0	1	0	0	0									0
Crygn	ENSMUSG00000038135	0	0	0	0	0	0	0	0	0	0	0	0.289891	1.74377	1	0	0	0.0483151									0
Crygs	ENSMUSG00000033501	0	0	0	0	0	0	0	0	0	0.3691	0	0	2.38817	1	0	0	0.0615167									0
Csn1s2a	ENSMUSG00000061937	0	0	0	0	0	0	0	0	0	0	0	0	0	1	0	0	0									0
Csn2	ENSMUSG00000063157	0	0	0	0	0	0	0	0	0	0	0	0	0	1	0	0	0									0
Csnka2ip	ENSMUSG00000068167	0	0	0	0	0	0	0	0.0795636	0	0	0	0	1.56651	1	0	0	0.0132606									0
Cst11	ENSMUSG00000036958	0	0	0	0	0	0	0	0	0	0	0	0	0	1	0	0	0									0
Cst12	ENSMUSG00000027443	0	0	0	0	0	0	0	0.318254	0	0	0	0	2.69783	1	0	0	0.0530424									0
Cst13	ENSMUSG00000036924	0	0	0	0	0	0	0	0	0	0	0	0	0	1	0	0	0									0
Cst8	ENSMUSG00000027442	0	0	0	0	0	0	0.239675	0	0	0	0	0	1.67908	1	0	0	0.0399458									0
Cst9	ENSMUSG00000027445	0	0	0	0	0	0	0	0	0	0	0	0	0	1	0	0	0									0
Ctag2	ENSMUSG00000031181	0	0	0	0	0	0	0	0	0	0	0	0	0	1	0	0	0									0
Ctrb1	ENSMUSG00000031957	0	0	0	0	0	0	0	0	0	0	0	0	0	1	0	0	0									0
Cts6	ENSMUSG00000021441	0	0	0	0	0	0	0	0	0	0	0	0	0	1	0	0	0									0
Cts7	ENSMUSG00000021440	0	0	0	0	0	0	0	0	0	0	0	0	0	1	0	0	0									0
Ctsr	ENSMUSG00000055679	0	0	0	0	0	0	0	0	0	0	0	0	0	1	0	0	0									0
Cxcr1	ENSMUSG00000048480	0	0	0	0	0	0	0.239675	0	0	0	0	0	1.67947	1	0	0	0.0399458									0
Cyct	ENSMUSG00000056436	0	0	0	0	0	0	0	0	0	0	0	0	0	1	0	0	0									0
Cylc1	ENSMUSG00000073001	0	0	0	0	0	0	0	0	0	0	0	0	0	1	0	0	0									0
Cylc2	ENSMUSG00000039555	0	0	0	0	0	0	0	0	0	0	0	0	0	1	0	0	0									0
Cyp11b2	ENSMUSG00000022589	0	0	0	0	0	0	0	0	0	0	0	0	0	1	0	0	0									0
Cyp1a2	ENSMUSG00000032310	0	0	0	0	0	0	0	0	0	0	0	0	0	1	0	0	0									0
Cyp2a4	ENSMUSG00000074254	0	0	0	0	0	0	0	0.238691	0	0	0	0	2.43549	1	0	0	0.0397818									0
Cyp2d12	ENSMUSG00000096852	0	0	0	0	0	0	0	0	0	0	0	0	0	1	0	0	0									0
Cyp2d26	ENSMUSG00000022445	0	0	0	0	0	0	0	0	0.252141	0	0	0	1.69452	1	0	0	0.0420234									0
Cyp2d34	ENSMUSG00000094559	0	0	0	0	0	0	0	0	0	0	0	0	0	1	0	0	0									0
Cyp2d37.ps	ENSMUSG00000075517	0	0	0	0	0	0	0	0	0	0	0	0	0	1	0	0	0									0
Cyp2d9	ENSMUSG00000068086	0	0	0	0	0	0	0	0	0	0	0	0	0	1	0	0	0									0
Cyp2g1	ENSMUSG00000049685	0	0	0	0	0	0	0.239675	0	0	0	0	0	1.67785	1	0	0	0.0399458									0
Cyp2w1	ENSMUSG00000029541	0	0	0	0	0	0	0	0	0	0	0	0	0	1	0	0	0									0
Cyp3a11	ENSMUSG00000056035	0	0	0	0	0	0	0	0	0	0	0	0	0	1	0	0	0									0
Cyp3a16	ENSMUSG00000038656	0	0	0	0	0	0	0	0.0795636	0	0.3691	0	0	2.74043	1	0	0	0.0747773									0
Cyp3a25	ENSMUSG00000029630	0	0	0	0	0	0	0	0	0	0	0	0	0	1	0	0	0									0
Cyp3a57	ENSMUSG00000070419	0	0	0	0	0	0	0	0.0795636	0	0	0	0	1.56651	1	0	0	0.0132606									0
Cyp4a30b	ENSMUSG00000084346	0	0	0	0	0	0	0.239675	0	0	0	0	0	1.67839	1	0	0	0.0399458									0
Cyp4f40	ENSMUSG00000090700	0	0	0	0	0	0	0	0	0.252141	0	0.696526	0	2.70387	1	0	0	0.158111									0
Cypt12	ENSMUSG00000027564	0	0	0	0	0	0	0	0	0	0	0	0	0	1	0	0	0									0
D13Ertd608e	ENSMUSG00000095514	0	0	0	0	0	0	0	0	0	0	0	0	0	1	0	0	0									0
D330020A13Rik	ENSMUSG00000097481	0	0	0	0	0	0	0	0	0	0	0	0	0	1	0	0	0									0
D630011A20Rik	ENSMUSG00000097421	0	0	0	0	0	0	0	0	0	0	0	0	0	1	0	0	0									0
D630036H23Rik	ENSMUSG00000091007	0	0	0	0	0	0	0.239675	0	0	0.18455	0	0	2.37363	1	0	0	0.0707042									0
D830013O20Rik	ENSMUSG00000056359	0	0	0	0	0	0	0	0.318254	0.252141	0	0	0	3.17861	1	0	0	0.0950658									0
D930007J09Rik	ENSMUSG00000042874	0	0	0	0	0	0	0	0	0	0	0	0	0	1	0	0	0									0
Dbil5	ENSMUSG00000038057	0	0	0	0	0	0	0	0	0.252141	0	0	0	1.69476	1	0	0	0.0420234									0
Dcpp1	ENSMUSG00000096445	0	0	0	0	0	0	0	0	0	0	0	0	0	1	0	0	0									0
Dcpp2	ENSMUSG00000096278	0	0	0	0	0	0	0	0	0	0	0	0	0	1	0	0	0									0
Dcpp3	ENSMUSG00000057417	0	0	0	0	0	0	0	0	0	0	0	0	0	1	0	0	0									0
Ddx25	ENSMUSG00000032101	0	0	0	0	0	0	0	0	0	0.3691	0	0	2.38816	1	0	0	0.0615167									0
Defa.rs1	ENSMUSG00000074437	0	0	0	0	0	0	0	0	0	0	0	0	0	1	0	0	0									0
Defa25	ENSMUSG00000094687	0	0	0	0	0	0	0	0	0	0	0	0	0	1	0	0	0									0
Defa26	ENSMUSG00000060070	0	0	0	0	0	0	0	0	0	0	0	0	0	1	0	0	0									0
Defa5	ENSMUSG00000074439	0	0	0	0	0	0	0	0	0	0	0	0	0	1	0	0	0									0
Defb13	ENSMUSG00000044222	0	0	0	0	0	0	0	0	0	0	0	0	0	1	0	0	0									0
Defb14	ENSMUSG00000046354	0	0	0	0	0	0	0	0	0	0	0	0	0	1	0	0	0									0
Defb15	ENSMUSG00000048500	0	0	0	0	0	0	0	0	0	0	0	0	0	1	0	0	0									0
Defb18	ENSMUSG00000073735	0	0	0	0	0	0	0	0.0795636	0	0	0	0	1.56651	1	0	0	0.0132606									0
Defb20	ENSMUSG00000049560	0	0	0	0	0	0	0	0	0	0	0	0	0	1	0	0	0									0
Defb23	ENSMUSG00000074681	0	0	0	0	0	0	0	0	0	0	0	0	0	1	0	0	0									0
Defb26	ENSMUSG00000074680	0	0	0	0	0	0	0	0	0	0	0	0	0	1	0	0	0									0
Defb28	ENSMUSG00000074679	0	0	0	0	0	0	0	0	0	0.18455	0	0	1.60359	1	0	0	0.0307583									0
Defb29	ENSMUSG00000044249	0	0	0	0	0	0	0	0	0	0	0	0	0	1	0	0	0									0
Defb33	ENSMUSG00000074454	0	0	0	0	0	0	0	0	0	0	0	0	0	1	0	0	0									0
Defb34	ENSMUSG00000052554	0	0	0	0	0	0	0	0	0	0	0	0	0	1	0	0	0									0
Defb38	ENSMUSG00000053790	0	0	0	0	0	0	0	0	0	0	0	0	0	1	0	0	0									0
Defb39	ENSMUSG00000061847	0	0	0	0	0	0	0.239675	0	0	0	0	0	1.67752	1	0	0	0.0399458									0
Defb40	ENSMUSG00000053678	0	0	0	0	0	0	0	0	0	0	0	0	0	1	0	0	0									0
Defb45	ENSMUSG00000062124	0	0	0	0	0	0	0	0	0	0.18455	0	0	1.60361	1	0	0	0.0307583									0
Defb46	ENSMUSG00000071169	0	0	0	0	0	0	0	0	0	0	0	0	0	1	0	0	0									0
Defb47	ENSMUSG00000075573	0	0	0	0	0	0	0	0	0	0	0	0	0	1	0	0	0									0
Defb48	ENSMUSG00000075574	0	0	0	0	0	0	0.239675	0	0	0	0	0	1.67736	1	0	0	0.0399458									0
Defb5	ENSMUSG00000039785	0	0	0	0	0	0	0	0	0	0	0	0	0	1	0	0	0									0
Defb50	ENSMUSG00000058568	0	0	0	0	0	0	0	0	0	0	0	0	0	1	0	0	0									0
Defb6	ENSMUSG00000050756	0	0	0	0	0	0	0	0	0	0	0	0	0	1	0	0	0									0
Defb7	ENSMUSG00000037790	0	0	0	0	0	0	0	0	0	0	0	0	0	1	0	0	0									0
Defb8	ENSMUSG00000031471	0	0	0	0	0	0	0	0	0	0	0	0	0	1	0	0	0									0
Dfnb59	ENSMUSG00000075267	0	0	0	0	0	0	0	0	0	0.18455	0	0	1.60353	1	0	0	0.0307583									0
Dnah14	ENSMUSG00000047369	0	0	0	0	0	0	0	0	0	0	0	0	0	1	0	0	0									0
Dnajb8	ENSMUSG00000048206	0	0	0	0	0	0	0	0	0	0	0	0	0	1	0	0	0									0
Dnajc5b	ENSMUSG00000027606	0	0	0	0	0	0	0	0	0	0	0.696526	0	2.1803	1	0	0	0.116088									0
Doxl2	ENSMUSG00000068536	0	0	0	0	0	0	0	0	0	0	0	0	0	1	0	0	0									0
Dppa5a	ENSMUSG00000060461	0	0	0	0	0	0	0	0	0	0	0	0	0	1	0	0	0									0
Dydc1	ENSMUSG00000021790	0	0	0	0	0	0	0	0	0	0	0	0	0	1	0	0	0									0
Dyrk3	ENSMUSG00000016526	0	0	0	0	0	0	0	0	0.252141	0	0	0.289891	2.47104	1	0	0	0.0903385									0
Dyrk4	ENSMUSG00000030345	0	0	0	0	0	0	0.47935	0	0	0.18455	0	0	2.95984	1	0	0	0.11065									0
Dytn	ENSMUSG00000069085	0	0	0	0	0	0	0	0.0795636	0	0	0	0	1.56651	1	0	0	0.0132606									0
Dyx1c1Ccpg1	ENSMUSG00000089865	0	0	0	0	0	0	0	0	0	0	0	0	0	1	0	0	0									0
E130208F15Rik	ENSMUSG00000074210	0	0	0	0	0	0	0	0	0	0	0	0	0	1	0	0	0									0
E330017A01Rik	ENSMUSG00000055789	0	0	0	0	0	0	0	0	0	0	0	0	0	1	0	0	0									0
Ear14	ENSMUSG00000050766	0	0	0	0	0	0	0	0	0	0	0	0	0	1	0	0	0									0
Efcab3	ENSMUSG00000020690	0	0	0	0	0	0	0	0.0795636	0	0	0.696526	0	2.42086	1	0	0	0.129348									0
Egfem1	ENSMUSG00000063600	0	0	0	0	0	0	0	0	0	0	1.39305	0	3.2948	1	0	0	0.232175									0
Erich2	ENSMUSG00000075302	0	0	0	0	0	0	0.239675	0	0	0	0	0	1.67916	1	0	0	0.0399458									0
Erich4	ENSMUSG00000074261	0	0	0	0	0	0	0	0	0	0	0	0	0	1	0	0	0									0
Esp1	ENSMUSG00000073396	0	0	0	0	0	0	0.47935	0	0	0	0	0	2.53869	1	0	0	0.0798916									0
Esp15	ENSMUSG00000095104	0	0	0	0	0	0	0	0	0	0	0	0	0	1	0	0	0									0
Esp16	ENSMUSG00000096345	0	0	0	0	0	0	0	0	0	0	0	0	0	1	0	0	0									0
Esp23	ENSMUSG00000096697	0	0	0	0	0	0	0	0	0	0	0	0	0	1	0	0	0									0
Esp24	ENSMUSG00000095625	0	0	0	0	0	0	0	0	0	0	0	0	0	1	0	0	0									0
Esp3	ENSMUSG00000093957	0	0	0	0	0	0	0	0	0	0	0	0	0	1	0	0	0									0
Esp34	ENSMUSG00000092244	0	0	0	0	0	0	0.239675	0	0	0	0	0	1.67757	1	0	0	0.0399458									0
Esp36	ENSMUSG00000092322	0	0	0	0	0	0	0	0	0	0	0	0	0	1	0	0	0									0
Esp38	ENSMUSG00000095886	0	0	0	0	0	0	0	0	0	0	0	0	0	1	0	0	0									0
Esp4	ENSMUSG00000095540	0	0	0	0	0	0	0	0	0	0	0	0	0	1	0	0	0									0
Esp6	ENSMUSG00000092043	0	0	0	0	0	0	0	0	0	0	0	0	0	1	0	0	0									0
Esp6Esp5	ENSMUSG00000090897	0	0	0	0	0	0	0	0	0	0	0	0	0	1	0	0	0									0
Etd	ENSMUSG00000060967	0	0	0	0	0	0	0	0	0	0	0	0	0	1	0	0	0									0
Etv2	ENSMUSG00000006311	0	0	0	0	0	0	0	0	0	0	0	0	0	1	0	0	0									0
EU599041	ENSMUSG00000074887	0	0	0	0	0	0	0	0	0	0	0	0	0	1	0	0	0									0
Evi2b	ENSMUSG00000093938	0	0	0	0	0	0	0	0	0	0	0	0	0	1	0	0	0									0
F12	ENSMUSG00000021492	0	0	0	0	0	0	0	0.0795636	0	0	0	0	1.56651	1	0	0	0.0132606									0
F13b	ENSMUSG00000026368	0	0	0	0	0	0	0.239675	0	0	0	0	0	1.67937	1	0	0	0.0399458									0
F930015N05Rik	ENSMUSG00000095224	0	0	0	0	0	0	0	0	0	0	0	0	0	1	0	0	0									0
Fabp1	ENSMUSG00000054422	0	0	0	0	0	0	0	0	0	0	0	0	0	1	0	0	0									0
Fabp6	ENSMUSG00000020405	0	0	0	0	0	0	0	0	0	0	0	0	0	1	0	0	0									0
Fabp7	ENSMUSG00000019874	0	0	0	0	0	0	0	0	0	0	0	0	0	1	0	0	0									0
Fam162b	ENSMUSG00000019909	0	0	0	0	0	0	0	0.159127	0	0	0	0	2.12446	1	0	0	0.0265212									0
Fam186b	ENSMUSG00000078907	0	0	0	0	0	0	0	0	0	0	0	0	0	1	0	0	0									0
Fam3b	ENSMUSG00000022938	0	0	0	0	0	0	0	0	0	0	0	0	0	1	0	0	0									0
Fam50b	ENSMUSG00000038246	0	0	0	0	0	0	0	0	0.504281	0	0	0	2.57088	1	0	0	0.0840468									0
Fam71a	ENSMUSG00000091017	0	0	0	0	0	0	0	0	0	0	0	0	0	1	0	0	0									0
Fate1	ENSMUSG00000053593	0	0	0	0	0	0	0	0	0	0	0	0	0	1	0	0	0									0
Fbxo15	ENSMUSG00000034391	0	0	0	0	0	0	0	0	0	0	0	0	0	1	0	0	0									0
Fbxo39	ENSMUSG00000070388	0	0	0	0	0	0	0	0	0	0	0	0	0	1	0	0	0									0
Fbxw18	ENSMUSG00000074059	0	0	0	0	0	0	0	0	0	0	0	0	0	1	0	0	0									0
Fbxw19	ENSMUSG00000074061	0	0	0	0	0	0	0	0	0	0	0	0	0	1	0	0	0									0
Fbxw25	ENSMUSG00000094992	0	0	0	0	0	0	0	0	0	0	0	0	0	1	0	0	0									0
Fcamr	ENSMUSG00000026415	0	0	0	0	0	0	0	0	0	0	0	0	0	1	0	0	0									0
Fcnb	ENSMUSG00000026835	0	0	0	0	0	0	0	0	0	0	0	0	0	1	0	0	0									0
Fcrl5	ENSMUSG00000048031	0	0	0	0	0	0	0	0	0	0	0	0	0	1	0	0	0									0
Ferd3l	ENSMUSG00000046518	0	0	0	0	0	0	0	0.0795636	0	0	0	0	1.56651	1	0	0	0.0132606									0
Ffar1	ENSMUSG00000044453	0	0	0	0	0	0	0	0	0	0	0	0	0	1	0	0	0									0
Ffar3	ENSMUSG00000019429	0	0	0	0	0	0	0	0	0	0	0	0	0	1	0	0	0									0
Fgf8	ENSMUSG00000025219	0	0	0	0	0	0	0	0	0	0	0	0	0	1	0	0	0									0
Fndc3c1	ENSMUSG00000033737	0	0	0	0	0	0	0	0.238691	0	0.18455	0	0	2.97169	1	0	0	0.0705401									0
Foxe1	ENSMUSG00000070990	0	0	0	0	0	0	0	0	0	0	0	0	0	1	0	0	0									0
Foxi3	ENSMUSG00000055874	0	0	0	0	0	0	0	0	0	0	0	0	0	1	0	0	0									0
Fpr.rs3	ENSMUSG00000060701	0	0	0	0	0	0	0	0	0	0	0	0	0	1	0	0	0									0
Fpr.rs4	ENSMUSG00000048062	0	0	0	0	0	0	0	0	0	0	0	0	0	1	0	0	0									0
Fpr.rs6	ENSMUSG00000071275	0	0	0	0	0	0	0	0	0	0	0	0	0	1	0	0	0									0
Fpr3	ENSMUSG00000079700	0	0	0	0	0	0	0	0	0	0	0	0	0	1	0	0	0									0
Ftmt	ENSMUSG00000024510	0	0	0	0	0	0	0	0	0	0	0	0	0	1	0	0	0									0
G530012D18Rik	ENSMUSG00000094127	0	0	0	0	0	0	0	0	0	0	0	0	0	1	0	0	0									0
G930045G22Rik	ENSMUSG00000073072	0	0	0	0	0	0	0	0	0	0	0	0	0	1	0	0	0									0
Galntl5	ENSMUSG00000028938	0	0	0	0	0	0	0	0.0795636	0	0	0	0	1.56651	1	0	0	0.0132606									0
Galntl6.1	ENSMUSG00000061864	0	0	0	0	0	0	0	0.159127	0	0	0	0	2.12438	1	0	0	0.0265212									0
Galp	ENSMUSG00000034660	0	0	0	0	0	0	0	0	0	0	0	0	0	1	0	0	0									0
Gcom1	ENSMUSG00000092137	0	0	0	0	0	0	0	0	0	0	0	0	0	1	0	0	0									0
Gfral	ENSMUSG00000059383	0	0	0	0	0	0	0	0	0	0	0	0	0	1	0	0	0									0
Gfy	ENSMUSG00000095276	0	0	0	0	0	0	0	0	0	0	0	0	0	1	0	0	0									0
Gh	ENSMUSG00000020713	0	0	0	0	0	0	0	0	0	0	0	0	0	1	0	0	0									0
Gip	ENSMUSG00000014351	0	0	0	0	0	0	0	0	0	0	0	0	0	1	0	0	0									0
Gja10	ENSMUSG00000051056	0	0	0	0	0	0	0	0	0	0	0	0	0	1	0	0	0									0
Gjd3	ENSMUSG00000047197	0	0	0	0	0	0	0	0	0	0	0	0	0	1	0	0	0									0
Gk2	ENSMUSG00000050553	0	0	0	0	0	0	0	0	0	0	0	0	0	1	0	0	0									0
Glipr1l1	ENSMUSG00000020213	0	0	0	0	0	0	0	0	0	0	0	0	0	1	0	0	0									0
Glp1r	ENSMUSG00000024027	0	0	0	0	0	0	0	0	0.504281	0	0	0	2.57079	1	0	0	0.0840468									0
Glra3	ENSMUSG00000038257	0	0	0	0	0	0	0	0	0	0	0	0	0	1	0	0	0									0
Glt6d1	ENSMUSG00000036401	0	0	0	0	0	0	0	0	0	0	0	0	0	1	0	0	0									0
Gltpd2	ENSMUSG00000046811	0	0	0	0	0	0	0	0	0	0	0	0	0	1	0	0	0									0
Gm10000	ENSMUSG00000056606	0	0	0	0	0	0	0	0.0795636	0	0	0	0	1.56651	1	0	0	0.0132606									0
Gm10030	ENSMUSG00000057802	0	0	0	0	0	0	0	0.318254	0.252141	0	0	0	3.17856	1	0	0	0.0950658									0
Gm10037	ENSMUSG00000058246	0	0	0	0	0	0	0	0	0	0	0	0	0	1	0	0	0									0
Gm10061	ENSMUSG00000059113	0	0	0	0	0	0	0	0	0	0	0	0	0	1	0	0	0									0
Gm10065	ENSMUSG00000059459	0	0	0	0	0	0	0	0	0	0	0	0	0	1	0	0	0									0
Gm10081	ENSMUSG00000062987	0	0	0	0	0	0	0.239675	0	0	0	0	0	1.67773	1	0	0	0.0399458									0
Gm10088	ENSMUSG00000060811	0	0	0	0	0	0	0	0	0	0	0	0.289891	1.7429	1	0	0	0.0483151									0
Gm10096	ENSMUSG00000095887	0	0	0	0	0	0	0.47935	0	0	0	0	0	2.53936	1	0	0	0.0798916									0
Gm10100	ENSMUSG00000096421	0	0	0	0	0	0	0	0	0	0	0	0	0	1	0	0	0									0
Gm10109	ENSMUSG00000062073	0	0	0	0	0	0	0	0	0	0	0	0	0	1	0	0	0									0
Gm10112	ENSMUSG00000062226	0	0	0	0	0	0	0	0	0	0	0	0	0	1	0	0	0									0
Gm10130	ENSMUSG00000095315	0	0	0	0	0	0	0	0	0	0	0	0	0	1	0	0	0									0
Gm10135	ENSMUSG00000063656	0	0	0	0	0	0	0	0	0	0	0	0	0	1	0	0	0									0
Gm10139	ENSMUSG00000063905	0	0	0	0	0	0	0	0	0	0	0	0	0	1	0	0	0									0
Gm10176	ENSMUSG00000066752	0	0	0	0	0	0	0	0	0	0	0	0	0	1	0	0	0									0
Gm10188	ENSMUSG00000066936	0	0	0	0	0	0	0	0	0	0	0	0	0	1	0	0	0									0
Gm10190	ENSMUSG00000066938	0	0	0	0	0	0	0	0	0	0	0	0	0	1	0	0	0									0
Gm10192	ENSMUSG00000066990	0	0	0	0	0	0	0	0	0	0	0	0	0	1	0	0	0									0
Gm10197	ENSMUSG00000067085	0	0	0	0	0	0	0	0	0	0	0	0	0	1	0	0	0									0
Gm10198	ENSMUSG00000067122	0	0	0	0	0	0	0	0.0795636	0	0	0	0	1.56651	1	0	0	0.0132606									0
Gm10226	ENSMUSG00000067929	0	0	0	0	0	0	0.239675	0.0795636	0	0	0	0	2.28103	1	0	0	0.0532064									0
Gm10229	ENSMUSG00000068075	0	0	0	0	0	0	0	0	0	0	0	0	0	1	0	0	0									0
Gm10230	ENSMUSG00000095546	0	0	0	0	0	0	0.719025	0	0	0	0	0	3.06143	1	0	0	0.119837									0
Gm10234	ENSMUSG00000068181	0	0	0	0	0	0	0	0	0	0	0	0.289891	1.74369	1	0	0	0.0483151									0
Gm10242	ENSMUSG00000068537	0	0	0	0	0	0	0	0	0	0	0	0	0	1	0	0	0									0
Gm10260	ENSMUSG00000069117	0	0	0	0	0	0	0	0	0	0	0	0	0	1	0	0	0									0
Gm10264	ENSMUSG00000069276	0	0	0	0	0	0	0	0	0	0	0	0	0	1	0	0	0									0
Gm10283	ENSMUSG00000070023	0	0	0	0	0	0	0	0	0	0	0	0	0	1	0	0	0									0
Gm10308	ENSMUSG00000071033	0	0	0	0	0	0	0	0	0	0	0	0	0	1	0	0	0									0
Gm10310	ENSMUSG00000094632	0	0	0	0	0	0	0	0	0	0	0	0	0	1	0	0	0									0
Gm10323	ENSMUSG00000071295	0	0	0	0	0	0	0	0	0	0.3691	0	0	2.38816	1	0	0	0.0615167									0
Gm10324	ENSMUSG00000095909	0	0	0	0	0	0	0	0	0	0	0	0	0	1	0	0	0									0
Gm10334	ENSMUSG00000071517	0	0	0	0	0	0	0	0.0795636	0	0	0	0	1.56651	1	0	0	0.0132606									0
Gm10337	ENSMUSG00000071586	0	0	0	0	0	0	0	0	0	0	0	0	0	1	0	0	0									0
Gm10351	ENSMUSG00000071952	0	0	0	0	0	0	0	0	0	0	0	0	0	1	0	0	0									0
Gm10378	ENSMUSG00000093948	0	0	0	0	0	0	0	0	0	0.3691	0	0	2.38816	1	0	0	0.0615167									0
Gm10399	ENSMUSG00000072688	0	0	0	0	0	0	0	0	0	0	0	0	0	1	0	0	0									0
Gm10401	ENSMUSG00000072693	0	0	0	0	0	0	0	0	0	0	0	0	0	1	0	0	0									0
Gm1043	ENSMUSG00000070823	0	0	0	0	0	0	0	0	0	0	0	0	0	1	0	0	0									0
Gm10477	ENSMUSG00000073173	0	0	0	0	0	0	0	0	0	0	0	0	0	1	0	0	0									0
Gm10479	ENSMUSG00000073184	0	0	0	0	0	0	0	0	0	0	0	0	0	1	0	0	0									0
Gm10486	ENSMUSG00000073247	0	0	0	0	0	0	0.719025	0	0	0	0	0	3.06143	1	0	0	0.119837									0
Gm10487	ENSMUSG00000094759	0	0	0	0	0	0	0.239675	0.159127	0	0	0	0	2.70459	1	0	0	0.066467									0
Gm10488	ENSMUSG00000073257	0	0	0	0	0	0	0	0	0	0	0	0	0	1	0	0	0									0
Gm10491	ENSMUSG00000073291	0	0	0	0	0	0	0	0	0	0	0	0	0	1	0	0	0									0
Gm10509	ENSMUSG00000073448	0	0	0	0	0	0	0	0	0	0	0.696526	0	2.1803	1	0	0	0.116088									0
Gm10517	ENSMUSG00000073482	0	0	0	0	0	0	0	0	0.252141	0	0	0	1.69476	1	0	0	0.0420234									0
Gm10518	ENSMUSG00000073486	0	0	0	0	0	0	0	0	0	0	0	0	0	1	0	0	0									0
Gm10530	ENSMUSG00000073528	0	0	0	0	0	0	0	0	0	0	0	0	0	1	0	0	0									0
Gm10542	ENSMUSG00000073572	0	0	0	0	0	0	0	0	0	0	0	0	0	1	0	0	0									0
Gm10545	ENSMUSG00000073594	0	0	0	0	0	0	0	0	0	0	0	0	0	1	0	0	0									0
Gm10549	ENSMUSG00000073610	0	0	0	0	0	0	0	0	0	0	0	0	0	1	0	0	0									0
Gm10553	ENSMUSG00000073631	0	0	0	0	0	0	0	0	0	0	0	0	0	1	0	0	0									0
Gm10577	ENSMUSG00000073789	0	0	0	0	0	0	0	0	0	0	0	0	0	1	0	0	0									0
Gm10610	ENSMUSG00000094841	0	0	0	0	0	0	0	0	0	0	0	0	0	1	0	0	0									0
Gm10645	ENSMUSG00000074228	0	0	0	0	0	0	0	0	0	0	0	0	0	1	0	0	0									0
Gm10650	ENSMUSG00000074237	0	0	0	0	0	0	0	0	0	0	0	0	0	1	0	0	0									0
Gm10663	ENSMUSG00000074302	0	0	0	0	0	0	0	0	0	0.18455	0	0	1.6056	1	0	0	0.0307583									0
Gm10665	ENSMUSG00000096871	0	0	0	0	0	0	0.239675	0	0	0.18455	0	0	2.3736	1	0	0	0.0707042									0
Gm10666	ENSMUSG00000096348	0	0	0	0	0	0	0	0	1.2607	0	0	0	3.78885	0.889293	0	0	0.210117									0
Gm10670	ENSMUSG00000094762	0	0	0	0	0	0	0.239675	0	0	0.18455	0	0	2.37355	1	0	0	0.0707042									0
Gm10684	ENSMUSG00000074385	0	0	0	0	0	0	0	0	0	0.3691	0.696526	0	3.10096	0.973591	0	0	0.177604									0
Gm10750	ENSMUSG00000074739	0	0	0	0	0	0	0	0	0	0	0	0	0	1	0	0	0									0
Gm10754	ENSMUSG00000074776	0	0	0	0	0	0	0	0	0	0	0	0	0	1	0	0	0									0
Gm10770	ENSMUSG00000074837	0	0	0	0	0	0	0	0	0	0	0	0	0	1	0	0	0									0
Gm10772	ENSMUSG00000091347	0	0	0	0	0	0	0	0	0	0	0	0	0	1	0	0	0									0
Gm10775	ENSMUSG00000074847	0	0	0	0	0	0	0	0	0	0	0	0	0	1	0	0	0									0
Gm10782	ENSMUSG00000074885	0	0	0	0	0	0	0	0	0	0	0	0	0	1	0	0	0									0
Gm10784	ENSMUSG00000094886	0	0	0	0	0	0	0	0	0	0	0	0.289891	1.74291	1	0	0	0.0483151									0
Gm10787	ENSMUSG00000074919	0	0	0	0	0	0	0	0	0	0	0	0	0	1	0	0	0									0
Gm10803	ENSMUSG00000075024	0	0	0	0	0	0	0	0	0	0	0	0	0	1	0	0	0									0
Gm10837	ENSMUSG00000075465	0	0	0	0	0	0	0	0	0	0	0	0	0	1	0	0	0									0
Gm10842	ENSMUSG00000075485	0	0	0	0	0	0	0	0	0	0	0	0	0	1	0	0	0									0
Gm10936	ENSMUSG00000078430	0	0	0	0	0	0	0	0	0	0	0	0	0	1	0	0	0									0
Gm10941	ENSMUSG00000078444	0	0	0	0	0	0	0	0	0	0.3691	0	0	2.38816	1	0	0	0.0615167									0
Gm10944	ENSMUSG00000078481	0	0	0	0	0	0	0	0	0	0	0	0	0	1	0	0	0									0
Gm10945	ENSMUSG00000078488	0	0	0	0	0	0	0	0	0	0	0	0	0	1	0	0	0									0
Gm10959	ENSMUSG00000078590	0	0	0	0	0	0	0	0	0	0	0	0	0	1	0	0	0									0
Gm10961	ENSMUSG00000078604	0	0	0	0	0	0	0	0	0	0	0	0	0	1	0	0	0									0
Gm10972	ENSMUSG00000078655	0	0	0	0	0	0	0	0	0	0	0	0	0	1	0	0	0									0
Gm10985	ENSMUSG00000078742	0	0	0	0	0	0	0	0	0	0	0	0	0	1	0	0	0									0
Gm10999	ENSMUSG00000078840	0	0	0	0	0	0	0	0	0	0	0	0	0	1	0	0	0									0
Gm11011	ENSMUSG00000078912	0	0	0	0	0	0	0	0	0	0	0	0	0	1	0	0	0									0
Gm11020	ENSMUSG00000078953	0	0	0	0	0	0	0	0	0	0	0	0	0	1	0	0	0									0
Gm11034	ENSMUSG00000079016	0	0	0	0	0	0	0	0	0	0	0	0.289891	1.74335	1	0	0	0.0483151									0
Gm11060	ENSMUSG00000079175	0	0	0	0	0	0	0	0	0	0	0	0	0	1	0	0	0									0
Gm11077	ENSMUSG00000079264	0	0	0	0	0	0	0	0	0	0.18455	0	0	1.60475	1	0	0	0.0307583									0
Gm11084	ENSMUSG00000079286	0	0	0	0	0	0	0	0	0	0	0	0	0	1	0	0	0									0
Gm11096	ENSMUSG00000079333	0	0	0	0	0	0	0	0	0	0	0	0	0	1	0	0	0									0
Gm11111	ENSMUSG00000079416	0	0	0	0	0	0	0	0	0	0	0	0	0	1	0	0	0									0
Gm11114	ENSMUSG00000079433	0	0	0	0	0	0	0	0	0	0	0	0	0	1	0	0	0									0
Gm11115	ENSMUSG00000079438	0	0	0	0	0	0	0	0	0	0	0	0	0	1	0	0	0									0
Gm11116	ENSMUSG00000079439	0	0	0	0	0	0	0	0	0	0	0	0	0	1	0	0	0									0
Gm11143	ENSMUSG00000079542	0	0	0	0	0	0	0	0	0	0	0	0	0	1	0	0	0									0
Gm11146	ENSMUSG00000079546	0	0	0	0	0	0	0.47935	0	0	0	0.696526	0	3.23593	1	0	0	0.195979									0
Gm11172	ENSMUSG00000079740	0	0	0	0	0	0	0	0	0	0	0	0	0	1	0	0	0									0
Gm11175	ENSMUSG00000080058	0	0	0	0	0	0	0	0	0	0	0	0	0	1	0	0	0									0
Gm11232	ENSMUSG00000066141	0	0	0	0	0	0	0	0	0	0.18455	0	0	1.60375	1	0	0	0.0307583									0
Gm11360	ENSMUSG00000071466	0	0	0	0	0	0	0	0	0	0	0	0	0	1	0	0	0									0
Gm1140	ENSMUSG00000079578	0	0	0	0	0	0	0	0	0	0	0	0	0	1	0	0	0									0
Gm11487	ENSMUSG00000066137	0	0	0	0	0	0	0	0.0795636	0	0.55365	0	0	3.11103	1	0	0	0.105536									0
Gm11555	ENSMUSG00000078130	0	0	0	0	0	0	0	0	0	0	0	0	0	1	0	0	0									0
Gm11562	ENSMUSG00000062278	0	0	0	0	0	0	0	0.0795636	0	0	0	0	1.56651	1	0	0	0.0132606									0
Gm11564	ENSMUSG00000078258	0	0	0	0	0	0	0	0	0	0	0	0	0	1	0	0	0									0
Gm11565	ENSMUSG00000078256	0	0	0	0	0	0	0	0	0	0	0	0	0	1	0	0	0									0
Gm11595	ENSMUSG00000078668	0	0	0	0	0	0	0	0	0	0	0	0	0	1	0	0	0									0
Gm11596	ENSMUSG00000078261	0	0	0	0	0	0	0	0	0	0	0	0	0	1	0	0	0									0
Gm11639	ENSMUSG00000040838	0	0	0	0	0	0	0	0	0.252141	0.18455	0	0	2.38164	1	0	0	0.0727818									0
Gm11937	ENSMUSG00000058725	0	0	0	0	0	0	0	0	0	0	0	0	0	1	0	0	0									0
Gm11938	ENSMUSG00000057674	0	0	0	0	0	0	0	0	0	0	0	0	0	1	0	0	0									0
Gm11939	ENSMUSG00000078132	0	0	0	0	0	0	0	0	0	0	0	0	0	1	0	0	0									0
Gm12169	ENSMUSG00000078924	0	0	0	0	0	0	0	0	0	0	0	0	0	1	0	0	0									0
Gm12302.1	ENSMUSG00000097886	0	0	0	0	0	0	0	0	0	0	0	0	0	1	0	0	0									0
Gm12794	ENSMUSG00000070890	0	0	0	0	0	0	0	0	0	0	0	0	0	1	0	0	0									0
Gm12800	ENSMUSG00000037028	0	0	0	0	0	0	0	0	0	0	0	0	0	1	0	0	0									0
Gm12830	ENSMUSG00000055198	0	0	0	0	0	0	0	0	0	0	0	0	0	1	0	0	0									0
Gm12887	ENSMUSG00000078575	0	0	0	0	0	0	0	0	0	0	0	0	0	1	0	0	0									0
Gm13011	ENSMUSG00000078520	0	0	0	0	0	0	0	0	0	0	0	0	0	1	0	0	0									0
Gm13030	ENSMUSG00000078518	0	0	0	0	0	0	0	0	0	0	0	0	0	1	0	0	0									0
Gm13078	ENSMUSG00000046435	0	0	0	0	0	0	0	0	0	0	0	0	0	1	0	0	0									0
Gm13089	ENSMUSG00000070617	0	0	0	0	0	0	0	0	0	0	0	0	0	1	0	0	0									0
Gm13101	ENSMUSG00000078510	0	0	0	0	0	0	0	0	0.252141	0	0	0	1.69525	1	0	0	0.0420234									0
Gm13124	ENSMUSG00000078506	0	0	0	0	0	0	0	0	0	0	0	0	0	1	0	0	0									0
Gm13125	ENSMUSG00000073721	0	0	0	0	0	0	0	0	0	0	0	0	0	1	0	0	0									0
Gm13150	ENSMUSG00000086147	0	0	0	0	0	0	0	0	0	0	0	0	0	1	0	0	0									0
Gm13177	ENSMUSG00000070609	0	0	0	0	0	0	0	0	0	0.18455	0	0	1.60392	1	0	0	0.0307583									0
Gm13178	ENSMUSG00000041735	0	0	0	0	0	0	0	0	0	0	0	0	0	1	0	0	0									0
Gm13235	ENSMUSG00000078500	0	0	0	0	0	0	0	0	0	0	0	0	0	1	0	0	0									0
Gm1330	ENSMUSG00000063507	0	0	0	0	0	0	0	0	0	0	0	0	0	1	0	0	0									0
Gm136	ENSMUSG00000071015	0	0	0	0	0	0	0	0	0	0	0	0	0	1	0	0	0									0
Gm13741	ENSMUSG00000090018	0	0	0	0	0	0	0	0	0	0	0	0	0	1	0	0	0									0
Gm13757	ENSMUSG00000090097	0	0	0	0	0	0	0	0	0	0	0	0	0	1	0	0	0									0
Gm13762	ENSMUSG00000075111	0	0	0	0	0	0	0	0	0	0	0	0	0	1	0	0	0									0
Gm13769	ENSMUSG00000089859	0	0	0	0	0	0	0	0	0.252141	0	0	0	1.69497	1	0	0	0.0420234									0
Gm13821	ENSMUSG00000078186	0	0	0	0	0	0	0	0	0	0	0	0	0	1	0	0	0									0
Gm13941	ENSMUSG00000079170	0	0	0	0	0	0	0	0	0	0	0	0	0	1	0	0	0									0
Gm14139	ENSMUSG00000079009	0	0	0	0	0	0	0	0	0.252141	0	0	0	1.69507	1	0	0	0.0420234									0
Gm14147	ENSMUSG00000079005	0	0	0	0	0	0	0	0	0	0	0	0	0	1	0	0	0									0
Gm14180	ENSMUSG00000078269	0	0	0	0	0	0	0	0	0	0	0	0	0	1	0	0	0									0
Gm14190	ENSMUSG00000078276	0	0	0	0	0	0	0	0	0	0	0	0	0	1	0	0	0									0
Gm14221	ENSMUSG00000078956	0	0	0	0	0	0	0	0	0	0	0	0	0	1	0	0	0									0
Gm14459	ENSMUSG00000079704	0	0	0	0	0	0	0	0	0	0	0	0	0	1	0	0	0									0
Gm14496	ENSMUSG00000098505	0	0	0	0	0	0	0	0	0	0	0	0	0	1	0	0	0									0
Gm14543	ENSMUSG00000079626	0	0	0	0	0	0	0	0	0	0	0	0	0	1	0	0	0									0
Gm14632	ENSMUSG00000073255	0	0	0	0	0	0	0.239675	0	0	0	0	0	1.67894	1	0	0	0.0399458									0
Gm14692	ENSMUSG00000079577	0	0	0	0	0	0	0	0	0	0	0	0	0	1	0	0	0									0
Gm14743	ENSMUSG00000079519	0	0	0	0	0	0	0	0.477381	0	0.18455	0	0	3.47661	0.884918	0	0	0.110322									0
Gm14781	ENSMUSG00000064129	0	0	0	0	0	0	0	0	0	0	0	0	0	1	0	0	0									0
Gm14819	ENSMUSG00000073245	0	0	0	0	0	0	0.47935	0	0	0	0	0	2.53931	1	0	0	0.0798916									0
Gm14850	ENSMUSG00000065956	0	0	0	0	0	0	0.719025	0	0	0	0	0	3.06134	1	0	0	0.119837									0
Gm14920	ENSMUSG00000067441	0	0	0	0	0	0	0	0	0	0	0	0	0	1	0	0	0									0
Gm15056	ENSMUSG00000082976	0	0	0	0	0	0	0	0	0	0	0	0	0	1	0	0	0									0
Gm15128	ENSMUSG00000095872	0	0	0	0	0	0	0.239675	0.238691	0	0.7382	0	0	3.9814	0.383354	0	0	0.202761									0
Gm15130	ENSMUSG00000079169	0	0	0	0	0	0	0	0	0	0	0	0	0	1	0	0	0									0
Gm15140	ENSMUSG00000094592	0	0	0	0	0	0	0	0	0	0	0	0	0	1	0	0	0									0
Gm15155	ENSMUSG00000055109	0	0	0	0	0	0	0	0	0	0	0	0	0	1	0	0	0									0
Gm1527	ENSMUSG00000074655	0	0	0	0	0	0	0	0.0795636	0	0	0	0	1.56651	1	0	0	0.0132606									0
Gm15292	ENSMUSG00000074441	0	0	0	0	0	0	0	0.0795636	0	0.18455	0	0	2.2815	1	0	0	0.0440189									0
Gm15293	ENSMUSG00000079116	0	0	0	0	0	0	0	0	0	0	0	0	0	1	0	0	0									0
Gm15299	ENSMUSG00000082211	0	0	0	0	0	0	0	0	0	0	0	0	0	1	0	0	0									0
Gm15315	ENSMUSG00000063206	0	0	0	0	0	0	0	0	0	0	0	0	0	1	0	0	0									0
Gm15557	ENSMUSG00000078972	0	0	0	0	0	0	0	0	0	0	0	0	0	1	0	0	0									0
Gm15698	ENSMUSG00000057534	0	0	0	0	0	0	0	0	0	0	0	0	0	1	0	0	0									0
Gm16381	ENSMUSG00000093844	0	0	0	0	0	0	0	0	0	0	0	0	0	1	0	0	0									0
Gm16401	ENSMUSG00000072962	0	0	0	0	0	0	1.19837	0.159127	0	0	0	0	3.95527	0.597728	0	0	0.22625									0
Gm16405	ENSMUSG00000096468	0	0	0	0	0	0	0	0	0	0	0	0	0	1	0	0	0									0
Gm16427	ENSMUSG00000096044	0	0	0	0	0	0	0.47935	0.397818	0	0	0	0	3.61763	0.710464	0	0	0.146195									0
Gm16430	ENSMUSG00000094714	0	0	0	0	0	0	0	0	0	0	0	0	0	1	0	0	0									0
Gm16442	ENSMUSG00000096152	0	0	0	0	0	0	0	0	0	0	0	0	0	1	0	0	0									0
Gm16451	ENSMUSG00000096304	0	0	0	0	0	0	0	0	0	0	0	0	0	1	0	0	0									0
Gm16499	ENSMUSG00000078169	0	0	0	0	0	0	0	0	0	0	0	0	0	1	0	0	0									0
Gm16501	ENSMUSG00000095573	0	0	0	0	0	0	0	0	0	0	0	0	0	1	0	0	0									0
Gm16505	ENSMUSG00000096107	0	0	0	0	0	0	0	0	0	0	0	0	0	1	0	0	0									0
Gm17093	ENSMUSG00000091429	0	0	0	0	0	0	0	0	0	0	0	0	0	1	0	0	0									0
Gm17252	ENSMUSG00000091215	0	0	0	0	0	0	0	0	0	0	0	0	0	1	0	0	0									0
Gm17268	ENSMUSG00000092157	0	0	0	0	0	0	0	0	0	0	0	0	0	1	0	0	0									0
Gm17305	ENSMUSG00000091095	0	0	0	0	0	0	0	0	0	0	0	0	0	1	0	0	0									0
Gm17330	ENSMUSG00000095329	0	0	0	0	0	0	0	0	0	0	0	0	0	1	0	0	0									0
Gm17332	ENSMUSG00000091195	0	0	0	0	0	0	0	0	0	0	0	0	0	1	0	0	0									0
Gm17333	ENSMUSG00000091193	0	0	0	0	0	0	0	0	0	0	0	0	0	1	0	0	0									0
Gm17364	ENSMUSG00000090853	0	0	0	0	0	0	0	0	0	0	0	0	0	1	0	0	0									0
Gm17387	ENSMUSG00000091441	0	0	0	0	0	0	0	0	0	0	0	0	0	1	0	0	0									0
Gm17404	ENSMUSG00000095206	0	0	0	0	0	0	0	0	0	0.3691	0	0	2.38816	1	0	0	0.0615167									0
Gm17416	ENSMUSG00000090485	0	0	0	0	0	0	0	0	0	0	0	0	0	1	0	0	0									0
Gm17421	ENSMUSG00000090726	0	0	0	0	0	0	0	0	0	0	0	0	0	1	0	0	0									0
Gm17449	ENSMUSG00000094740	0	0	0	0	0	0	0	0	0	0.3691	0	0	2.38817	1	0	0	0.0615167									0
Gm17482	ENSMUSG00000092004	0	0	0	0	0	0	0	0	0	0	0	0	0	1	0	0	0									0
Gm17490	ENSMUSG00000091312	0	0	0	0	0	0	0	0	0	0	0	0	0	1	0	0	0									0
Gm17509	ENSMUSG00000091423	0	0	0	0	0	0	0	0	0	0	0	0	0	1	0	0	0									0
Gm17521	ENSMUSG00000094864	0	0	0	0	0	0	0	0	0	0	0	0	0	1	0	0	0									0
Gm17542	ENSMUSG00000091731	0	0	0	0	0	0	0	0	0	0	0	0	0	1	0	0	0									0
Gm17576	ENSMUSG00000091388	0	0	0	0	0	0	0	0	0	0	0	0	0	1	0	0	0									0
Gm17581	ENSMUSG00000092123	0	0	0	0	0	0	0	0	0	0	0	0	0	1	0	0	0									0
Gm17590	ENSMUSG00000091644	0	0	0	0	0	0	0	0	0	0	0	0	0	1	0	0	0									0
Gm17604	ENSMUSG00000079600	0	0	0	0	0	0	0	0	0	0	0	0	0	1	0	0	0									0
Gm17606	ENSMUSG00000091306	0	0	0	0	0	0	0	0.159127	0	0.18455	0	0	2.70869	1	0	0	0.0572795									0
Gm17617	ENSMUSG00000091768	0	0	0	0	0	0	0	0	0	0	0	0	0	1	0	0	0									0
Gm17651	ENSMUSG00000090441	0	0	0	0	0	0	0	0	0	0	0	0	0	1	0	0	0									0
Gm17654	ENSMUSG00000095743	0	0	0	0	0	0	0.239675	0	0	0	0	0	1.67738	1	0	0	0.0399458									0
Gm17655	ENSMUSG00000090963	0	0	0	0	0	0	0	0	0	0	0	0	0	1	0	0	0									0
Gm17657	ENSMUSG00000091614	0	0	0	0	0	0	0	0	0	0	0	0	0	1	0	0	0									0
Gm17662	ENSMUSG00000095386	0	0	0	0	0	0	0	0	0	0	0	0	0	1	0	0	0									0
Gm17677	ENSMUSG00000091174	0	0	0	0	0	0	0	0	0	0	0	0	0	1	0	0	0									0
Gm17689	ENSMUSG00000091248	0	0	0	0	0	0	0	0	0	0	0	0	0	1	0	0	0									0
Gm17720	ENSMUSG00000091041	0	0	0	0	0	0	0	0	0	0	0	0	0	1	0	0	0									0
Gm17727	ENSMUSG00000090738	0	0	0	0	0	0	0	0	0	0	0	0	0	1	0	0	0									0
Gm17728	ENSMUSG00000072968	0	0	0	0	0	0	0	0	0	0	0	0	0	1	0	0	0									0
Gm17732	ENSMUSG00000091744	0	0	0	0	0	0	0	0	0	0	0	0	0	1	0	0	0									0
Gm19402	ENSMUSG00000095970	0	0	0	0	0	0	0	0	0	0	0	0	0	1	0	0	0									0
Gm19668	ENSMUSG00000096380	0	0	0	0	0	0	0	0	0.252141	0	0	0	1.69511	1	0	0	0.0420234									0
Gm19965	ENSMUSG00000094429	0	0	0	0	0	0	0	0	0	0	0	0	0	1	0	0	0									0
Gm2030	ENSMUSG00000083628	0	0	0	0	0	0	0	0	0	0	0	0	0	1	0	0	0									0
Gm2035	ENSMUSG00000096619	0	0	0	0	0	0	0	0	0	0	0	0	0	1	0	0	0									0
Gm20388	ENSMUSG00000092329	0	0	0	0	0	0	0	0	0	0	0	0	0	1	0	0	0									0
Gm20390	ENSMUSG00000091228	0	0	0	0	0	0	0	0	0	0	0	0	0	1	0	0	0									0
Gm2042	ENSMUSG00000096276	0	0	0	0	0	0	0	0	0	0	0	0	0	1	0	0	0									0
Gm20425	ENSMUSG00000090639	0	0	0	0	0	0	0	0	0	0	0	0	0	1	0	0	0									0
Gm20431	ENSMUSG00000089739	0	0	0	0	0	0	0	0	0	0	0	0	0	1	0	0	0									0
Gm20441	ENSMUSG00000092360	0	0	0	0	0	0	0	0	0	0	0	0	0	1	0	0	0									0
Gm20458	ENSMUSG00000090996	0	0	0	0	0	0	0	0	0	0	0	0	0	1	0	0	0									0
Gm2046	ENSMUSG00000079030	0	0	0	0	0	0	0	0	0	0	0	0	0	1	0	0	0									0
Gm20479	ENSMUSG00000092367	0	0	0	0	0	0	0	0	0	0	0	0	0	1	0	0	0									0
Gm20481	ENSMUSG00000092609	0	0	0	0	0	0	0	0	0	0	0	0	0	1	0	0	0									0
Gm20489	ENSMUSG00000092463	0	0	0	0	0	0	0	0	0	0	0	0	0	1	0	0	0									0
Gm20499	ENSMUSG00000092252	0	0	0	0	0	0	0	0	0	0	0	0	0	1	0	0	0									0
Gm20503	ENSMUSG00000092345	0	0	0	0	0	0	0	0	0	0	0	0	0	1	0	0	0									0
Gm20509	ENSMUSG00000092310	0	0	0	0	0	0	0	0	0	0	0	0	0	1	0	0	0									0
Gm20521	ENSMUSG00000092232	0	0	0	0	0	0	0	0	0	0	0	0	0	1	0	0	0									0
Gm20532	ENSMUSG00000092356	0	0	0	0	0	0	0	0	0	0	0	0	0	1	0	0	0									0
Gm20537	ENSMUSG00000092541	0	0	0	0	0	0	0	0	0	0	0	0	0	1	0	0	0									0
Gm20538	ENSMUSG00000091471	0	0	0	0	0	0	0	0	0	0	0	0	0	1	0	0	0									0
Gm20547	ENSMUSG00000092511	0	0	0	0	0	0	0	0	0	0	0	0	0	1	0	0	0									0
Gm2056	ENSMUSG00000095717	0	0	0	0	0	0	0	0	0	0	0	0	0	1	0	0	0									0
Gm20654	ENSMUSG00000093626	0	0	0	0	0	0	0	0	0	0	0	0	0	1	0	0	0									0
Gm20662	ENSMUSG00000093456	0	0	0	0	0	0	0	0	0	0	0	0	0	1	0	0	0									0
Gm20671	ENSMUSG00000093574	0	0	0	0	0	0	0	0	0	0	0	0	0	1	0	0	0									0
Gm20683	ENSMUSG00000093593	0	0	0	0	0	0	0	0	0	0	0	0	0	1	0	0	0									0
Gm20726	ENSMUSG00000092443	0	0	0	0	0	0	0	0	0	0	0	0	0	1	0	0	0									0
Gm20736	ENSMUSG00000093993	0	0	0	0	0	0	0	0	0	0	0	0	0	1	0	0	0									0
Gm2075	ENSMUSG00000096049	0	0	0	0	0	0	0	0	0	0	0	0	0	1	0	0	0									0
Gm20781	ENSMUSG00000095421	0	0	0	0	0	0	0	0	0	0	0	0	0	1	0	0	0									0
Gm20812	ENSMUSG00000095508	0	0	0	0	0	0	0	0	0	0	0	0	0	1	0	0	0									0
Gm20816	ENSMUSG00000095634	0	0	0	0	0	0	0	0	0	0	0	0	0	1	0	0	0									0
Gm20821	ENSMUSG00000094556	0	0	0	0	0	0	0	0	0	0	0	0	0	1	0	0	0									0
Gm20822	ENSMUSG00000095172	0	0	0	0	0	0	0	0	0	0	0	0	0	1	0	0	0									0
Gm20825	ENSMUSG00000095324	0	0	0	0	0	0	0	0	0	0	0	0	0	1	0	0	0									0
Gm20828	ENSMUSG00000094838	0	0	0	0	0	0	0	0	0	0	0	0	0	1	0	0	0									0
Gm20830	ENSMUSG00000096686	0	0	0	0	0	0	0	0.0795636	0	0	0	0	1.56651	1	0	0	0.0132606									0
Gm20834	ENSMUSG00000095242	0	0	0	0	0	0	0	0	0	0	0	0	0	1	0	0	0									0
Gm20843	ENSMUSG00000096902	0	0	0	0	0	0	0	0	0	0.18455	0	0	1.60773	1	0	0	0.0307583									0
Gm20867	ENSMUSG00000096898	0	0	0	0	0	0	0.239675	0	0	0	0	0	1.67797	1	0	0	0.0399458									0
Gm20877	ENSMUSG00000095520	0	0	0	0	0	0	0	0	0	0	0	0	0	1	0	0	0									0
Gm20917	ENSMUSG00000095867	0	0	0	0	0	0	0	0	0	0	0	0	0	1	0	0	0									0
[truncated: 20,027 more rows]
