# Supplementary material for: miR-221 and -222 target CACNA1C and KCNJ5 leading to altered cardiac ion channel expression and current density
Source: Cell Mol Life Sci. 2019 Jul 16;77(5):903–18. doi: 10.1007/s00018-019-03217-y (PMC7058603; doi:10.1007/s00018-019-03217-y)
Supplement: Supplementary file 4 — Supplementary material 4 (XLSX 111 kb) [file 18_2019_3217_MOESM4_ESM.xlsx]

## Sheet: Manuscript information
	Supplementary File S3
Titel	Mir-221 and -222 target CACNA1C AND Kcnj5 LEADING TO ALTERED CARDIAC ion CHANNEL EXPRESSION AND CURRENT DENSITY
Authors	Stephanie Binas1§, Maria Knyrim1§, Julia Hupfeld1, Udo Kloeckner1, Sindy Rabe1, Sigrid Mildenberger1, Katja Quarch1, Nicole Strätz1, Danny Misiak2, Michael Gekle1#, Claudia Grossmann1#, Barbara Schreier1#
Affiliations	1Julius-Bernstein-Institute of Physiology, Martin Luther University Halle-Wittenberg, Halle, Germany,
	2 Institute of Molecular Medicine, Martin-Luther-University Halle-Wittenberg, Saxony-Anhalt 06120, Germany
Remarks:	§ Stephanie Binas and Maria Knyrim contributed equally to this work.
	# Barbara Schreier, Claudia Grossmann & Michael Gekle contributed equally to this work.
Address of correspondence	Dr. med. vet. Barbara Schreier, Julius-Bernstein-Institut für Physiologie, Universität Halle-Wittenberg, Magdeburger Strasse 6, 06112 Halle (Saale), Germany, Tel.: ++493455571886; Fax: ++493455574019; E-mail: barbara.schreier@medizin.uni-halle.de
Keywords:	miR-221/222, Cacna1c, Kcnj5, heart, cardiomyocyte
Funding	This work was supported by the Deutsche Forschungsgemeinschaft in the research training group RTG1591-“Posttranscriptional Control of Gene Expression: Mechanisms and Role in Pathogenesis” and by the DFG-grant GE905/19.

## Sheet: genes
DE=-1	hits miR 221&222 > 3
A530016L24Rik		NM_177039	RIKEN cDNA A530016L24 gene [Source:MGI Symbol;Acc:MGI:2443020]
Abcc9		NM_021042	ATP-binding cassette, sub-family C (CFTR/MRP), member 9 [Source:MGI Symbol;Acc:MGI:1352630]
Ablim2		NM_001177696	actin-binding LIM protein 2 [Source:MGI Symbol;Acc:MGI:2385758]
Abr		NM_198895	active BCR-related gene [Source:MGI Symbol;Acc:MGI:107771]
Acaa2		NM_177470	acetyl-Coenzyme A acyltransferase 2 (mitochondrial 3-oxoacyl-Coenzyme A thiolase) [Source:MGI Symbol;Acc:MGI:1098623]
Acacb		NM_133904	acetyl-Coenzyme A carboxylase beta [Source:MGI Symbol;Acc:MGI:2140940]
Acad8		NM_025862	acyl-Coenzyme A dehydrogenase family, member 8 [Source:MGI Symbol;Acc:MGI:1914198]
Acadsb		NM_025826	acyl-Coenzyme A dehydrogenase, short/branched chain [Source:MGI Symbol;Acc:MGI:1914135]
Acot1		NM_012006	acyl-CoA thioesterase 1 [Source:MGI Symbol;Acc:MGI:1349396]
Acsl6		NM_001033598	acyl-CoA synthetase long-chain family member 6 [Source:MGI Symbol;Acc:MGI:894291]
Acss1		NM_080575	acyl-CoA synthetase short-chain family member 1 [Source:MGI Symbol;Acc:MGI:1915988]
Adam22		NM_001098225	a disintegrin and metallopeptidase domain 22 [Source:MGI Symbol;Acc:MGI:1340046]
Adam23		NM_011780	a disintegrin and metallopeptidase domain 23 [Source:MGI Symbol;Acc:MGI:1345162]
Adcy6		NM_007405	adenylate cyclase 6 [Source:MGI Symbol;Acc:MGI:87917]
Adcy9		NM_009624	adenylate cyclase 9 [Source:MGI Symbol;Acc:MGI:108450]
Adhfe1		NM_175236	alcohol dehydrogenase, iron containing, 1 [Source:MGI Symbol;Acc:MGI:1923437]
Adra1a		NM_001271760	adrenergic receptor, alpha 1a [Source:MGI Symbol;Acc:MGI:104773]
Adra1b		NM_001284381	adrenergic receptor, alpha 1b [Source:MGI Symbol;Acc:MGI:104774]
Agl		NM_001081326	amylo-1,6-glucosidase, 4-alpha-glucanotransferase [Source:MGI Symbol;Acc:MGI:1924809]
Agpat3		NM_053014	1-acylglycerol-3-phosphate O-acyltransferase 3 [Source:MGI Symbol;Acc:MGI:1336186]
Agtpbp1		NM_001284221	ATP/GTP binding protein 1 [Source:MGI Symbol;Acc:MGI:2159437]
AI464131		NM_001085515	expressed sequence AI464131 [Source:MGI Symbol;Acc:MGI:2140300]
Akt2		NM_001110208	thymoma viral proto-oncogene 2 [Source:MGI Symbol;Acc:MGI:104874]
Aldh1l2		NM_153543	aldehyde dehydrogenase 1 family, member L2 [Source:MGI Symbol;Acc:MGI:2444680]
Aldh5a1		NM_172532	aldhehyde dehydrogenase family 5, subfamily A1 [Source:MGI Symbol;Acc:MGI:2441982]
Aldh6a1		NM_134042	aldehyde dehydrogenase family 6, subfamily A1 [Source:MGI Symbol;Acc:MGI:1915077]
Aldh9a1		NM_019993	aldehyde dehydrogenase 9, subfamily A1 [Source:MGI Symbol;Acc:MGI:1861622]
Aldob		NM_144903	aldolase B, fructose-bisphosphate [Source:MGI Symbol;Acc:MGI:87995]
Amd1		NM_009665	S-adenosylmethionine decarboxylase 1 [Source:MGI Symbol;Acc:MGI:88004]
Angpt1		NM_001286062	angiopoietin 1 [Source:MGI Symbol;Acc:MGI:108448]
Ank		NM_020332	progressive ankylosis [Source:MGI Symbol;Acc:MGI:3045421]
Ankrd63		NM_001081971	ankyrin repeat domain 63 [Source:MGI Symbol;Acc:MGI:2686183]
Anks1		NM_001286040	ankyrin repeat and SAM domain containing 1 [Source:MGI Symbol;Acc:MGI:2446180]
Antxr2		NM_133738	anthrax toxin receptor 2 [Source:MGI Symbol;Acc:MGI:1919164]
Apbb1		NM_001310600	amyloid beta (A4) precursor protein-binding, family B, member 1 [Source:MGI Symbol;Acc:MGI:107765]
Apex2		NM_029943	apurinic/apyrimidinic endonuclease 2 [Source:MGI Symbol;Acc:MGI:1924872]
Aqp4		NM_001308644	aquaporin 4 [Source:MGI Symbol;Acc:MGI:107387]
Aqp7		NM_007473	aquaporin 7 [Source:MGI Symbol;Acc:MGI:1314647]
Arel1		NM_178065	apoptosis resistant E3 ubiquitin protein ligase 1 [Source:MGI Symbol;Acc:MGI:1915747]
Arhgap20		NM_175535	Rho GTPase activating protein 20 [Source:MGI Symbol;Acc:MGI:2445175]
Arhgap26		NM_175164	Rho GTPase activating protein 26 [Source:MGI Symbol;Acc:MGI:1918552]
Arhgef17		NM_001081116	Rho guanine nucleotide exchange factor (GEF) 17 [Source:MGI Symbol;Acc:MGI:2673002]
Asb15		NM_080847	ankyrin repeat and SOCS box-containing 15 [Source:MGI Symbol;Acc:MGI:1926160]
Atp5a1		NM_007505	ATP synthase, H+ transporting, mitochondrial F1 complex, alpha subunit 1 [Source:MGI Symbol;Acc:MGI:88115]
Cacna1c		NM_001256002	calcium channel, voltage-dependent, L type, alpha 1C subunit [Source:MGI Symbol;Acc:MGI:103013]
Cacna1h		NM_001163691	calcium channel, voltage-dependent, T type, alpha 1H subunit [Source:MGI Symbol;Acc:MGI:1928842]
Cacna1s		NM_014193	calcium channel, voltage-dependent, L type, alpha 1S subunit [Source:MGI Symbol;Acc:MGI:88294]
Cacna2d1		NM_001110844	calcium channel, voltage-dependent, alpha2/delta subunit 1 [Source:MGI Symbol;Acc:MGI:88295]
Cacnb2		NM_001309519	calcium channel, voltage-dependent, beta 2 subunit [Source:MGI Symbol;Acc:MGI:894644]
Car14		NM_011797	carbonic anhydrase 14 [Source:MGI Symbol;Acc:MGI:1344341]
Ccbe1		NM_178793	collagen and calcium binding EGF domains 1 [Source:MGI Symbol;Acc:MGI:2445053]
Ccdc47		NM_026009	coiled-coil domain containing 47 [Source:MGI Symbol;Acc:MGI:1914413]
Cds2		NM_001291039	CDP-diacylglycerol synthase (phosphatidate cytidylyltransferase) 2 [Source:MGI Symbol;Acc:MGI:1332236]
Celf4		NM_001146293	CUGBP, Elav-like family member 4 [Source:MGI Symbol;Acc:MGI:1932407]
Celsr3		NM_080437	cadherin, EGF LAG seven-pass G-type receptor 3 [Source:MGI Symbol;Acc:MGI:1858236]
Cenpf		NM_001081363	centromere protein F [Source:MGI Symbol;Acc:MGI:1313302]
Cep128		NM_181815	centrosomal protein 128 [Source:MGI Symbol;Acc:MGI:1922466]
Chd3		NM_146019	chromodomain helicase DNA binding protein 3 [Source:MGI Symbol;Acc:MGI:1344395]
Chd6		NM_173368	chromodomain helicase DNA binding protein 6 [Source:MGI Symbol;Acc:MGI:1918639]
Clec9a		NM_001205365	C-type lectin domain family 9, member a [Source:MGI Symbol;Acc:MGI:2444608]
Clvs1		NM_028940	clavesin 1 [Source:MGI Symbol;Acc:MGI:1921688]
Cngb3		NM_013927	cyclic nucleotide gated channel beta 3 [Source:MGI Symbol;Acc:MGI:1353562]
Cnst		NM_146105	consortin, connexin sorting protein [Source:MGI Symbol;Acc:MGI:2445141]
Cntn2		NM_177129	contactin 2 [Source:MGI Symbol;Acc:MGI:104518]
Cobll1		NM_027225	Cobl-like 1 [Source:MGI Symbol;Acc:MGI:2442894]
Corin		NM_001122756	corin [Source:MGI Symbol;Acc:MGI:1349451]
Cpeb3		NM_001290827	cytoplasmic polyadenylation element binding protein 3 [Source:MGI Symbol;Acc:MGI:2443075]
Cpt2		NM_009949	carnitine palmitoyltransferase 2 [Source:MGI Symbol;Acc:MGI:109176]
Crat		NM_007760	carnitine acetyltransferase [Source:MGI Symbol;Acc:MGI:109501]
Crhr2		NM_001288620	corticotropin releasing hormone receptor 2 [Source:MGI Symbol;Acc:MGI:894312]
Cs		NM_026444	citrate synthase [Source:MGI Symbol;Acc:MGI:88529]
Ctnna1		NM_009818	catenin (cadherin associated protein), alpha 1 [Source:MGI Symbol;Acc:MGI:88274]
Cxcl14		NM_019568	chemokine (C-X-C motif) ligand 14 [Source:MGI Symbol;Acc:MGI:1888514]
Cycs		NM_007808	cytochrome c, somatic [Source:MGI Symbol;Acc:MGI:88578]
Dapk1		NM_001285917	death associated protein kinase 1 [Source:MGI Symbol;Acc:MGI:1916885]
Dbh		NM_138942	dopamine beta hydroxylase [Source:MGI Symbol;Acc:MGI:94864]
Dcp1b		NM_001033379	decapping mRNA 1B [Source:MGI Symbol;Acc:MGI:2442404]
Decr1		NM_026172	2,4-dienoyl CoA reductase 1, mitochondrial [Source:MGI Symbol;Acc:MGI:1914710]
Dennd4b		NM_201407	DENN/MADD domain containing 4B [Source:MGI Symbol;Acc:MGI:2446201]
Dip2c		NM_001081426	disco interacting protein 2 homolog C [Source:MGI Symbol;Acc:MGI:1920179]
Dlc1		NM_001194940	deleted in liver cancer 1 [Source:MGI Symbol;Acc:MGI:1354949]
Dot1l		NM_199322	DOT1-like, histone H3 methyltransferase (S. cerevisiae) [Source:MGI Symbol;Acc:MGI:2143886]
Dpf3		NM_001267626	D4, zinc and double PHD fingers, family 3 [Source:MGI Symbol;Acc:MGI:1917377]
Dsc2		NM_001317363	desmocollin 2 [Source:MGI Symbol;Acc:MGI:103221]
Dsg2		NM_007883	desmoglein 2 [Source:MGI Symbol;Acc:MGI:1196466]
Dstyk		NM_172516	dual serine/threonine and tyrosine protein kinase [Source:MGI Symbol;Acc:MGI:1925064]
Dusp18		NM_173745	dual specificity phosphatase 18 [Source:MGI Symbol;Acc:MGI:1922469]
Efcab2		NM_026626	EF-hand calcium binding domain 2 [Source:MGI Symbol;Acc:MGI:1915476]
Egflam		NM_178748	EGF-like, fibronectin type III and laminin G domains [Source:MGI Symbol;Acc:MGI:2146149]
Emilin2		NM_145158	elastin microfibril interfacer 2 [Source:MGI Symbol;Acc:MGI:2389136]
Entpd5		NM_007647	ectonucleoside triphosphate diphosphohydrolase 5 [Source:MGI Symbol;Acc:MGI:1321385]
Epb4.1		N/A	N/A
Epb4.1l4b		N/A	N/A
Epha4		NM_007936	Eph receptor A4 [Source:MGI Symbol;Acc:MGI:98277]
Erbb4		NM_010154	erb-b2 receptor tyrosine kinase 4 [Source:MGI Symbol;Acc:MGI:104771]
Erc1		NM_178085	ELKS/RAB6-interacting/CAST family member 1 [Source:MGI Symbol;Acc:MGI:2151013]
Fam174b		NM_001162532	family with sequence similarity 174, member B [Source:MGI Symbol;Acc:MGI:3698178]
Fbxo10		NM_001024142	F-box protein 10 [Source:MGI Symbol;Acc:MGI:2686937]
Fbxo31		NM_133765	F-box protein 31 [Source:MGI Symbol;Acc:MGI:1354708]
Fgf13		NM_010200	fibroblast growth factor 13 [Source:MGI Symbol;Acc:MGI:109178]
Fgf16		NM_030614	fibroblast growth factor 16 [Source:MGI Symbol;Acc:MGI:1931627]
Fhod3		NM_175276	formin homology 2 domain containing 3 [Source:MGI Symbol;Acc:MGI:1925847]
Fitm2		NM_173397	fat storage-inducing transmembrane protein 2 [Source:MGI Symbol;Acc:MGI:2444508]
Flcn		NM_001271357	folliculin [Source:MGI Symbol;Acc:MGI:2442184]
Flrt1		NM_201411	fibronectin leucine rich transmembrane protein 1 [Source:MGI Symbol;Acc:MGI:3026647]
Fry		NM_172887	FRY microtubule binding protein [Source:MGI Symbol;Acc:MGI:2443895]
Fyco1		NM_001110253	FYVE and coiled-coil domain containing 1 [Source:MGI Symbol;Acc:MGI:107277]
Gal3st3		NM_001024717	galactose-3-O-sulfotransferase 3 [Source:MGI Symbol;Acc:MGI:3617843]
Gbas		NM_008095	glioblastoma amplified sequence [Source:MGI Symbol;Acc:MGI:1278343]
Gfra1		NM_001285457	glial cell line derived neurotrophic factor family receptor alpha 1 [Source:MGI Symbol;Acc:MGI:1100842]
Ggcx		NM_019802	gamma-glutamyl carboxylase [Source:MGI Symbol;Acc:MGI:1927655]
Ghr		NM_001048178	growth hormone receptor [Source:MGI Symbol;Acc:MGI:95708]
Glt28d2		NM_177130	glycosyltransferase 28 domain containing 2 [Source:MGI Symbol;Acc:MGI:2443773]
Gm15800		NM_181421	predicted gene 15800 [Source:MGI Symbol;Acc:MGI:3647820]
Gm6086		NM_001039219	predicted gene 6086 [Source:MGI Symbol;Acc:MGI:3646771]
Gm6878		NM_001037931	predicted gene 6878 [Source:MGI Symbol;Acc:MGI:3644701]
Got2		NM_010325	glutamatic-oxaloacetic transaminase 2, mitochondrial [Source:MGI Symbol;Acc:MGI:95792]
Gpr22		NM_175191	G protein-coupled receptor 22 [Source:MGI Symbol;Acc:MGI:1920260]
Gpt2		NM_173866	glutamic pyruvate transaminase (alanine aminotransferase) 2 [Source:MGI Symbol;Acc:MGI:1915391]
Grhl2		NM_026496	grainyhead-like 2 (Drosophila) [Source:MGI Symbol;Acc:MGI:2182543]
Gstm7		NM_026672	glutathione S-transferase, mu 7 [Source:MGI Symbol;Acc:MGI:1915562]
Gtf2i		NM_001080746	general transcription factor II I [Source:MGI Symbol;Acc:MGI:1202722]
Hadh		NM_008212	hydroxyacyl-Coenzyme A dehydrogenase [Source:MGI Symbol;Acc:MGI:96009]
Hadha		NM_178878	hydroxyacyl-Coenzyme A dehydrogenase/3-ketoacyl-Coenzyme A thiolase/enoyl-Coenzyme A hydratase (trifunctional protein), alpha subunit [Source:MGI Symbol;Acc:MGI:2135593]
Hdlbp		NM_133808	high density lipoprotein (HDL) binding protein [Source:MGI Symbol;Acc:MGI:99256]
Herpud1		NM_022331	homocysteine-inducible, endoplasmic reticulum stress-inducible, ubiquitin-like domain member 1 [Source:MGI Symbol;Acc:MGI:1927406]
Hopx		NM_175606	HOP homeobox [Source:MGI Symbol;Acc:MGI:1916782]
Igf2		NM_001122736	insulin-like growth factor 2 [Source:MGI Symbol;Acc:MGI:96434]
Ivd		NM_019826	isovaleryl coenzyme A dehydrogenase [Source:MGI Symbol;Acc:MGI:1929242]
Jarid2		NM_021878	jumonji, AT rich interactive domain 2 [Source:MGI Symbol;Acc:MGI:104813]
Kcna1		NM_010595	potassium voltage-gated channel, shaker-related subfamily, member 1 [Source:MGI Symbol;Acc:MGI:96654]
Kcnc3		NM_001290682	potassium voltage gated channel, Shaw-related subfamily, member 3 [Source:MGI Symbol;Acc:MGI:96669]
Kcnd2		NM_019697	potassium voltage-gated channel, Shal-related family, member 2 [Source:MGI Symbol;Acc:MGI:102663]
Kcnip2		NM_001276358	Kv channel-interacting protein 2 [Source:MGI Symbol;Acc:MGI:2135916]
Kcnj2		NM_008425	potassium inwardly-rectifying channel, subfamily J, member 2 [Source:MGI Symbol;Acc:MGI:104744]
Kcnj3		NM_008426	potassium inwardly-rectifying channel, subfamily J, member 3 [Source:MGI Symbol;Acc:MGI:104742]
Kcnj5		NM_010605	potassium inwardly-rectifying channel, subfamily J, member 5 [Source:MGI Symbol;Acc:MGI:104755]
Ky		NM_024291	kyphoscoliosis peptidase [Source:MGI Symbol;Acc:MGI:96709]
Lifr		NM_013584	leukemia inhibitory factor receptor [Source:MGI Symbol;Acc:MGI:96788]
Lingo3		NM_001013758	leucine rich repeat and Ig domain containing 3 [Source:MGI Symbol;Acc:MGI:3609246]
Lonrf2		NM_001029878	LON peptidase N-terminal domain and ring finger 2 [Source:MGI Symbol;Acc:MGI:1920209]
Lrp4		NM_172668	low density lipoprotein receptor-related protein 4 [Source:MGI Symbol;Acc:MGI:2442252]
Lrrc15		NM_028973	leucine rich repeat containing 15 [Source:MGI Symbol;Acc:MGI:1921738]
Lrrc39		NM_175413	leucine rich repeat containing 39 [Source:MGI Symbol;Acc:MGI:1924557]
Lrrtm3		NM_178678	leucine rich repeat transmembrane neuronal 3 [Source:MGI Symbol;Acc:MGI:2389177]
Ltbp1		NM_206958	latent transforming growth factor beta binding protein 1 [Source:MGI Symbol;Acc:MGI:109151]
Magi3		NM_133853	membrane associated guanylate kinase, WW and PDZ domain containing 3 [Source:MGI Symbol;Acc:MGI:1923484]
Map2k6		NM_011943	mitogen-activated protein kinase kinase 6 [Source:MGI Symbol;Acc:MGI:1346870]
Mapk10		NM_001310683	mitogen-activated protein kinase 10 [Source:MGI Symbol;Acc:MGI:1346863]
Max		NM_008558	Max protein [Source:MGI Symbol;Acc:MGI:96921]
Mccc2		NM_030026	methylcrotonoyl-Coenzyme A carboxylase 2 (beta) [Source:MGI Symbol;Acc:MGI:1925288]
Me3		NM_181407	malic enzyme 3, NADP(+)-dependent, mitochondrial [Source:MGI Symbol;Acc:MGI:1916679]
Med12l		NM_177855	mediator complex subunit 12-like [Source:MGI Symbol;Acc:MGI:2139916]
Mef2a		NM_001033713	myocyte enhancer factor 2A [Source:MGI Symbol;Acc:MGI:99532]
Mgrn1		NM_029657	mahogunin, ring finger 1 [Source:MGI Symbol;Acc:MGI:2447670]
Mitf		NM_001178049	microphthalmia-associated transcription factor [Source:MGI Symbol;Acc:MGI:104554]
Mmp15		NM_008609	matrix metallopeptidase 15 [Source:MGI Symbol;Acc:MGI:109320]
Mrpl39		NM_017404	mitochondrial ribosomal protein L39 [Source:MGI Symbol;Acc:MGI:1351620]
Mut		NM_008650	methylmalonyl-Coenzyme A mutase [Source:MGI Symbol;Acc:MGI:97239]
Mylk3		NM_175441	myosin light chain kinase 3 [Source:MGI Symbol;Acc:MGI:2443063]
Mylk4		NM_001166030	myosin light chain kinase family, member 4 [Source:MGI Symbol;Acc:MGI:3643758]
Myocd		NM_145136	myocardin [Source:MGI Symbol;Acc:MGI:2137495]
Nav2		NM_175272	neuron navigator 2 [Source:MGI Symbol;Acc:MGI:2183691]
Nebl		NM_028757	nebulette [Source:MGI Symbol;Acc:MGI:1921353]
Neo1		NM_001042752	neogenin [Source:MGI Symbol;Acc:MGI:1097159]
Nhsl1		NM_001163592	NHS-like 1 [Source:MGI Symbol;Acc:MGI:106390]
Nnt		NM_001308506	nicotinamide nucleotide transhydrogenase [Source:MGI Symbol;Acc:MGI:109279]
Nr3c2		NM_001083906	nuclear receptor subfamily 3, group C, member 2 [Source:MGI Symbol;Acc:MGI:99459]
Nrbp2		NM_144847	nuclear receptor binding protein 2 [Source:MGI Symbol;Acc:MGI:2385017]
Ocrl		NM_177215	oculocerebrorenal syndrome of Lowe [Source:MGI Symbol;Acc:MGI:109589]
Ogdhl		NM_001081130	oxoglutarate dehydrogenase-like [Source:MGI Symbol;Acc:MGI:3616088]
Opcml		NM_177906	opioid binding protein/cell adhesion molecule-like [Source:MGI Symbol;Acc:MGI:97397]
P2ry1		NM_001282016	purinergic receptor P2Y, G-protein coupled 1 [Source:MGI Symbol;Acc:MGI:105049]
Pank1		NM_023792	pantothenate kinase 1 [Source:MGI Symbol;Acc:MGI:1922985]
Paqr9		NM_198414	progestin and adipoQ receptor family member IX [Source:MGI Symbol;Acc:MGI:1922802]
Pcdh7		NM_001122758	protocadherin 7 [Source:MGI Symbol;Acc:MGI:1860487]
Pde2a		NM_001243757	predicted gene 45837 [Source:MGI Symbol;Acc:MGI:5804952]
Pde4a		NM_001310750	phosphodiesterase 4A, cAMP specific [Source:MGI Symbol;Acc:MGI:99558]
Pde7a		NM_001122759	phosphodiesterase 7A [Source:MGI Symbol;Acc:MGI:1202402]
Pfkfb1		NM_008824	6-phosphofructo-2-kinase/fructose-2,6-biphosphatase 1 [Source:MGI Symbol;Acc:MGI:107816]
Pfkm		NM_001163487	phosphofructokinase, muscle [Source:MGI Symbol;Acc:MGI:97548]
Phkg1		NM_011079	phosphorylase kinase gamma 1 [Source:MGI Symbol;Acc:MGI:97579]
Pik3r1		NM_001077495	phosphatidylinositol 3-kinase, regulatory subunit, polypeptide 1 (p85 alpha) [Source:MGI Symbol;Acc:MGI:97583]
Pitpnc1		NM_145823	phosphatidylinositol transfer protein, cytoplasmic 1 [Source:MGI Symbol;Acc:MGI:1919045]
Plekhf1		NM_024413	pleckstrin homology domain containing, family F (with FYVE domain) member 1 [Source:MGI Symbol;Acc:MGI:1919537]
Plekhh1		NM_181073	pleckstrin homology domain containing, family H (with MyTH4 domain) member 1 [Source:MGI Symbol;Acc:MGI:2144989]
Plin4		NM_020568	perilipin 4 [Source:MGI Symbol;Acc:MGI:1929709]
Pln		NM_023129	phospholamban [Source:MGI Symbol;Acc:MGI:97622]
Plxnb1		NM_172775	plexin B1 [Source:MGI Symbol;Acc:MGI:2154238]
Ppargc1a		NM_008904	peroxisome proliferative activated receptor, gamma, coactivator 1 alpha [Source:MGI Symbol;Acc:MGI:1342774]
Ppip5k2		NM_173760	diphosphoinositol pentakisphosphate kinase 2 [Source:MGI Symbol;Acc:MGI:2142810]
Ppm1k		NM_175523	protein phosphatase 1K (PP2C domain containing) [Source:MGI Symbol;Acc:MGI:2442111]
Prdm11		NM_001177536	PR domain containing 11 [Source:MGI Symbol;Acc:MGI:2685553]
Prkce		NM_011104	protein kinase C, epsilon [Source:MGI Symbol;Acc:MGI:97599]
Ptprd		NM_011211	protein tyrosine phosphatase, receptor type, D [Source:MGI Symbol;Acc:MGI:97812]
Pyurf		NM_025574	Pigy upstream reading frame [Source:MGI Symbol;Acc:MGI:1913709]
Ralgapa2		NM_001033348	Ral GTPase activating protein, alpha subunit 2 (catalytic) [Source:MGI Symbol;Acc:MGI:3036245]
Rasgrp2		NM_011242	RAS, guanyl releasing protein 2 [Source:MGI Symbol;Acc:MGI:1333849]
Rbfox1		NM_021477	RNA binding protein, fox-1 homolog (C. elegans) 1 [Source:MGI Symbol;Acc:MGI:1926224]
Rbm20		NM_001170847	RNA binding motif protein 20 [Source:MGI Symbol;Acc:MGI:1920963]
Ret		NM_009050	ret proto-oncogene [Source:MGI Symbol;Acc:MGI:97902]
Rgs2		NM_009061	regulator of G-protein signaling 2 [Source:MGI Symbol;Acc:MGI:1098271]
Rims4		NM_183023	regulating synaptic membrane exocytosis 4 [Source:MGI Symbol;Acc:MGI:2674366]
Rit1		NM_009069	Ras-like without CAAX 1 [Source:MGI Symbol;Acc:MGI:108053]
Rnf207		NM_001033489	ring finger protein 207 [Source:MGI Symbol;Acc:MGI:2684989]
Rpl3l		NM_025425	ribosomal protein L3-like [Source:MGI Symbol;Acc:MGI:1913461]
Ryr2		NM_023868	ryanodine receptor 2, cardiac [Source:MGI Symbol;Acc:MGI:99685]
Scn4a		NM_133199	sodium channel, voltage-gated, type IV, alpha [Source:MGI Symbol;Acc:MGI:98250]
Sfrp5		NM_018780	secreted frizzled-related sequence protein 5 [Source:MGI Symbol;Acc:MGI:1860298]
Sh3kbp1		NM_001290664	SH3-domain kinase binding protein 1 [Source:MGI Symbol;Acc:MGI:1889583]
Shisa6		NM_001034874	shisa family member 6 [Source:MGI Symbol;Acc:MGI:2685725]
Siah2		NM_009174	seven in absentia 2 [Source:MGI Symbol;Acc:MGI:108062]
Sike1		NM_025679	suppressor of IKBKE 1 [Source:MGI Symbol;Acc:MGI:1913891]
Slc20a2		NM_011394	solute carrier family 20, member 2 [Source:MGI Symbol;Acc:MGI:97851]
Slc22a3		NM_011395	solute carrier family 22 (organic cation transporter), member 3 [Source:MGI Symbol;Acc:MGI:1333817]
Slc24a3		NM_053195	solute carrier family 24 (sodium/potassium/calcium exchanger), member 3 [Source:MGI Symbol;Acc:MGI:2137513]
Slc25a20		NM_020520	solute carrier family 25 (mitochondrial carnitine/acylcarnitine translocase), member 20 [Source:MGI Symbol;Acc:MGI:1928738]
Slc25a22		NM_001177576	solute carrier family 25 (mitochondrial carrier, glutamate), member 22 [Source:MGI Symbol;Acc:MGI:1915517]
Slc25a34		NM_001013780	solute carrier family 25, member 34 [Source:MGI Symbol;Acc:MGI:2686215]
Slc25a42		NM_001007570	solute carrier family 25, member 42 [Source:MGI Symbol;Acc:MGI:1920345]
Slc36a2		NM_153170	solute carrier family 36 (proton/amino acid symporter), member 2 [Source:MGI Symbol;Acc:MGI:1891430]
Slc38a3		NM_001199217	solute carrier family 38, member 3 [Source:MGI Symbol;Acc:MGI:1923507]
Slc41a1		NM_173865	solute carrier family 41, member 1 [Source:MGI Symbol;Acc:MGI:2444823]
Slc4a3		NM_009208	solute carrier family 4 (anion exchanger), member 3 [Source:MGI Symbol;Acc:MGI:109350]
Smarca5		NM_053124	SWI/SNF related, matrix associated, actin dependent regulator of chromatin, subfamily a, member 5 [Source:MGI Symbol;Acc:MGI:1935129]
Smco1		NM_183283	single-pass membrane protein with coiled-coil domains 1 [Source:MGI Symbol;Acc:MGI:1916826]
Snai3		NM_013914	snail family zinc finger 3 [Source:MGI Symbol;Acc:MGI:1353563]
Sned1		NM_172463	sushi, nidogen and EGF-like domains 1 [Source:MGI Symbol;Acc:MGI:3045960]
Sod2		NM_013671	superoxide dismutase 2, mitochondrial [Source:MGI Symbol;Acc:MGI:98352]
Sorcs2		NM_030889	sortilin-related VPS10 domain containing receptor 2 [Source:MGI Symbol;Acc:MGI:1932289]
Sord		NM_146126	sorbitol dehydrogenase [Source:MGI Symbol;Acc:MGI:98266]
Sort1		NM_001271599	sortilin 1 [Source:MGI Symbol;Acc:MGI:1338015]
Sox6		NM_011445	SRY (sex determining region Y)-box 6 [Source:MGI Symbol;Acc:MGI:98368]
Spsb1		NM_029035	splA/ryanodine receptor domain and SOCS box containing 1 [Source:MGI Symbol;Acc:MGI:1921896]
Stard7		NM_139308	START domain containing 7 [Source:MGI Symbol;Acc:MGI:2139090]
Stard8		NM_199018	START domain containing 8 [Source:MGI Symbol;Acc:MGI:2448556]
Sucla2		NM_011506	succinate-Coenzyme A ligase, ADP-forming, beta subunit [Source:MGI Symbol;Acc:MGI:1306775]
Syt7		NM_173068	synaptotagmin VII [Source:MGI Symbol;Acc:MGI:1859545]
Tbc1d16		NM_001347625	TBC1 domain family, member 16 [Source:MGI Symbol;Acc:MGI:2652878]
Tbc1d4		NM_001081278	TBC1 domain family, member 4 [Source:MGI Symbol;Acc:MGI:2429660]
Tbx5		NM_011537	T-box 5 [Source:MGI Symbol;Acc:MGI:102541]
Tcaim		NM_001013405	T cell activation inhibitor, mitochondrial [Source:MGI Symbol;Acc:MGI:1196217]
Tcp11l2		NM_146008	t-complex 11 (mouse) like 2 [Source:MGI Symbol;Acc:MGI:2444679]
Tgfbr3		NM_011578	transforming growth factor, beta receptor III [Source:MGI Symbol;Acc:MGI:104637]
Thbs2		NM_011581	thrombospondin 2 [Source:MGI Symbol;Acc:MGI:98738]
Tmem164		NM_177592	transmembrane protein 164 [Source:MGI Symbol;Acc:MGI:2148020]
Tmem47		NM_138751	transmembrane protein 47 [Source:MGI Symbol;Acc:MGI:2177570]
Tmx1		NM_028339	thioredoxin-related transmembrane protein 1 [Source:MGI Symbol;Acc:MGI:1919986]
Tnfaip8		NM_134131	tumor necrosis factor, alpha-induced protein 8 [Source:MGI Symbol;Acc:MGI:2147191]
Tox		NM_145711	thymocyte selection-associated high mobility group box [Source:MGI Symbol;Acc:MGI:2181659]
Tppp		NM_182839	tubulin polymerization promoting protein [Source:MGI Symbol;Acc:MGI:1920198]
Trim12a		NM_023835	tripartite motif-containing 12A [Source:MGI Symbol;Acc:MGI:1923931]
Ttc17		NM_183106	tetratricopeptide repeat domain 17 [Source:MGI Symbol;Acc:MGI:1921819]
Ttn		NM_011652	titin [Source:MGI Symbol;Acc:MGI:98864]
Ubxn10		NM_178671	UBX domain protein 10 [Source:MGI Symbol;Acc:MGI:2443123]
Uqcrh		NM_025641	ubiquinol-cytochrome c reductase hinge protein [Source:MGI Symbol;Acc:MGI:1913826]
Usp40		NM_001033291	ubiquitin specific peptidase 40 [Source:MGI Symbol;Acc:MGI:2443184]
Vwa8		NM_027906	von Willebrand factor A domain containing 8 [Source:MGI Symbol;Acc:MGI:1919008]
Whrn		NM_001276371	whirlin [Source:MGI Symbol;Acc:MGI:2682003]
Zfand5		NM_009551	zinc finger, AN1-type domain 5 [Source:MGI Symbol;Acc:MGI:1278334]
Zfp445		NM_173364	zinc finger protein 445 [Source:MGI Symbol;Acc:MGI:2143340]

## Sheet: gProfiler
#	signf	p-value	T	Q	Q&T	Q&T/Q	Q&T/T	term ID	t type	t group	t name	t depth	Q&T list
1	!	0.00237	16	256	5	0.02	0.312	GO:0055003	BP	64	cardiac myofibril assembly	1	MEF2A,MYLK3,FHOD3,TTN,NEBL
1	!	0.00029	373	256	19	0.074	0.051	GO:0060537	BP	67	muscle tissue development	1	RBFOX1,TBX5,MYOCD,RYR2,ANGPT1,ZFAND5,CENPF,PPARGC1A,MEF2A,MYLK3,FLCN,FHOD3,PLN,DSG2,AI464131,TTN,SOX6,NEBL,ERBB4
1	!	0.0146	355	256	16	0.062	0.045	GO:0014706	BP	67	striated muscle tissue development	2	RBFOX1,TBX5,MYOCD,RYR2,ANGPT1,CENPF,MEF2A,MYLK3,FHOD3,PLN,DSG2,AI464131,TTN,SOX6,NEBL,ERBB4
1	!	0.0184	940	256	28	0.109	0.03	GO:0072359	BP	67	circulatory system development	1	LTBP1,CRHR2,SOD2,TBX5,MYOCD,RYR2,GRHL2,ANGPT1,THBS2,ZFAND5,TGFBR3,MEF2A,MYLK3,FLCN,FHOD3,PLN,ACACB,RBM20,DSG2,ADRA1A,CCBE1,CACNA1C,TTN,SOX6,NEBL,HOPX,GTF2I,ERBB4
1	!	0.000671	518	256	22	0.086	0.042	GO:0007507	BP	67	heart development	2	LTBP1,SOD2,TBX5,MYOCD,RYR2,GRHL2,ANGPT1,TGFBR3,MEF2A,MYLK3,FHOD3,PLN,ACACB,RBM20,DSG2,ADRA1A,CACNA1C,TTN,SOX6,NEBL,HOPX,ERBB4
1	!	0.0016	195	256	13	0.051	0.067	GO:0048738	BP	67	cardiac muscle tissue development	3	TBX5,MYOCD,RYR2,ANGPT1,MEF2A,MYLK3,FHOD3,PLN,DSG2,TTN,SOX6,NEBL,ERBB4
1	!	0.000314	2688	256	62	0.242	0.023	GO:0023051	BP	48	regulation of signaling	1	DBH,CRHR2,GSTM7,SOD2,ABR,SFRP5,MYOCD,MAP2K6,ENTPD5,RYR2,DAPK1,ANGPT1,MGRN1,ANKS1,CELF4,SYT7,EPHA4,RGS2,LRP4,P2RY1,HADH,PTPRD,PPARGC1A,TGFBR3,RET,DLC1,HERPUD1,PDE4A,NEO1,FLCN,ARHGEF17,PFKM,RIMS4,SIAH2,ARHGAP26,ACAA2,RALGAPA2,CTNNA1,PLN,CPEB3,TBC1D16,PIK3R1,DSTYK,DENND4B,LRRTM3,PRKCE,ADRA1A,AI464131,CCBE1,DUSP18,FLRT1,IGF2,ADRA1B,LRRC15,MAGI3,CNTN2,PLXNB1,SHISA6,GHR,DOT1L,ERBB4,PLEKHF1
1	!	0.000525	2663	256	61	0.238	0.023	GO:0010646	BP	48	regulation of cell communication	1	DBH,CRHR2,GSTM7,SOD2,ABR,SFRP5,MYOCD,MAP2K6,ENTPD5,RYR2,DAPK1,ANGPT1,MGRN1,ANKS1,CELF4,SYT7,EPHA4,RGS2,LRP4,P2RY1,HADH,PTPRD,PPARGC1A,TGFBR3,RET,DLC1,HERPUD1,PDE4A,NEO1,FLCN,ARHGEF17,PFKM,RIMS4,SIAH2,ARHGAP26,ACAA2,RALGAPA2,CTNNA1,PLN,CPEB3,PIK3R1,DSTYK,DENND4B,LRRTM3,PRKCE,ADRA1A,AI464131,CCBE1,DUSP18,FLRT1,IGF2,ADRA1B,LRRC15,MAGI3,CNTN2,PLXNB1,SHISA6,GHR,DOT1L,ERBB4,PLEKHF1
1	!	0.00396	2373	256	54	0.211	0.023	GO:0009966	BP	48	regulation of signal transduction	2	DBH,CRHR2,GSTM7,SOD2,ABR,SFRP5,MYOCD,MAP2K6,ENTPD5,DAPK1,ANGPT1,MGRN1,ANKS1,CELF4,EPHA4,RGS2,LRP4,P2RY1,PTPRD,PPARGC1A,TGFBR3,RET,DLC1,HERPUD1,PDE4A,NEO1,FLCN,ARHGEF17,SIAH2,ARHGAP26,ACAA2,RALGAPA2,CTNNA1,PLN,PIK3R1,DSTYK,DENND4B,LRRTM3,PRKCE,ADRA1A,AI464131,CCBE1,DUSP18,FLRT1,IGF2,ADRA1B,LRRC15,MAGI3,CNTN2,PLXNB1,GHR,DOT1L,ERBB4,PLEKHF1
1	!	6.95e-05	2273	256	57	0.223	0.025	GO:0035556	BP	48	intracellular signal transduction	1	CRHR2,GSTM7,AKT2,ADCY9,SOD2,ABR,SFRP5,MAP2K6,ENTPD5,RYR2,DAPK1,ANGPT1,MGRN1,ADCY6,PHKG1,EPHA4,RGS2,P2RY1,RIT1,PTPRD,TGFBR3,ASB15,RET,ERC1,MEF2A,FGF13,DLC1,MYLK3,HERPUD1,PDE4A,FLCN,ARHGEF17,RASGRP2,ARHGAP26,RALGAPA2,PLN,SPSB1,PIK3R1,DSTYK,DENND4B,LRRTM3,MYLK4,PRKCE,ADRA1A,AI464131,MAPK10,DUSP18,FLRT1,IGF2,ADRA1B,LRRC15,MAGI3,PLXNB1,GHR,DOT1L,ERBB4,PLEKHF1
1	!	0.0075	1446	256	38	0.148	0.026	GO:1902531	BP	48	regulation of intracellular signal transduction	2	CRHR2,GSTM7,SOD2,ABR,SFRP5,MAP2K6,ENTPD5,ANGPT1,MGRN1,EPHA4,RGS2,P2RY1,PTPRD,DLC1,HERPUD1,PDE4A,FLCN,ARHGEF17,ARHGAP26,RALGAPA2,PLN,DSTYK,DENND4B,LRRTM3,PRKCE,ADRA1A,AI464131,DUSP18,FLRT1,IGF2,ADRA1B,LRRC15,MAGI3,PLXNB1,GHR,DOT1L,ERBB4,PLEKHF1
1	!	5.35e-06	5489	256	108	0.422	0.02	GO:0051179	BP	17	localization	1	DBH,SCN4A,SLC25A42,GSTM7,AKT2,CORIN,SLC4A3,SLC38A3,SLC41A1,ABR,TBX5,SFRP5,SLC25A22,SLC36A2,MYOCD,MAP2K6,RYR2,CXCL14,DAPK1,ANK,ANGPT1,MGRN1,CELSR3,SLC22A3,CACNA1H,ANKS1,DSC2,AQP4,SYT7,ZFAND5,KCNIP2,FYCO1,ATP5A1,ADHFE1,EPHA4,CACNA1S,CENPF,KCNJ3,CRAT,SORD,LRP4,STARD7,P2RY1,HADH,AQP7,CPT2,PPARGC1A,TGFBR3,ANTXR2,RET,ERC1,ABCC9,MEF2A,FGF13,FGF16,DLC1,GOT2,HERPUD1,KCNJ5,SLC25A20,FLCN,PFKM,TBC1D4,HDLBP,M…
1	!	0.00761	4401	256	83	0.324	0.019	GO:0051234	BP	17	establishment of localization	2	SCN4A,SLC25A42,GSTM7,AKT2,CORIN,SLC4A3,SLC38A3,SLC41A1,ABR,SFRP5,SLC25A22,SLC36A2,MAP2K6,RYR2,DAPK1,ANK,ANGPT1,MGRN1,SLC22A3,CACNA1H,AQP4,SYT7,KCNIP2,FYCO1,ATP5A1,ADHFE1,CACNA1S,CENPF,KCNJ3,CRAT,LRP4,STARD7,P2RY1,HADH,AQP7,CPT2,PPARGC1A,ANTXR2,ERC1,ABCC9,FGF13,GOT2,HERPUD1,KCNJ5,SLC25A20,PFKM,TBC1D4,HDLBP,RIMS4,ACAA2,APBB1,SLC20A2,CAR14,PLN,CNST,WHRN,TBC1D16,CACNA2D1,PITPNC1,SLC25A34,SH3KBP1,CLVS…
1	!	0.00726	4253	256	81	0.316	0.019	GO:0006810	BP	17	transport	3	SCN4A,SLC25A42,GSTM7,AKT2,CORIN,SLC4A3,SLC38A3,SLC41A1,ABR,SFRP5,SLC25A22,SLC36A2,MAP2K6,RYR2,DAPK1,ANK,ANGPT1,MGRN1,SLC22A3,CACNA1H,AQP4,SYT7,KCNIP2,FYCO1,ATP5A1,ADHFE1,CACNA1S,CENPF,KCNJ3,CRAT,LRP4,STARD7,P2RY1,HADH,AQP7,CPT2,PPARGC1A,ANTXR2,ERC1,ABCC9,FGF13,GOT2,HERPUD1,KCNJ5,SLC25A20,PFKM,TBC1D4,HDLBP,RIMS4,ACAA2,APBB1,SLC20A2,CAR14,PLN,CNST,TBC1D16,CACNA2D1,PITPNC1,SLC25A34,SH3KBP1,CLVS1,PIK…
1	!	4.63e-05	1445	256	43	0.168	0.03	GO:0006811	BP	17	ion transport	4	SCN4A,SLC25A42,GSTM7,AKT2,SLC4A3,SLC38A3,SLC41A1,SLC25A22,SLC36A2,MAP2K6,RYR2,DAPK1,ANK,SLC22A3,CACNA1H,SYT7,KCNIP2,ATP5A1,CACNA1S,KCNJ3,P2RY1,PPARGC1A,ABCC9,FGF13,GOT2,KCNJ5,SLC25A20,SLC20A2,PLN,CACNA2D1,PITPNC1,KCNJ2,PRKCE,ADRA1A,KCNA1,CACNA1C,CNGB3,CACNB2,RNF207,KCND2,KCNC3,SLC24A3,UQCRH
1	!	1.24e-05	1025	256	36	0.141	0.035	GO:0006812	BP	17	cation transport	5	SCN4A,SLC25A42,GSTM7,AKT2,SLC38A3,SLC41A1,SLC36A2,RYR2,DAPK1,SLC22A3,CACNA1H,SYT7,KCNIP2,ATP5A1,CACNA1S,KCNJ3,PPARGC1A,ABCC9,FGF13,KCNJ5,SLC25A20,SLC20A2,PLN,CACNA2D1,KCNJ2,PRKCE,ADRA1A,KCNA1,CACNA1C,CNGB3,CACNB2,RNF207,KCND2,KCNC3,SLC24A3,UQCRH
1	!	0.00405	487	256	20	0.078	0.041	GO:0015672	BP	17	monovalent inorganic cation transport	6	SCN4A,AKT2,SLC38A3,SLC41A1,SLC36A2,KCNIP2,ATP5A1,KCNJ3,ABCC9,FGF13,KCNJ5,SLC20A2,KCNJ2,KCNA1,CNGB3,RNF207,KCND2,KCNC3,SLC24A3,UQCRH
1	!	0.00122	768	256	27	0.105	0.035	GO:0030001	BP	17	metal ion transport	6	SCN4A,GSTM7,AKT2,SLC38A3,SLC41A1,RYR2,CACNA1H,KCNIP2,CACNA1S,KCNJ3,ABCC9,FGF13,KCNJ5,SLC20A2,PLN,CACNA2D1,KCNJ2,PRKCE,ADRA1A,KCNA1,CACNA1C,CNGB3,CACNB2,RNF207,KCND2,KCNC3,SLC24A3
1	!	7.55e-05	1255	256	39	0.152	0.031	GO:0055085	BP	17	transmembrane transport	4	SCN4A,SLC25A42,GSTM7,AKT2,SLC4A3,SLC38A3,SLC41A1,SLC25A22,SLC36A2,RYR2,DAPK1,ANK,SLC22A3,CACNA1H,AQP4,KCNIP2,ATP5A1,CACNA1S,KCNJ3,AQP7,PPARGC1A,ABCC9,KCNJ5,SLC25A20,SLC20A2,PLN,CACNA2D1,SLC25A34,KCNJ2,PRKCE,KCNA1,CACNA1C,CNGB3,CACNB2,RNF207,KCND2,KCNC3,SLC24A3,UQCRH
1	!	6.82e-06	954	256	35	0.137	0.037	GO:0034220	BP	17	ion transmembrane transport	5	SCN4A,SLC25A42,GSTM7,AKT2,SLC4A3,SLC38A3,SLC41A1,SLC25A22,SLC36A2,RYR2,DAPK1,ANK,SLC22A3,CACNA1H,KCNIP2,ATP5A1,CACNA1S,KCNJ3,PPARGC1A,ABCC9,KCNJ5,SLC25A20,PLN,CACNA2D1,KCNJ2,PRKCE,KCNA1,CACNA1C,CNGB3,CACNB2,RNF207,KCND2,KCNC3,SLC24A3,UQCRH
1	!	0.00125	721	256	26	0.102	0.036	GO:0098660	BP	17	inorganic ion transmembrane transport	6	SCN4A,GSTM7,SLC41A1,SLC36A2,RYR2,ANK,CACNA1H,KCNIP2,ATP5A1,CACNA1S,KCNJ3,ABCC9,KCNJ5,PLN,CACNA2D1,KCNJ2,PRKCE,KCNA1,CACNA1C,CNGB3,CACNB2,RNF207,KCND2,KCNC3,SLC24A3,UQCRH
1	!	6.27e-06	722	256	30	0.117	0.042	GO:0098655	BP	17	cation transmembrane transport	6	SCN4A,GSTM7,SLC38A3,SLC41A1,SLC36A2,RYR2,DAPK1,SLC22A3,CACNA1H,KCNIP2,ATP5A1,CACNA1S,KCNJ3,PPARGC1A,ABCC9,KCNJ5,SLC25A20,PLN,CACNA2D1,KCNJ2,PRKCE,KCNA1,CACNA1C,CNGB3,CACNB2,RNF207,KCND2,KCNC3,SLC24A3,UQCRH
1	!	0.000368	631	256	25	0.098	0.04	GO:0098662	BP	17	inorganic cation transmembrane transport	7	SCN4A,GSTM7,SLC41A1,SLC36A2,RYR2,CACNA1H,KCNIP2,ATP5A1,CACNA1S,KCNJ3,ABCC9,KCNJ5,PLN,CACNA2D1,KCNJ2,PRKCE,KCNA1,CACNA1C,CNGB3,CACNB2,RNF207,KCND2,KCNC3,SLC24A3,UQCRH
1	!	0.00804	11998	256	177	0.691	0.015	GO:0065007	BP	17	biological regulation	1	DBH,SCN4A,OCRL,LTBP1,CRHR2,GSTM7,AKT2,CORIN,ADCY9,SLC4A3,SNAI3,SOD2,RBFOX1,SLC38A3,SLC41A1,ABR,TBX5,CHD3,SFRP5,MYOCD,MAP2K6,TMX1,DPF3,ENTPD5,RYR2,CXCL14,AGTPBP1,DAPK1,TPPP,ANK,GRHL2,ANGPT1,MGRN1,ADCY6,CELSR3,SLC22A3,THBS2,CACNA1H,ANKS1,CELF4,DSC2,AQP4,SYT7,ZFAND5,GFRA1,KCNIP2,FYCO1,PFKFB1,ATP5A1,PHKG1,EPHA4,RGS2,CACNA1S,CENPF,ALDH9A1,KCNJ3,LRP4,STARD7,P2RY1,HADH,RIT1,ALDOB,PTPRD,AQP7,ABLIM2,PPARG…
1	!	6.88e-05	2579	256	62	0.242	0.024	GO:0065009	BP	17	regulation of molecular function	2	OCRL,GSTM7,AKT2,SOD2,ABR,SFRP5,MYOCD,MAP2K6,RYR2,DAPK1,GRHL2,ANGPT1,PFKFB1,EPHA4,RGS2,P2RY1,ALDOB,PPARGC1A,TGFBR3,GBAS,RET,FGF13,STARD8,DLC1,HERPUD1,FLCN,ARHGEF17,RASGRP2,TBC1D4,SIAH2,ARHGAP26,RALGAPA2,PLN,CNST,TBC1D16,CACNA2D1,PIK3R1,DCP1B,ACACB,DSTYK,DENND4B,LRRTM3,PRKCE,ADRA1A,DUSP18,FLRT1,IGF2,TTN,LRRC15,MAGI3,ARHGAP20,PLXNB1,GHR,FRY,CACNB2,RNF207,HOPX,DOT1L,ERBB4,TNFAIP8,CYCS,SORT1
1	!	0.00138	1574	256	42	0.164	0.027	GO:0044093	BP	17	positive regulation of molecular function	3	OCRL,GSTM7,AKT2,ABR,MYOCD,MAP2K6,RYR2,DAPK1,GRHL2,ANGPT1,PFKFB1,EPHA4,RGS2,ALDOB,PPARGC1A,RET,FGF13,STARD8,DLC1,HERPUD1,FLCN,ARHGEF17,RASGRP2,TBC1D4,ARHGAP26,RALGAPA2,TBC1D16,CACNA2D1,DCP1B,DSTYK,DENND4B,PRKCE,ADRA1A,IGF2,MAGI3,ARHGAP20,PLXNB1,GHR,CACNB2,RNF207,ERBB4,CYCS
1	!	0.000283	2063	256	52	0.203	0.025	GO:0050790	BP	17	regulation of catalytic activity	3	OCRL,AKT2,SOD2,ABR,MYOCD,MAP2K6,RYR2,DAPK1,GRHL2,ANGPT1,PFKFB1,EPHA4,RGS2,ALDOB,GBAS,RET,FGF13,STARD8,DLC1,HERPUD1,FLCN,ARHGEF17,RASGRP2,TBC1D4,SIAH2,ARHGAP26,RALGAPA2,PLN,CNST,TBC1D16,PIK3R1,DCP1B,ACACB,DSTYK,DENND4B,LRRTM3,PRKCE,ADRA1A,DUSP18,FLRT1,IGF2,TTN,LRRC15,MAGI3,ARHGAP20,PLXNB1,GHR,FRY,ERBB4,TNFAIP8,CYCS,SORT1
1	!	0.00875	1284	256	35	0.137	0.027	GO:0043085	BP	17	positive regulation of catalytic activity	4	OCRL,AKT2,ABR,MAP2K6,RYR2,DAPK1,GRHL2,ANGPT1,PFKFB1,EPHA4,RGS2,ALDOB,RET,FGF13,STARD8,DLC1,FLCN,ARHGEF17,RASGRP2,TBC1D4,ARHGAP26,RALGAPA2,TBC1D16,DCP1B,DSTYK,DENND4B,PRKCE,ADRA1A,IGF2,MAGI3,ARHGAP20,PLXNB1,GHR,ERBB4,CYCS
1	!	1.95e-06	3087	256	74	0.289	0.024	GO:0065008	BP	17	regulation of biological quality	2	DBH,SCN4A,GSTM7,CORIN,SLC4A3,SOD2,SLC41A1,ABR,TMX1,RYR2,AGTPBP1,ANGPT1,SLC22A3,THBS2,CACNA1H,CELF4,DSC2,AQP4,SYT7,KCNIP2,RGS2,ALDH9A1,LRP4,P2RY1,HADH,AQP7,PPARGC1A,RET,FGF13,DLC1,MYLK3,HERPUD1,KCNJ5,NEO1,FLCN,RASGRP2,PFKM,FHOD3,RIMS4,ALDH5A1,ACAA2,APBB1,CAR14,PLN,WHRN,CPEB3,CACNA2D1,SH3KBP1,PIK3R1,KCNJ2,ACACB,LRRTM3,DSG2,PRKCE,ADRA1A,FLRT1,KCNA1,FITM2,ADRA1B,CACNA1C,SOX6,NAV2,CNTN2,PLXNB1,SHISA6,…
1	!	4.54e-05	368	256	20	0.078	0.054	GO:0042391	BP	17	regulation of membrane potential	3	SCN4A,SOD2,RYR2,CACNA1H,CELF4,DSC2,KCNIP2,FGF13,KCNJ5,RIMS4,CACNA2D1,KCNJ2,DSG2,ADRA1A,KCNA1,CACNA1C,CNGB3,CACNB2,RNF207,KCND2
1	!	2.86e-06	115	256	13	0.051	0.113	GO:0001508	BP	17	action potential	4	RYR2,DSC2,FGF13,KCNJ5,CACNA2D1,KCNJ2,DSG2,ADRA1A,KCNA1,CACNA1C,CACNB2,RNF207,KCND2
1	!	5.3e-08	52	256	11	0.043	0.212	GO:0086001	BP	17	cardiac muscle cell action potential	5	RYR2,DSC2,FGF13,KCNJ5,CACNA2D1,KCNJ2,DSG2,CACNA1C,CACNB2,RNF207,KCND2
1	!	9.64e-06	47	256	9	0.035	0.191	GO:0098900	BP	17	regulation of action potential	4	RYR2,DSC2,FGF13,CACNA2D1,KCNJ2,DSG2,ADRA1A,CACNA1C,RNF207
1	!	0.00131	26	256	6	0.023	0.231	GO:0098901	BP	17	regulation of cardiac muscle cell action potential	5	RYR2,DSC2,FGF13,DSG2,CACNA1C,RNF207
1	!	0.0036	10822	256	165	0.645	0.015	GO:0008152	BP	17	metabolic process	1	DBH,OCRL,AGPAT3,RPL3L,GSTM7,AKT2,CORIN,USP40,ADCY9,CS,SNAI3,SOD2,RBFOX1,SLC38A3,TBX5,CHD3,SFRP5,ALDH1L2,ACSL6,MYOCD,MAP2K6,TMX1,DPF3,ENTPD5,ALDH6A1,RYR2,AGTPBP1,DAPK1,MCCC2,OGDHL,SUCLA2,GRHL2,ANGPT1,MGRN1,MRPL39,ADCY6,CELSR3,MUT,CACNA1H,ANKS1,CELF4,FYCO1,APEX2,PFKFB1,ATP5A1,NNT,PHKG1,HADHA,ADHFE1,ADAM23,EPHA4,RGS2,CENPF,ALDH9A1,CRAT,SORD,LRP4,IVD,ACSS1,P2RY1,HADH,DECR1,ALDOB,PTPRD,CPT2,ABLIM2,PPA…
1	!	0.0287	9833	256	150	0.586	0.015	GO:0044238	BP	17	primary metabolic process	2	OCRL,AGPAT3,RPL3L,GSTM7,AKT2,CORIN,USP40,ADCY9,CS,SNAI3,SOD2,RBFOX1,SLC38A3,TBX5,CHD3,SFRP5,ACSL6,MYOCD,MAP2K6,DPF3,ENTPD5,ALDH6A1,RYR2,AGTPBP1,DAPK1,MCCC2,OGDHL,SUCLA2,GRHL2,ANGPT1,MGRN1,MRPL39,ADCY6,CELSR3,MUT,CACNA1H,ANKS1,CELF4,APEX2,PFKFB1,ATP5A1,PHKG1,HADHA,ADAM23,EPHA4,RGS2,CENPF,CRAT,SORD,LRP4,IVD,ACSS1,P2RY1,HADH,DECR1,ALDOB,PTPRD,CPT2,ABLIM2,PPARGC1A,TGFBR3,GBAS,ASB15,RET,ERC1,MEF2A,ACA…
1	!	0.00406	10233	256	158	0.617	0.015	GO:0071704	BP	17	organic substance metabolic process	2	DBH,OCRL,AGPAT3,RPL3L,GSTM7,AKT2,CORIN,USP40,ADCY9,CS,SNAI3,SOD2,RBFOX1,SLC38A3,TBX5,CHD3,SFRP5,ALDH1L2,ACSL6,MYOCD,MAP2K6,DPF3,ENTPD5,ALDH6A1,RYR2,AGTPBP1,DAPK1,MCCC2,OGDHL,SUCLA2,GRHL2,ANGPT1,MGRN1,MRPL39,ADCY6,CELSR3,MUT,CACNA1H,ANKS1,CELF4,APEX2,PFKFB1,ATP5A1,PHKG1,HADHA,ADAM23,EPHA4,RGS2,CENPF,ALDH9A1,CRAT,SORD,LRP4,IVD,ACSS1,P2RY1,HADH,DECR1,ALDOB,PTPRD,CPT2,ABLIM2,PPARGC1A,TGFBR3,GBAS,ASB1…
1	!	0.0334	15706	256	214	0.836	0.014	GO:0009987	BP	17	cellular process	1	DBH,OCRL,AGPAT3,LTBP1,RPL3L,CRHR2,GSTM7,AKT2,CORIN,USP40,ADCY9,CS,SLC4A3,SNAI3,SOD2,RBFOX1,SLC38A3,SLC41A1,ABR,TBX5,CHD3,SFRP5,ALDH1L2,ACSL6,MYOCD,MAP2K6,TMX1,DPF3,ENTPD5,ALDH6A1,RYR2,CXCL14,AGTPBP1,DAPK1,TPPP,MCCC2,OGDHL,SUCLA2,GRHL2,ANGPT1,MGRN1,MRPL39,ADCY6,CELSR3,THBS2,MUT,CACNA1H,ANKS1,CELF4,DSC2,AQP4,SYT7,ZFAND5,GFRA1,KCNIP2,FYCO1,APEX2,PFKFB1,ATP5A1,NNT,PHKG1,HADHA,EPHA4,RGS2,CENPF,ALDH9A1…
1	!	0.00119	9642	256	153	0.598	0.016	GO:0044237	BP	17	cellular metabolic process	2	DBH,OCRL,AGPAT3,RPL3L,GSTM7,AKT2,CORIN,USP40,ADCY9,CS,SNAI3,SOD2,RBFOX1,SLC38A3,TBX5,CHD3,SFRP5,ALDH1L2,ACSL6,MYOCD,MAP2K6,DPF3,ENTPD5,ALDH6A1,RYR2,AGTPBP1,DAPK1,MCCC2,OGDHL,SUCLA2,GRHL2,ANGPT1,MGRN1,MRPL39,ADCY6,CELSR3,MUT,CACNA1H,ANKS1,CELF4,FYCO1,APEX2,PFKFB1,ATP5A1,NNT,PHKG1,HADHA,EPHA4,RGS2,CENPF,ALDH9A1,CRAT,SORD,LRP4,IVD,ACSS1,P2RY1,HADH,DECR1,ALDOB,PTPRD,CPT2,ABLIM2,PPARGC1A,TGFBR3,GBAS,A…
1	!	0.0325	1541	256	38	0.148	0.025	GO:0044248	BP	17	cellular catabolic process	3	DBH,GSTM7,AKT2,USP40,ALDH1L2,ENTPD5,ALDH6A1,DAPK1,MCCC2,ANKS1,FYCO1,HADHA,SORD,IVD,HADH,DECR1,PPARGC1A,GOT2,GPT2,HERPUD1,PDE4A,FLCN,PFKM,AGL,ALDH5A1,SIAH2,ACAA2,CPEB3,DCP1B,ACACB,AREL1,FBXO10,LONRF2,FBXO31,TRIM12A,PDE7A,PLEKHF1,CCDC47
1	!	7.37e-05	2899	256	67	0.262	0.023	GO:0006793	BP	17	phosphorus metabolic process	3	OCRL,AGPAT3,AKT2,ADCY9,MYOCD,MAP2K6,ENTPD5,DAPK1,MCCC2,SUCLA2,ANGPT1,ADCY6,CELSR3,PFKFB1,ATP5A1,PHKG1,EPHA4,RGS2,LRP4,ACSS1,P2RY1,ALDOB,PTPRD,PPARGC1A,TGFBR3,GBAS,RET,ERC1,MEF2A,ACADSB,FGF13,DLC1,MYLK3,PDE4A,FLCN,PFKM,PANK1,ALDH5A1,PPM1K,CNST,PITPNC1,PPIP5K2,PIK3R1,ACACB,DSTYK,LRRTM3,PYURF,MYLK4,PRKCE,ADRA1A,MAPK10,DUSP18,FLRT1,FITM2,IGF2,ADRA1B,TTN,LRRC15,MAGI3,GHR,CNGB3,CDS2,ERBB4,CYCS,UQCRH,PD…
1	!	0.002	2833	256	62	0.242	0.022	GO:0006796	BP	17	phosphate-containing compound metabolic process	4	OCRL,AGPAT3,AKT2,ADCY9,MYOCD,MAP2K6,ENTPD5,DAPK1,MCCC2,ANGPT1,ADCY6,CELSR3,PFKFB1,ATP5A1,PHKG1,EPHA4,RGS2,LRP4,P2RY1,ALDOB,PTPRD,PPARGC1A,TGFBR3,GBAS,RET,ERC1,MEF2A,FGF13,DLC1,MYLK3,PDE4A,FLCN,PFKM,PANK1,ALDH5A1,PPM1K,CNST,PITPNC1,PPIP5K2,PIK3R1,DSTYK,LRRTM3,PYURF,MYLK4,PRKCE,ADRA1A,MAPK10,DUSP18,FLRT1,FITM2,IGF2,ADRA1B,TTN,LRRC15,MAGI3,GHR,CNGB3,CDS2,ERBB4,CYCS,UQCRH,PDE7A
1	!	0.017	936	256	28	0.109	0.03	GO:0019637	BP	17	organophosphate metabolic process	4	OCRL,AGPAT3,ADCY9,ENTPD5,MCCC2,ADCY6,PFKFB1,ATP5A1,P2RY1,ALDOB,PPARGC1A,GBAS,PDE4A,FLCN,PFKM,PANK1,ALDH5A1,PITPNC1,PPIP5K2,PIK3R1,PYURF,FITM2,CNGB3,CDS2,ERBB4,CYCS,UQCRH,PDE7A
1	!	0.000514	311	256	17	0.066	0.055	GO:0006091	BP	17	generation of precursor metabolites and energy	3	AKT2,CS,SOD2,ENTPD5,OGDHL,SUCLA2,PHKG1,ALDOB,PPARGC1A,GBAS,FLCN,PFKM,AGL,ALDH5A1,IGF2,CYCS,UQCRH
1	!	4.01e-08	13681	256	210	0.82	0.015	GO:0044699	BP	17	single-organism process	1	DBH,OCRL,AGPAT3,LTBP1,SLC25A42,CRHR2,GSTM7,AKT2,CORIN,ADCY9,CS,SLC4A3,SOD2,RBFOX1,SLC38A3,SLC41A1,ABR,TBX5,CHD3,SFRP5,SLC25A22,ALDH1L2,SLC36A2,ACSL6,MYOCD,MAP2K6,TMX1,DPF3,ENTPD5,ALDH6A1,RYR2,CXCL14,AGTPBP1,DAPK1,TPPP,MCCC2,OGDHL,SUCLA2,ANK,GRHL2,ANGPT1,MGRN1,ADCY6,CELSR3,SLC22A3,THBS2,MUT,CACNA1H,ANKS1,CELF4,DSC2,AQP4,SYT7,ZFAND5,GFRA1,KCNIP2,FYCO1,APEX2,PFKFB1,ATP5A1,NNT,PHKG1,HADHA,ADHFE1,EPHA…
1	!	1.68e-07	3754	256	87	0.34	0.023	GO:0044710	BP	17	single-organism metabolic process	2	DBH,OCRL,AGPAT3,GSTM7,AKT2,ADCY9,CS,SOD2,ALDH1L2,ACSL6,MAP2K6,TMX1,ENTPD5,ALDH6A1,MCCC2,OGDHL,SUCLA2,ANGPT1,ADCY6,MUT,CACNA1H,PFKFB1,ATP5A1,NNT,PHKG1,HADHA,ADHFE1,EPHA4,RGS2,ALDH9A1,CRAT,SORD,IVD,ACSS1,P2RY1,HADH,DECR1,ALDOB,CPT2,PPARGC1A,GBAS,RET,MEF2A,ME3,ACADSB,FGF13,GLT28D2,GOT2,GPT2,HERPUD1,ACAD8,PDE4A,FLCN,PFKM,AGL,PANK1,HDLBP,ALDH5A1,ACAA2,PITPNC1,PPIP5K2,PIK3R1,ACACB,DSTYK,EGFLAM,PYURF,PR…
1	!	3.48e-07	1748	256	53	0.207	0.03	GO:0044281	BP	17	small molecule metabolic process	3	DBH,GSTM7,AKT2,ADCY9,CS,ALDH1L2,ACSL6,ENTPD5,ALDH6A1,MCCC2,OGDHL,SUCLA2,ANGPT1,ADCY6,MUT,CACNA1H,PFKFB1,ATP5A1,HADHA,CRAT,SORD,IVD,ACSS1,P2RY1,HADH,DECR1,ALDOB,CPT2,PPARGC1A,GBAS,ME3,ACADSB,GOT2,GPT2,PDE4A,FLCN,PFKM,PANK1,HDLBP,ALDH5A1,ACAA2,PPIP5K2,ACACB,EGFLAM,PRKCE,IGF2,GHR,CNGB3,CYCS,UQCRH,PDE7A,ACOT1,AMD1
1	!	0.00117	1017	256	32	0.125	0.031	GO:0055114	BP	17	oxidation-reduction process	3	DBH,AKT2,CS,SOD2,ALDH1L2,TMX1,ALDH6A1,OGDHL,SUCLA2,NNT,PHKG1,HADHA,ADHFE1,ALDH9A1,SORD,IVD,HADH,DECR1,ALDOB,PPARGC1A,ME3,ACADSB,ACAD8,FLCN,PFKM,AGL,ALDH5A1,ACAA2,ACACB,IGF2,CYCS,UQCRH
1	!	0.0162	1151	256	32	0.125	0.028	GO:0006629	BP	17	lipid metabolic process	3	OCRL,AGPAT3,GSTM7,AKT2,ACSL6,CACNA1H,ATP5A1,HADHA,CRAT,ACSS1,HADH,DECR1,CPT2,PPARGC1A,ACADSB,GLT28D2,ACAD8,HDLBP,ALDH5A1,ACAA2,PITPNC1,PIK3R1,ACACB,PYURF,PRKCE,GAL3ST3,FITM2,GHR,CDS2,ERBB4,ACOT1,GM6086
1	!	5.96e-11	9677	256	174	0.68	0.018	GO:0044763	BP	17	single-organism cellular process	2	DBH,OCRL,AGPAT3,GSTM7,AKT2,CORIN,ADCY9,CS,SLC4A3,SOD2,RBFOX1,SLC41A1,ABR,TBX5,CHD3,SFRP5,ALDH1L2,ACSL6,MYOCD,MAP2K6,TMX1,ENTPD5,ALDH6A1,RYR2,CXCL14,AGTPBP1,DAPK1,TPPP,MCCC2,OGDHL,SUCLA2,GRHL2,ANGPT1,ADCY6,CELSR3,THBS2,MUT,CACNA1H,ANKS1,CELF4,DSC2,SYT7,ZFAND5,KCNIP2,FYCO1,APEX2,ATP5A1,PHKG1,HADHA,EPHA4,RGS2,CENPF,ALDH9A1,KCNJ3,CRAT,TTC17,SORD,LRP4,IVD,ACSS1,P2RY1,HADH,DECR1,ALDOB,PTPRD,CPT2,ABLIM2…
1	!	0.00218	234	256	14	0.055	0.06	GO:0015980	BP	17	energy derivation by oxidation of organic compounds	3	AKT2,CS,SOD2,OGDHL,SUCLA2,PHKG1,PPARGC1A,FLCN,PFKM,AGL,ALDH5A1,IGF2,CYCS,UQCRH
1	!	0.000248	1589	256	44	0.172	0.028	GO:0006928	BP	17	movement of cell or subcellular component	3	DBH,AKT2,ABR,TBX5,MYOCD,RYR2,CXCL14,ANGPT1,CELSR3,ANKS1,DSC2,ZFAND5,FYCO1,EPHA4,SORD,P2RY1,PPARGC1A,TGFBR3,RET,FGF13,FGF16,DLC1,KCNJ5,NEO1,FLCN,MITF,APBB1,CTNNA1,PLN,NHSL1,CACNA2D1,SH3KBP1,PIK3R1,KCNJ2,DSG2,PRKCE,CCBE1,CACNA1C,LRRC15,FBXO31,CNTN2,CACNB2,RNF207,ERBB4
1	!	7.27e-06	640	256	28	0.109	0.044	GO:0030029	BP	17	actin filament-based process	3	ABR,RYR2,DSC2,TTC17,ABLIM2,MEF2A,FGF13,DLC1,MYLK3,KCNJ5,ARHGEF17,FHOD3,COBLL1,ARHGAP26,APBB1,CTNNA1,PLN,CACNA2D1,PIK3R1,KCNJ2,DSG2,PRKCE,CACNA1C,TTN,NEBL,FRY,CACNB2,RNF207
1	!	3.08e-06	94	256	12	0.047	0.128	GO:0030048	BP	17	actin filament-based movement	4	RYR2,DSC2,FGF13,KCNJ5,APBB1,PLN,CACNA2D1,KCNJ2,DSG2,CACNA1C,CACNB2,RNF207
1	!	2.92e-06	74	256	11	0.043	0.149	GO:0070252	BP	17	actin-mediated cell contraction	5	RYR2,DSC2,FGF13,KCNJ5,PLN,CACNA2D1,KCNJ2,DSG2,CACNA1C,CACNB2,RNF207
1	!	2.5e-05	907	256	33	0.129	0.036	GO:0006082	BP	17	organic acid metabolic process	3	GSTM7,AKT2,CS,ALDH1L2,ACSL6,ENTPD5,ALDH6A1,MCCC2,OGDHL,SUCLA2,ANGPT1,MUT,HADHA,CRAT,IVD,ACSS1,HADH,DECR1,ALDOB,CPT2,PPARGC1A,ME3,ACADSB,GOT2,GPT2,PFKM,ALDH5A1,ACAA2,ACACB,EGFLAM,PRKCE,GHR,ACOT1
1	!	1.62e-05	891	256	33	0.129	0.037	GO:0043436	BP	17	oxoacid metabolic process	4	GSTM7,AKT2,CS,ALDH1L2,ACSL6,ENTPD5,ALDH6A1,MCCC2,OGDHL,SUCLA2,ANGPT1,MUT,HADHA,CRAT,IVD,ACSS1,HADH,DECR1,ALDOB,CPT2,PPARGC1A,ME3,ACADSB,GOT2,GPT2,PFKM,ALDH5A1,ACAA2,ACACB,EGFLAM,PRKCE,GHR,ACOT1
1	!	4.52e-05	834	256	31	0.121	0.037	GO:0019752	BP	17	carboxylic acid metabolic process	5	GSTM7,AKT2,CS,ALDH1L2,ACSL6,ENTPD5,ALDH6A1,MCCC2,OGDHL,SUCLA2,MUT,HADHA,CRAT,IVD,ACSS1,HADH,DECR1,ALDOB,CPT2,PPARGC1A,ME3,ACADSB,GOT2,GPT2,PFKM,ALDH5A1,ACAA2,ACACB,PRKCE,GHR,ACOT1
1	!	0.00238	514	256	21	0.082	0.041	GO:0032787	BP	17	monocarboxylic acid metabolic process	6	GSTM7,AKT2,ACSL6,ENTPD5,HADHA,CRAT,ACSS1,HADH,DECR1,ALDOB,CPT2,PPARGC1A,ME3,ACADSB,PFKM,ALDH5A1,ACAA2,ACACB,PRKCE,GHR,ACOT1
1	!	0.0135	872	256	27	0.105	0.031	GO:0044255	BP	17	cellular lipid metabolic process	3	OCRL,AGPAT3,GSTM7,AKT2,ACSL6,HADHA,CRAT,ACSS1,HADH,DECR1,CPT2,PPARGC1A,ACADSB,GLT28D2,ALDH5A1,ACAA2,PITPNC1,PIK3R1,ACACB,PYURF,GAL3ST3,FITM2,GHR,CDS2,ERBB4,ACOT1,GM6086
1	!	0.00783	338	256	16	0.062	0.047	GO:0006631	BP	17	fatty acid metabolic process	4	GSTM7,AKT2,ACSL6,HADHA,CRAT,ACSS1,HADH,DECR1,CPT2,PPARGC1A,ACADSB,ALDH5A1,ACAA2,ACACB,GHR,ACOT1
1	!	0.00693	5639	256	100	0.391	0.018	GO:0044707	BP	17	single-multicellular organism process	2	DBH,OCRL,LTBP1,CRHR2,AKT2,CORIN,SOD2,RBFOX1,SLC38A3,ABR,TBX5,SFRP5,ACSL6,MYOCD,DPF3,RYR2,CXCL14,AGTPBP1,ANK,GRHL2,ANGPT1,CELSR3,THBS2,MUT,ANKS1,CELF4,DSC2,AQP4,SYT7,ZFAND5,GFRA1,KCNIP2,PFKFB1,EPHA4,RGS2,CENPF,LRP4,P2RY1,PTPRD,AQP7,PPARGC1A,TGFBR3,RET,MEF2A,FGF13,FGF16,MYLK3,MMP15,KCNJ5,NEO1,FLCN,RASGRP2,FHOD3,MITF,ALDH5A1,SIAH2,APBB1,CTNNA1,JARID2,PLN,WHRN,CPEB3,NHSL1,CACNA2D1,ADAM22,PIK3R1,KCNJ2…
1	!	8.93e-06	2324	256	60	0.234	0.026	GO:0032879	BP	17	regulation of localization	1	SCN4A,GSTM7,AKT2,CORIN,SLC38A3,ABR,TBX5,SFRP5,MYOCD,MAP2K6,RYR2,CXCL14,DAPK1,ANGPT1,CELSR3,DSC2,SYT7,KCNIP2,CACNA1S,KCNJ3,LRP4,STARD7,P2RY1,HADH,PPARGC1A,TGFBR3,RET,FGF13,FGF16,DLC1,KCNJ5,FLCN,PFKM,TBC1D4,RIMS4,ACAA2,APBB1,RALGAPA2,CTNNA1,PLN,CNST,TBC1D16,CACNA2D1,PIK3R1,KCNJ2,ACACB,DSG2,PRKCE,CLEC9A,CCBE1,KCNA1,FITM2,CACNA1C,LRRC15,FBXO31,CACNB2,RNF207,KCND2,ERBB4,KCNC3
1	!	0.0289	1653	256	40	0.156	0.024	GO:0051049	BP	17	regulation of transport	2	SCN4A,GSTM7,AKT2,CORIN,SLC38A3,ABR,SFRP5,MAP2K6,RYR2,DAPK1,ANGPT1,SYT7,KCNIP2,CACNA1S,KCNJ3,STARD7,P2RY1,HADH,PPARGC1A,KCNJ5,PFKM,TBC1D4,RIMS4,ACAA2,APBB1,PLN,CNST,TBC1D16,CACNA2D1,PIK3R1,KCNJ2,PRKCE,CLEC9A,KCNA1,CACNA1C,CACNB2,RNF207,KCND2,ERBB4,KCNC3
1	!	0.000129	392	256	20	0.078	0.051	GO:0034762	BP	17	regulation of transmembrane transport	3	SCN4A,GSTM7,AKT2,RYR2,DAPK1,KCNIP2,CACNA1S,KCNJ3,PPARGC1A,KCNJ5,PLN,CACNA2D1,KCNJ2,PRKCE,KCNA1,CACNA1C,CACNB2,RNF207,KCND2,KCNC3
1	!	0.000142	557	256	24	0.094	0.043	GO:0043269	BP	17	regulation of ion transport	3	SCN4A,GSTM7,AKT2,SLC38A3,MAP2K6,RYR2,DAPK1,SYT7,KCNIP2,CACNA1S,KCNJ3,P2RY1,PPARGC1A,KCNJ5,PLN,CACNA2D1,KCNJ2,PRKCE,KCNA1,CACNA1C,CACNB2,RNF207,KCND2,KCNC3
1	!	7.74e-05	380	256	20	0.078	0.053	GO:0034765	BP	17	regulation of ion transmembrane transport	4	SCN4A,GSTM7,AKT2,RYR2,DAPK1,KCNIP2,CACNA1S,KCNJ3,PPARGC1A,KCNJ5,PLN,CACNA2D1,KCNJ2,PRKCE,KCNA1,CACNA1C,CACNB2,RNF207,KCND2,KCNC3
1	!	2.1e-05	2499	256	62	0.242	0.025	GO:0051239	BP	17	regulation of multicellular organismal process	1	DBH,CRHR2,CORIN,RBFOX1,ABR,TBX5,SFRP5,MYOCD,RYR2,ANK,GRHL2,ANGPT1,CELSR3,THBS2,CELF4,DSC2,SYT7,EPHA4,RGS2,CENPF,LRP4,P2RY1,PTPRD,PPARGC1A,RET,MEF2A,FGF13,FGF16,KCNJ5,FLCN,MITF,APBB1,CTNNA1,JARID2,PLN,CPEB3,CACNA2D1,PIK3R1,KCNJ2,ACACB,LRRTM3,DSG2,PRKCE,ADRA1A,CLEC9A,CCBE1,FLRT1,KCNA1,IGF2,ADRA1B,CACNA1C,TTN,SOX6,FBXO31,CNTN2,PLXNB1,GHR,CACNB2,RNF207,HOPX,GTF2I,ERBB4
1	!	2.86e-07	406	256	24	0.094	0.059	GO:0044057	BP	17	regulation of system process	2	DBH,CORIN,MYOCD,RYR2,DSC2,RGS2,PPARGC1A,MEF2A,FGF13,KCNJ5,JARID2,PLN,CACNA2D1,KCNJ2,DSG2,ADRA1A,KCNA1,ADRA1B,CACNA1C,TTN,CACNB2,RNF207,HOPX,GTF2I
1	!	0.031	756	256	24	0.094	0.032	GO:0044712	BP	17	single-organism catabolic process	1	AKT2,ALDH1L2,ENTPD5,ALDH6A1,MCCC2,HADHA,SORD,IVD,HADH,DECR1,ALDOB,PPARGC1A,GOT2,GPT2,HERPUD1,PDE4A,PFKM,AGL,ALDH5A1,ACAA2,ACACB,PRKCE,PDE7A,CCDC47
1	!	0.000279	263	256	16	0.062	0.061	GO:0044282	BP	17	small molecule catabolic process	2	AKT2,ALDH1L2,ALDH6A1,MCCC2,HADHA,SORD,IVD,HADH,DECR1,ALDOB,GOT2,GPT2,PFKM,ALDH5A1,ACAA2,ACACB
1	!	4.29e-05	118	256	12	0.047	0.102	GO:0035637	BP	17	multicellular organismal signaling	1	RYR2,DSC2,MEF2A,KCNJ5,PLN,CACNA2D1,KCNJ2,DSG2,KCNA1,CACNA1C,CACNB2,KCND2
1	!	4.78e-09	334	256	24	0.094	0.072	GO:0003012	BP	17	muscle system process	1	MYOCD,MAP2K6,RYR2,DSC2,RGS2,CACNA1S,P2RY1,PPARGC1A,MEF2A,FGF13,KCNJ5,JARID2,PLN,CACNA2D1,KCNJ2,DSG2,ADRA1A,KCNA1,ADRA1B,CACNA1C,TTN,CACNB2,RNF207,GTF2I
1	!	8.63e-07	261	256	19	0.074	0.073	GO:0006936	BP	17	muscle contraction	2	MYOCD,MAP2K6,RYR2,DSC2,RGS2,CACNA1S,FGF13,KCNJ5,PLN,CACNA2D1,KCNJ2,DSG2,ADRA1A,KCNA1,ADRA1B,CACNA1C,TTN,CACNB2,RNF207
1	!	9.68e-08	152	256	16	0.062	0.105	GO:0006941	BP	17	striated muscle contraction	3	MAP2K6,RYR2,DSC2,RGS2,FGF13,KCNJ5,PLN,CACNA2D1,KCNJ2,DSG2,ADRA1A,ADRA1B,CACNA1C,TTN,CACNB2,RNF207
1	!	0.0264	25	256	5	0.02	0.2	GO:0090075	BP	17	relaxation of muscle	2	RGS2,P2RY1,PLN,KCNJ2,TTN
1	!	1.77e-08	183	256	18	0.07	0.098	GO:0090257	BP	17	regulation of muscle system process	2	MYOCD,RYR2,DSC2,RGS2,PPARGC1A,MEF2A,FGF13,JARID2,PLN,KCNJ2,DSG2,ADRA1A,KCNA1,ADRA1B,CACNA1C,TTN,RNF207,GTF2I
1	!	1.31e-05	130	256	13	0.051	0.1	GO:0006937	BP	17	regulation of muscle contraction	3	MYOCD,RYR2,DSC2,RGS2,FGF13,PLN,KCNJ2,DSG2,ADRA1A,KCNA1,ADRA1B,CACNA1C,RNF207
1	!	2.15e-06	72	256	11	0.043	0.153	GO:0006942	BP	17	regulation of striated muscle contraction	4	RYR2,DSC2,RGS2,FGF13,PLN,KCNJ2,DSG2,ADRA1A,ADRA1B,CACNA1C,RNF207
1	!	1.59e-08	386	256	25	0.098	0.065	GO:0003013	BP	17	circulatory system process	1	DBH,CORIN,SOD2,ABR,MAP2K6,RYR2,ANGPT1,DSC2,RGS2,MEF2A,FGF13,MYLK3,KCNJ5,PLN,CACNA2D1,KCNJ2,DSG2,ADRA1A,ADRA1B,CACNA1C,TTN,NAV2,CACNB2,RNF207,HOPX
1	!	3.06e-08	189	256	18	0.07	0.095	GO:0003015	BP	17	heart process	2	MAP2K6,RYR2,DSC2,RGS2,MEF2A,FGF13,KCNJ5,PLN,CACNA2D1,KCNJ2,DSG2,ADRA1A,ADRA1B,CACNA1C,TTN,CACNB2,RNF207,HOPX
1	!	1.2e-08	381	256	25	0.098	0.066	GO:0008015	BP	17	blood circulation	2	DBH,CORIN,SOD2,ABR,MAP2K6,RYR2,ANGPT1,DSC2,RGS2,MEF2A,FGF13,MYLK3,KCNJ5,PLN,CACNA2D1,KCNJ2,DSG2,ADRA1A,ADRA1B,CACNA1C,TTN,NAV2,CACNB2,RNF207,HOPX
1	!	4.34e-07	194	256	17	0.066	0.088	GO:1903522	BP	17	regulation of blood circulation	3	DBH,RYR2,DSC2,RGS2,MEF2A,FGF13,KCNJ5,PLN,CACNA2D1,KCNJ2,DSG2,ADRA1A,ADRA1B,CACNA1C,CACNB2,RNF207,HOPX
1	!	2.33e-08	186	256	18	0.07	0.097	GO:0060047	BP	17	heart contraction	3	MAP2K6,RYR2,DSC2,RGS2,MEF2A,FGF13,KCNJ5,PLN,CACNA2D1,KCNJ2,DSG2,ADRA1A,ADRA1B,CACNA1C,TTN,CACNB2,RNF207,HOPX
1	!	8.17e-10	112	256	16	0.062	0.143	GO:0060048	BP	17	cardiac muscle contraction	4	MAP2K6,RYR2,DSC2,RGS2,FGF13,KCNJ5,PLN,CACNA2D1,KCNJ2,DSG2,ADRA1A,ADRA1B,CACNA1C,TTN,CACNB2,RNF207
1	!	1.25e-07	56	256	11	0.043	0.196	GO:0086003	BP	17	cardiac muscle cell contraction	5	RYR2,DSC2,FGF13,KCNJ5,PLN,CACNA2D1,KCNJ2,DSG2,CACNA1C,CACNB2,RNF207
1	!	2.08e-06	40	256	9	0.035	0.225	GO:0086002	BP	17	cardiac muscle cell action potential involved in contraction	6	RYR2,DSC2,KCNJ5,CACNA2D1,KCNJ2,DSG2,CACNA1C,CACNB2,RNF207
1	!	0.0264	25	256	5	0.02	0.2	GO:0086005	BP	17	ventricular cardiac muscle cell action potential	7	RYR2,DSC2,DSG2,CACNA1C,RNF207
1	!	9.68e-08	152	256	16	0.062	0.105	GO:0008016	BP	17	regulation of heart contraction	4	RYR2,DSC2,RGS2,MEF2A,FGF13,KCNJ5,PLN,CACNA2D1,KCNJ2,DSG2,ADRA1A,ADRA1B,CACNA1C,CACNB2,RNF207,HOPX
1	!	0.000121	82	256	10	0.039	0.122	GO:0002027	BP	17	regulation of heart rate	5	RYR2,DSC2,KCNJ5,PLN,CACNA2D1,KCNJ2,DSG2,ADRA1A,CACNA1C,CACNB2
1	!	2.63e-06	56	256	10	0.039	0.179	GO:0061337	BP	17	cardiac conduction	5	RYR2,DSC2,MEF2A,KCNJ5,PLN,CACNA2D1,KCNJ2,DSG2,CACNA1C,CACNB2
1	!	0.000892	39	256	7	0.027	0.179	GO:0086065	BP	17	cell communication involved in cardiac conduction	6	RYR2,DSC2,KCNJ5,CACNA2D1,DSG2,CACNA1C,CACNB2
1	!	0.0264	25	256	5	0.02	0.2	GO:0086019	BP	17	cell-cell signaling involved in cardiac conduction	7	RYR2,KCNJ5,CACNA2D1,CACNA1C,CACNB2
1	!	0.000209	32	256	7	0.027	0.219	GO:0086091	BP	17	regulation of heart rate by cardiac conduction	6	DSC2,KCNJ5,CACNA2D1,KCNJ2,DSG2,CACNA1C,CACNB2
1	!	3.34e-07	61	256	11	0.043	0.18	GO:0055117	BP	17	regulation of cardiac muscle contraction	5	RYR2,DSC2,RGS2,FGF13,PLN,KCNJ2,DSG2,ADRA1A,ADRA1B,CACNA1C,RNF207
1	!	0.00127	191	256	13	0.051	0.068	GO:0016054	BP	17	organic acid catabolic process	1	AKT2,ALDH1L2,ALDH6A1,MCCC2,HADHA,IVD,HADH,DECR1,GOT2,GPT2,ALDH5A1,ACAA2,ACACB
1	!	0.00127	191	256	13	0.051	0.068	GO:0046395	BP	17	carboxylic acid catabolic process	2	AKT2,ALDH1L2,ALDH6A1,MCCC2,HADHA,IVD,HADH,DECR1,GOT2,GPT2,ALDH5A1,ACAA2,ACACB
1	!	0.000898	756	256	27	0.105	0.036	GO:0051270	BP	17	regulation of cellular component movement	1	AKT2,ABR,TBX5,MYOCD,RYR2,CXCL14,ANGPT1,DSC2,PPARGC1A,TGFBR3,RET,FGF13,FGF16,DLC1,FLCN,CTNNA1,PLN,PIK3R1,KCNJ2,DSG2,PRKCE,CCBE1,CACNA1C,LRRC15,FBXO31,RNF207,ERBB4
1	!	2.08e-05	36	256	8	0.031	0.222	GO:1903115	BP	17	regulation of actin filament-based movement	2	RYR2,DSC2,FGF13,PLN,KCNJ2,DSG2,CACNA1C,RNF207
1	!	9.86e-06	33	256	8	0.031	0.242	GO:0086004	BP	17	regulation of cardiac muscle cell contraction	3	RYR2,DSC2,FGF13,PLN,KCNJ2,DSG2,CACNA1C,RNF207
1	!	0.000718	13	256	5	0.02	0.385	GO:0098911	BP	17	regulation of ventricular cardiac muscle cell action potential	4	RYR2,DSC2,DSG2,CACNA1C,RNF207
1	!	0.0105	21	256	5	0.02	0.238	GO:0071875	BP	52	adrenergic receptor signaling pathway	1	ADCY9,RGS2,PLN,ADRA1A,ADRA1B
1	!	0.000518	1296	256	38	0.148	0.029	GO:0009719	BP	42	response to endogenous stimulus	1	LTBP1,CRHR2,GSTM7,AKT2,MYOCD,RYR2,ADCY6,CACNA1H,PFKFB1,HADHA,SORD,LRP4,HADH,PPARGC1A,TGFBR3,FGF16,NR3C2,NEO1,FLCN,TBC1D4,AGL,CTNNA1,PLN,CPEB3,PIK3R1,DSTYK,GPR22,DSG2,PRKCE,ADRA1A,FLRT1,IGF2,SOX6,GHR,MAX,ERBB4,PAQR9,SORT1
1	!	0.0341	1082	256	30	0.117	0.028	GO:0071495	BP	42	cellular response to endogenous stimulus	2	LTBP1,CRHR2,GSTM7,AKT2,MYOCD,RYR2,ADCY6,CACNA1H,LRP4,PPARGC1A,TGFBR3,FGF16,NR3C2,NEO1,FLCN,TBC1D4,CTNNA1,CPEB3,PIK3R1,DSTYK,GPR22,PRKCE,FLRT1,IGF2,SOX6,GHR,MAX,ERBB4,PAQR9,SORT1
1	!	0.0233	2716	256	57	0.223	0.021	GO:0010033	BP	42	response to organic substance	1	DBH,LTBP1,CRHR2,GSTM7,AKT2,SOD2,ABR,MYOCD,MAP2K6,RYR2,DAPK1,ANGPT1,ADCY6,CACNA1H,AQP4,PFKFB1,HADHA,SORD,LRP4,P2RY1,HADH,PPARGC1A,TGFBR3,RET,FGF16,NR3C2,GOT2,MYLK3,HERPUD1,MMP15,NEO1,FLCN,TBC1D4,AGL,CTNNA1,PLN,CPEB3,PIK3R1,ACACB,DSTYK,LRRTM3,GPR22,DSG2,PRKCE,ADRA1A,CCBE1,FLRT1,IGF2,SOX6,LRRC15,LIFR,GHR,MAX,ERBB4,PAQR9,SORT1,CCDC47
1	!	0.0436	772	256	24	0.094	0.031	GO:0009725	BP	42	response to hormone	2	CRHR2,AKT2,ADCY6,CACNA1H,PFKFB1,HADHA,SORD,HADH,PPARGC1A,TGFBR3,NR3C2,TBC1D4,AGL,PLN,PIK3R1,GPR22,DSG2,PRKCE,ADRA1A,IGF2,GHR,MAX,PAQR9,SORT1
1	!	0.018	2367	256	52	0.203	0.022	GO:0070887	BP	60	cellular response to chemical stimulus	1	LTBP1,CRHR2,GSTM7,AKT2,SOD2,SLC41A1,MYOCD,MAP2K6,RYR2,CXCL14,DAPK1,ANGPT1,ADCY6,CACNA1H,AQP4,LRP4,P2RY1,PPARGC1A,TGFBR3,RET,MEF2A,FGF16,NR3C2,MYLK3,HERPUD1,PDE4A,NEO1,FLCN,RASGRP2,TBC1D4,ACAA2,CTNNA1,CPEB3,PIK3R1,DSTYK,LRRTM3,GPR22,PRKCE,CCBE1,FLRT1,KCNA1,IGF2,SOX6,LRRC15,LIFR,GHR,CHD6,MAX,KCND2,ERBB4,PAQR9,SORT1
1	!	0.0475	14	256	4	0.016	0.286	GO:0009081	BP	73	branched-chain amino acid metabolic process	1	ALDH6A1,MCCC2,IVD,GHR
1	!	0.0204	788	256	25	0.098	0.032	GO:0007167	BP	71	enzyme linked receptor protein signaling pathway	1	LTBP1,AKT2,MYOCD,RYR2,ANGPT1,ANKS1,ZFAND5,GFRA1,EPHA4,LRP4,TGFBR3,RET,FGF16,NEO1,FLCN,PIK3R1,DSTYK,AI464131,CCBE1,FLRT1,IGF2,LIFR,GHR,ERBB4,SORT1
1	!	0.0233	16577	256	223	0.871	0.013	GO:0005623	CC	6	cell	1	DBH,SCN4A,OCRL,AGPAT3,SLC25A42,RPL3L,PLIN4,CRHR2,GSTM7,AKT2,CORIN,ADCY9,CS,SLC4A3,SNAI3,SOD2,RBFOX1,SLC38A3,SLC41A1,ABR,TBX5,CHD3,SLC25A22,ALDH1L2,SLC36A2,ACSL6,MYOCD,MAP2K6,TMX1,DPF3,ENTPD5,ALDH6A1,RYR2,CXCL14,AGTPBP1,DAPK1,TPPP,MCCC2,OGDHL,SUCLA2,ANK,GRHL2,ANGPT1,MGRN1,MRPL39,ADCY6,CELSR3,SLC22A3,THBS2,MUT,CACNA1H,ANKS1,CELF4,DSC2,AQP4,SYT7,ZFAND5,GFRA1,KCNIP2,FYCO1,APEX2,PFKFB1,ATP5A1,NNT,PHKG…
1	!	1.68e-07	297	256	21	0.082	0.071	GO:1990351	CC	6	transporter complex	1	SCN4A,RYR2,CACNA1H,KCNIP2,CACNA1S,KCNJ3,ABCC9,HERPUD1,KCNJ5,PLN,CACNA2D1,KCNJ2,KCNA1,CACNA1C,CNTN2,SHISA6,CNGB3,CACNB2,KCND2,KCNC3,UQCRH
1	!	1.07e-07	290	256	21	0.082	0.072	GO:1902495	CC	6	transmembrane transporter complex	2	SCN4A,RYR2,CACNA1H,KCNIP2,CACNA1S,KCNJ3,ABCC9,HERPUD1,KCNJ5,PLN,CACNA2D1,KCNJ2,KCNA1,CACNA1C,CNTN2,SHISA6,CNGB3,CACNB2,KCND2,KCNC3,UQCRH
1	!	6.09e-06	261	256	18	0.07	0.069	GO:0034702	CC	6	ion channel complex	3	SCN4A,RYR2,CACNA1H,KCNIP2,CACNA1S,KCNJ3,ABCC9,HERPUD1,KCNJ5,CACNA2D1,KCNJ2,KCNA1,CACNA1C,CNTN2,SHISA6,CACNB2,KCND2,KCNC3
1	!	3.06e-08	189	256	18	0.07	0.095	GO:0034703	CC	6	cation channel complex	4	SCN4A,RYR2,CACNA1H,KCNIP2,CACNA1S,KCNJ3,ABCC9,HERPUD1,KCNJ5,CACNA2D1,KCNJ2,KCNA1,CACNA1C,CNTN2,SHISA6,CACNB2,KCND2,KCNC3
1	!	0.00337	47	256	7	0.027	0.149	GO:0034704	CC	6	calcium channel complex	5	RYR2,CACNA1H,CACNA1S,HERPUD1,CACNA2D1,CACNA1C,CACNB2
1	!	0.00197	85	256	9	0.035	0.106	GO:0034705	CC	6	potassium channel complex	5	KCNIP2,KCNJ3,ABCC9,KCNJ5,KCNJ2,KCNA1,CNTN2,KCND2,KCNC3
1	!	0.0177	16540	256	223	0.871	0.013	GO:0044464	CC	6	cell part	1	DBH,SCN4A,OCRL,AGPAT3,SLC25A42,RPL3L,PLIN4,CRHR2,GSTM7,AKT2,CORIN,ADCY9,CS,SLC4A3,SNAI3,SOD2,RBFOX1,SLC38A3,SLC41A1,ABR,TBX5,CHD3,SLC25A22,ALDH1L2,SLC36A2,ACSL6,MYOCD,MAP2K6,TMX1,DPF3,ENTPD5,ALDH6A1,RYR2,CXCL14,AGTPBP1,DAPK1,TPPP,MCCC2,OGDHL,SUCLA2,ANK,GRHL2,ANGPT1,MGRN1,MRPL39,ADCY6,CELSR3,SLC22A3,THBS2,MUT,CACNA1H,ANKS1,CELF4,DSC2,AQP4,SYT7,ZFAND5,GFRA1,KCNIP2,FYCO1,APEX2,PFKFB1,ATP5A1,NNT,PHKG…
1	!	0.00875	1284	256	35	0.137	0.027	GO:0097458	CC	6	neuron part	2	OCRL,ADCY9,DPF3,ANKS1,SYT7,EPHA4,RGS2,LRP4,P2RY1,PPARGC1A,RET,ERC1,FGF13,GOT2,HERPUD1,RASGRP2,RIMS4,SIAH2,APBB1,WHRN,CPEB3,ADAM22,SH3KBP1,KCNJ2,FLRT1,KCNA1,CACNA1C,FBXO31,CNTN2,GHR,CNGB3,MAX,GTF2I,KCND2,SORT1
1	!	0.0126	667	256	23	0.09	0.034	GO:0036477	CC	6	somatodendritic compartment	3	ADCY9,SYT7,EPHA4,LRP4,P2RY1,PPARGC1A,RET,FGF13,GOT2,SIAH2,APBB1,CPEB3,KCNJ2,FLRT1,KCNA1,CACNA1C,FBXO31,CNTN2,GHR,MAX,GTF2I,KCND2,SORT1
1	!	0.0444	12888	256	184	0.719	0.014	GO:0044424	CC	6	intracellular part	2	DBH,OCRL,AGPAT3,SLC25A42,RPL3L,PLIN4,CRHR2,GSTM7,AKT2,CORIN,ADCY9,CS,SNAI3,SOD2,RBFOX1,ABR,TBX5,CHD3,SLC25A22,ALDH1L2,SLC36A2,ACSL6,MYOCD,MAP2K6,TMX1,DPF3,ENTPD5,ALDH6A1,RYR2,CXCL14,AGTPBP1,DAPK1,TPPP,MCCC2,OGDHL,SUCLA2,GRHL2,MGRN1,MRPL39,THBS2,MUT,ANKS1,CELF4,DSC2,AQP4,SYT7,ZFAND5,KCNIP2,FYCO1,APEX2,PFKFB1,ATP5A1,NNT,PHKG1,HADHA,ADHFE1,EPHA4,RGS2,CACNA1S,CENPF,CRAT,TTC17,SORD,IVD,STARD7,ACSS1,P2…
1	!	2.9e-05	9951	256	162	0.633	0.016	GO:0005737	CC	6	cytoplasm	3	DBH,OCRL,AGPAT3,SLC25A42,RPL3L,PLIN4,CRHR2,GSTM7,AKT2,ADCY9,CS,SOD2,RBFOX1,ABR,TBX5,CHD3,SLC25A22,ALDH1L2,SLC36A2,ACSL6,MAP2K6,TMX1,ENTPD5,ALDH6A1,RYR2,CXCL14,AGTPBP1,DAPK1,TPPP,MCCC2,OGDHL,SUCLA2,MGRN1,MRPL39,THBS2,MUT,ANKS1,CELF4,DSC2,AQP4,SYT7,ZFAND5,KCNIP2,FYCO1,APEX2,PFKFB1,ATP5A1,NNT,PHKG1,HADHA,ADHFE1,EPHA4,RGS2,CACNA1S,CENPF,CRAT,TTC17,SORD,IVD,STARD7,ACSS1,P2RY1,SIKE1,HADH,DECR1,ALDOB,AQ…
1	!	1.92e-06	7673	256	138	0.539	0.018	GO:0044444	CC	6	cytoplasmic part	4	DBH,OCRL,AGPAT3,SLC25A42,RPL3L,PLIN4,CRHR2,GSTM7,AKT2,ADCY9,CS,SOD2,RBFOX1,ABR,SLC25A22,ALDH1L2,SLC36A2,ACSL6,MAP2K6,TMX1,ENTPD5,ALDH6A1,RYR2,CXCL14,AGTPBP1,DAPK1,TPPP,MCCC2,OGDHL,SUCLA2,MGRN1,MRPL39,THBS2,MUT,ANKS1,DSC2,SYT7,FYCO1,APEX2,PFKFB1,ATP5A1,NNT,PHKG1,HADHA,ADHFE1,EPHA4,RGS2,CACNA1S,CRAT,TTC17,SORD,IVD,STARD7,ACSS1,P2RY1,HADH,DECR1,ALDOB,CPT2,ABLIM2,PPARGC1A,GBAS,RET,ERC1,ABCC9,MEF2A,ME…
1	!	2.12e-09	1680	256	56	0.219	0.033	GO:0005739	CC	6	mitochondrion	5	SLC25A42,CS,SOD2,SLC25A22,ALDH1L2,ACSL6,ALDH6A1,AGTPBP1,TPPP,MCCC2,OGDHL,SUCLA2,MRPL39,MUT,APEX2,ATP5A1,NNT,HADHA,ADHFE1,EPHA4,CRAT,SORD,IVD,STARD7,ACSS1,P2RY1,HADH,DECR1,CPT2,PPARGC1A,GBAS,ME3,ACADSB,GOT2,GPT2,SLC25A20,ALDH5A1,ACAA2,PPM1K,JARID2,PLN,SLC25A34,ACACB,PYURF,PRKCE,TCAIM,DUSP18,FITM2,GHR,CDS2,VWA8,ERBB4,CYCS,UQCRH,ACOT1,PLEKHF1
1	!	0.0215	498	256	19	0.074	0.038	GO:0044297	CC	6	cell body	2	SYT7,EPHA4,LRP4,P2RY1,PPARGC1A,RET,GOT2,SIAH2,APBB1,KCNJ2,FLRT1,KCNA1,CACNA1C,FBXO31,CNTN2,GHR,GTF2I,KCND2,SORT1
1	!	0.00958	427	256	18	0.07	0.042	GO:0043025	CC	6	neuronal cell body	3	SYT7,EPHA4,LRP4,PPARGC1A,RET,GOT2,SIAH2,APBB1,KCNJ2,FLRT1,KCNA1,CACNA1C,FBXO31,CNTN2,GHR,GTF2I,KCND2,SORT1
1	!	0.000266	2363	256	57	0.223	0.024	GO:0044459	CC	6	plasma membrane part	1	SCN4A,AKT2,CORIN,ADCY9,SLC4A3,SLC38A3,SLC41A1,ANK,SLC22A3,CACNA1H,AQP4,SYT7,KCNIP2,EPHA4,RGS2,CACNA1S,KCNJ3,LRP4,P2RY1,AQP7,PCDH7,TGFBR3,ANTXR2,RET,ABCC9,FGF13,DLC1,MMP15,KCNJ5,NEO1,RASGRP2,PFKM,RIMS4,APBB1,CTNNA1,WHRN,CPEB3,CACNA2D1,KCNJ2,DSTYK,LRRTM3,GPR22,DSG2,ADRA1A,FLRT1,KCNA1,CACNA1C,CNTN2,PLXNB1,SHISA6,GHR,CNGB3,CACNB2,KCND2,ERBB4,KCNC3,SLC24A3
1	!	0.000179	838	256	30	0.117	0.036	GO:0044429	CC	6	mitochondrial part	1	SLC25A42,CS,SOD2,SLC25A22,ACSL6,MCCC2,MRPL39,MUT,APEX2,ATP5A1,HADHA,EPHA4,CRAT,SORD,IVD,ACSS1,HADH,CPT2,ME3,ACADSB,GOT2,SLC25A20,ACAA2,PPM1K,PLN,SLC25A34,DUSP18,CDS2,CYCS,UQCRH
1	!	0.0111	614	256	22	0.086	0.036	GO:0005740	CC	6	mitochondrial envelope	2	SLC25A42,SOD2,SLC25A22,ACSL6,APEX2,ATP5A1,HADHA,EPHA4,CRAT,SORD,IVD,HADH,CPT2,GOT2,SLC25A20,ACAA2,PLN,SLC25A34,DUSP18,CDS2,CYCS,UQCRH
1	!	0.0125	571	256	21	0.082	0.037	GO:0031966	CC	6	mitochondrial membrane	2	SLC25A42,SOD2,SLC25A22,ACSL6,APEX2,ATP5A1,HADHA,EPHA4,CRAT,SORD,IVD,HADH,CPT2,GOT2,SLC25A20,ACAA2,PLN,SLC25A34,DUSP18,CDS2,UQCRH
1	!	0.00276	114	256	10	0.039	0.088	GO:0042383	CC	6	sarcolemma	1	CACNA1S,KCNJ3,ABCC9,KCNJ5,CACNA2D1,KCNJ2,ADRA1A,CACNA1C,CACNB2,KCND2
1	!	5.17e-06	44	256	9	0.035	0.205	GO:0030315	CC	6	T-tubule	2	CACNA1S,KCNJ3,KCNJ5,CACNA2D1,KCNJ2,ADRA1A,CACNA1C,CACNB2,KCND2
1	!	0.0488	1159	256	31	0.121	0.027	GO:0005887	CC	6	integral component of plasma membrane	1	SCN4A,CORIN,ADCY9,SLC4A3,SLC38A3,ANK,SLC22A3,KCNIP2,EPHA4,KCNJ3,AQP7,PCDH7,TGFBR3,RET,ABCC9,MMP15,KCNJ5,NEO1,KCNJ2,GPR22,ADRA1A,FLRT1,KCNA1,CNTN2,PLXNB1,SHISA6,GHR,CNGB3,KCND2,KCNC3,SLC24A3
1	!	0.00105	79	256	9	0.035	0.114	GO:0008076	CC	6	voltage-gated potassium channel complex	2	KCNIP2,KCNJ3,ABCC9,KCNJ5,KCNJ2,KCNA1,CNTN2,KCND2,KCNC3
1	!	0.044	5	256	3	0.012	0.6	GO:1990454	CC	6	L-type voltage-gated calcium channel complex	1	CACNA2D1,CACNA1C,CACNB2
1	!	0.00238	5740	256	103	0.402	0.018	GO:0003824	MF	20	catalytic activity	1	DBH,OCRL,AGPAT3,SLC25A42,GSTM7,AKT2,CORIN,USP40,ADCY9,CS,SOD2,CHD3,ALDH1L2,ACSL6,MAP2K6,TMX1,ENTPD5,ALDH6A1,AGTPBP1,DAPK1,MCCC2,OGDHL,SUCLA2,MGRN1,ADCY6,MUT,APEX2,PFKFB1,ATP5A1,NNT,PHKG1,HADHA,ADHFE1,ADAM23,EPHA4,ALDH9A1,CRAT,SORD,IVD,ACSS1,HADH,RIT1,DECR1,ALDOB,PTPRD,CPT2,TGFBR3,ASB15,RET,ABCC9,ME3,ACADSB,GLT28D2,GOT2,MYLK3,GPT2,SMARCA5,MMP15,ACAD8,PDE4A,PFKM,AGL,PANK1,ALDH5A1,SIAH2,ACAA2,PPM1K,…
1	!	0.05	2653	256	55	0.215	0.021	GO:0043168	MF	27	anion binding	1	DBH,GSTM7,AKT2,ADCY9,CHD3,ACSL6,MAP2K6,RYR2,DAPK1,MCCC2,OGDHL,SUCLA2,THBS2,SYT7,PFKFB1,ATP5A1,PHKG1,HADHA,EPHA4,IVD,ACSS1,P2RY1,HADH,RIT1,DECR1,TGFBR3,RET,ABCC9,ACADSB,GOT2,MYLK3,GPT2,SMARCA5,ACAD8,PDE4A,PFKM,PANK1,ARHGAP26,PITPNC1,PPIP5K2,CLVS1,KCNJ2,ACACB,DSTYK,MYLK4,PRKCE,MAPK10,TTN,NAV2,MAGI3,CNGB3,CHD6,VWA8,ERBB4,PLEKHF1
1	!	0.0437	2707	256	56	0.219	0.021	GO:0036094	MF	32	small molecule binding	1	DBH,AKT2,ADCY9,RBFOX1,CHD3,ACSL6,MAP2K6,DAPK1,MCCC2,OGDHL,SUCLA2,MRPL39,ADCY6,MUT,CELF4,PFKFB1,ATP5A1,NNT,PHKG1,HADHA,EPHA4,SORD,IVD,ACSS1,P2RY1,HADH,RIT1,DECR1,ALDOB,PPARGC1A,RET,ABCC9,ME3,ACADSB,GOT2,MYLK3,GPT2,SMARCA5,ACAD8,PDE4A,PFKM,PANK1,CPEB3,PPIP5K2,ACACB,DSTYK,RBM20,MYLK4,PRKCE,MAPK10,TTN,MAGI3,CNGB3,CHD6,VWA8,ERBB4
1	!	0.0169	1266	256	34	0.133	0.027	GO:0005215	MF	39	transporter activity	1	SCN4A,SLC25A42,SLC4A3,SLC38A3,SLC41A1,SLC25A22,SLC36A2,RYR2,ANK,SLC22A3,CACNA1H,AQP4,KCNIP2,ATP5A1,CACNA1S,KCNJ3,AQP7,ABCC9,KCNJ5,SLC25A20,SLC20A2,CACNA2D1,PITPNC1,SLC25A34,CLVS1,KCNJ2,KCNA1,CACNA1C,CNGB3,CACNB2,KCND2,KCNC3,SLC24A3,UQCRH
1	!	0.0198	1052	256	30	0.117	0.029	GO:0022892	MF	39	substrate-specific transporter activity	2	SCN4A,SLC25A42,SLC4A3,SLC38A3,SLC41A1,SLC25A22,SLC36A2,RYR2,ANK,SLC22A3,CACNA1H,KCNIP2,ATP5A1,CACNA1S,KCNJ3,AQP7,ABCC9,KCNJ5,SLC25A20,CACNA2D1,PITPNC1,KCNJ2,KCNA1,CACNA1C,CNGB3,CACNB2,KCND2,KCNC3,SLC24A3,UQCRH
1	!	0.000616	988	256	32	0.125	0.032	GO:0022857	MF	39	transmembrane transporter activity	2	SCN4A,SLC25A42,SLC4A3,SLC38A3,SLC41A1,SLC25A22,SLC36A2,RYR2,ANK,SLC22A3,CACNA1H,AQP4,KCNIP2,ATP5A1,CACNA1S,KCNJ3,AQP7,ABCC9,KCNJ5,SLC25A20,SLC20A2,CACNA2D1,SLC25A34,KCNJ2,KCNA1,CACNA1C,CNGB3,CACNB2,KCND2,KCNC3,SLC24A3,UQCRH
1	!	0.00282	433	256	19	0.074	0.044	GO:0022803	MF	39	passive transmembrane transporter activity	3	SCN4A,RYR2,CACNA1H,AQP4,KCNIP2,CACNA1S,KCNJ3,AQP7,ABCC9,KCNJ5,CACNA2D1,KCNJ2,KCNA1,CACNA1C,CNGB3,CACNB2,KCND2,KCNC3,SLC24A3
1	!	0.00282	433	256	19	0.074	0.044	GO:0015267	MF	39	channel activity	4	SCN4A,RYR2,CACNA1H,AQP4,KCNIP2,CACNA1S,KCNJ3,AQP7,ABCC9,KCNJ5,CACNA2D1,KCNJ2,KCNA1,CACNA1C,CNGB3,CACNB2,KCND2,KCNC3,SLC24A3
1	!	0.00973	304	256	15	0.059	0.049	GO:0022836	MF	39	gated channel activity	5	SCN4A,RYR2,CACNA1H,KCNIP2,CACNA1S,KCNJ3,KCNJ5,CACNA2D1,KCNJ2,KCNA1,CACNA1C,CNGB3,CACNB2,KCND2,KCNC3
1	!	9.87e-05	182	256	14	0.055	0.077	GO:0022832	MF	39	voltage-gated channel activity	6	SCN4A,CACNA1H,KCNIP2,CACNA1S,KCNJ3,KCNJ5,CACNA2D1,KCNJ2,KCNA1,CACNA1C,CNGB3,CACNB2,KCND2,KCNC3
1	!	0.0018	883	256	29	0.113	0.033	GO:0022891	MF	39	substrate-specific transmembrane transporter activity	3	SCN4A,SLC25A42,SLC4A3,SLC38A3,SLC41A1,SLC25A22,SLC36A2,RYR2,ANK,SLC22A3,CACNA1H,KCNIP2,ATP5A1,CACNA1S,KCNJ3,AQP7,ABCC9,KCNJ5,SLC25A20,CACNA2D1,KCNJ2,KCNA1,CACNA1C,CNGB3,CACNB2,KCND2,KCNC3,SLC24A3,UQCRH
1	!	0.00472	406	256	18	0.07	0.044	GO:0022838	MF	39	substrate-specific channel activity	4	SCN4A,RYR2,CACNA1H,KCNIP2,CACNA1S,KCNJ3,AQP7,ABCC9,KCNJ5,CACNA2D1,KCNJ2,KCNA1,CACNA1C,CNGB3,CACNB2,KCND2,KCNC3,SLC24A3
1	!	0.00132	820	256	28	0.109	0.034	GO:0015075	MF	39	ion transmembrane transporter activity	4	SCN4A,SLC25A42,SLC4A3,SLC38A3,SLC41A1,SLC25A22,SLC36A2,RYR2,ANK,SLC22A3,CACNA1H,KCNIP2,ATP5A1,CACNA1S,KCNJ3,ABCC9,KCNJ5,SLC25A20,CACNA2D1,KCNJ2,KCNA1,CACNA1C,CNGB3,CACNB2,KCND2,KCNC3,SLC24A3,UQCRH
1	!	4.59e-05	609	256	26	0.102	0.043	GO:0008324	MF	39	cation transmembrane transporter activity	5	SCN4A,SLC25A42,SLC38A3,SLC41A1,SLC25A22,SLC36A2,RYR2,SLC22A3,CACNA1H,KCNIP2,ATP5A1,CACNA1S,KCNJ3,ABCC9,KCNJ5,SLC25A20,CACNA2D1,KCNJ2,KCNA1,CACNA1C,CNGB3,CACNB2,KCND2,KCNC3,SLC24A3,UQCRH
1	!	0.000497	509	256	22	0.086	0.043	GO:0022890	MF	39	inorganic cation transmembrane transporter activity	6	SCN4A,SLC41A1,SLC25A22,SLC36A2,RYR2,CACNA1H,KCNIP2,ATP5A1,CACNA1S,KCNJ3,ABCC9,KCNJ5,CACNA2D1,KCNJ2,KCNA1,CACNA1C,CNGB3,CACNB2,KCND2,KCNC3,SLC24A3,UQCRH
1	!	0.00575	330	256	16	0.062	0.048	GO:0015077	MF	39	monovalent inorganic cation transmembrane transporter activity	7	SCN4A,SLC41A1,SLC25A22,SLC36A2,KCNIP2,ATP5A1,KCNJ3,ABCC9,KCNJ5,KCNJ2,KCNA1,CNGB3,KCND2,KCNC3,SLC24A3,UQCRH
1	!	0.000921	402	256	19	0.074	0.047	GO:0046873	MF	39	metal ion transmembrane transporter activity	7	SCN4A,SLC41A1,SLC25A22,RYR2,CACNA1H,KCNIP2,CACNA1S,KCNJ3,ABCC9,KCNJ5,CACNA2D1,KCNJ2,KCNA1,CACNA1C,CNGB3,CACNB2,KCND2,KCNC3,SLC24A3
1	!	0.0368	152	256	10	0.039	0.066	GO:0015079	MF	39	potassium ion transmembrane transporter activity	8	KCNIP2,KCNJ3,ABCC9,KCNJ5,KCNJ2,KCNA1,CNGB3,KCND2,KCNC3,SLC24A3
1	!	0.0146	397	256	17	0.066	0.043	GO:0005216	MF	39	ion channel activity	5	SCN4A,RYR2,CACNA1H,KCNIP2,CACNA1S,KCNJ3,ABCC9,KCNJ5,CACNA2D1,KCNJ2,KCNA1,CACNA1C,CNGB3,CACNB2,KCND2,KCNC3,SLC24A3
1	!	0.000198	291	256	17	0.066	0.058	GO:0005261	MF	39	cation channel activity	6	SCN4A,RYR2,CACNA1H,KCNIP2,CACNA1S,KCNJ3,ABCC9,KCNJ5,CACNA2D1,KCNJ2,KCNA1,CACNA1C,CNGB3,CACNB2,KCND2,KCNC3,SLC24A3
1	!	0.0328	119	256	9	0.035	0.076	GO:0005267	MF	39	potassium channel activity	7	KCNIP2,KCNJ3,ABCC9,KCNJ5,KCNJ2,KCNA1,CNGB3,KCND2,KCNC3
1	!	9.87e-05	182	256	14	0.055	0.077	GO:0005244	MF	39	voltage-gated ion channel activity	6	SCN4A,CACNA1H,KCNIP2,CACNA1S,KCNJ3,KCNJ5,CACNA2D1,KCNJ2,KCNA1,CACNA1C,CNGB3,CACNB2,KCND2,KCNC3
1	!	8.92e-06	126	256	13	0.051	0.103	GO:0022843	MF	39	voltage-gated cation channel activity	7	CACNA1H,KCNIP2,CACNA1S,KCNJ3,KCNJ5,CACNA2D1,KCNJ2,KCNA1,CACNA1C,CNGB3,CACNB2,KCND2,KCNC3
1	!	0.0202	85	256	8	0.031	0.094	GO:0005249	MF	39	voltage-gated potassium channel activity	8	KCNIP2,KCNJ3,KCNJ5,KCNJ2,KCNA1,CNGB3,KCND2,KCNC3
1	!	0.044	5	256	3	0.012	0.6	GO:0086007	MF	37	voltage-gated calcium channel activity involved in cardiac muscle cell action potential	1	CACNA2D1,CACNA1C,CACNB2
1	!	0.0138	177	74	14	0.189	0.079	HP:0011021	hp	9	Abnormality of circulating enzyme level	1	SCN4A,OCRL,SUCLA2,CACNA1S,CPT2,ABCC9,SLC25A20,AGL,PLN,RBM20,DSG2,KCNA1,TTN,GTF2I
1	!	0.0138	177	74	14	0.189	0.079	HP:0040081	hp	9	Abnormal levels of creatine kinase in blood	2	SCN4A,OCRL,SUCLA2,CACNA1S,CPT2,ABCC9,SLC25A20,AGL,PLN,RBM20,DSG2,KCNA1,TTN,GTF2I
1	!	0.0138	177	74	14	0.189	0.079	HP:0003236	hp	9	Elevated serum creatine phosphokinase	3	SCN4A,OCRL,SUCLA2,CACNA1S,CPT2,ABCC9,SLC25A20,AGL,PLN,RBM20,DSG2,KCNA1,TTN,GTF2I
1	!	3.93e-05	169	74	17	0.23	0.101	HP:0011015	hp	15	Abnormality of blood glucose concentration	1	DBH,SCN4A,AKT2,MCCC2,NNT,HADHA,CACNA1S,HADH,ALDOB,CPT2,RET,ACADSB,SLC25A20,AGL,PIK3R1,IGF2,GHR
1	!	0.00178	149	74	14	0.189	0.094	HP:0001943	hp	15	Hypoglycemia	2	DBH,AKT2,MCCC2,NNT,HADHA,HADH,ALDOB,CPT2,RET,ACADSB,SLC25A20,AGL,IGF2,GHR
1	!	0.00329	282	74	19	0.257	0.067	HP:0030956	hp	57	Abnormality of cardiovascular system electrophysiology	1	SCN4A,TBX5,RYR2,DSC2,CACNA1S,RIT1,CPT2,RET,ABCC9,KCNJ5,SLC25A20,PLN,KCNJ2,RBM20,DSG2,CACNA1C,TTN,CACNB2,GTF2I
1	!	0.0019	272	74	19	0.257	0.07	HP:0011675	hp	57	Arrhythmia	2	SCN4A,TBX5,RYR2,DSC2,CACNA1S,RIT1,CPT2,RET,ABCC9,KCNJ5,SLC25A20,PLN,KCNJ2,RBM20,DSG2,CACNA1C,TTN,CACNB2,GTF2I
1	!	0.00126	86	74	11	0.149	0.128	HP:0001649	hp	57	Tachycardia	3	TBX5,RYR2,RET,ABCC9,KCNJ5,SLC25A20,PLN,KCNJ2,DSG2,CACNA1C,CACNB2
1	!	0.00548	48	74	8	0.108	0.167	HP:0005115	hp	57	Supraventricular arrhythmia	3	TBX5,RYR2,ABCC9,KCNJ5,PLN,KCNJ2,CACNA1C,CACNB2
1	!	0.00465	47	74	8	0.108	0.17	HP:0004755	hp	57	Supraventricular tachycardia	4	TBX5,RYR2,ABCC9,KCNJ5,PLN,KCNJ2,CACNA1C,CACNB2
1	!	0.00329	45	74	8	0.108	0.178	HP:0001692	hp	57	Primary atrial arrhythmia	5	TBX5,RYR2,ABCC9,KCNJ5,PLN,KCNJ2,CACNA1C,CACNB2
1	!	0.00229	43	74	8	0.108	0.186	HP:0005110	hp	57	Atrial fibrillation	6	TBX5,RYR2,ABCC9,KCNJ5,PLN,KCNJ2,CACNA1C,CACNB2
1	!	0.0379	10	74	4	0.054	0.4	HP:0004757	hp	57	Paroxysmal atrial fibrillation	7	TBX5,ABCC9,KCNJ5,KCNJ2
1	!	0.0118	53	74	8	0.108	0.151	HP:0004308	hp	57	Ventricular arrhythmia	3	RYR2,DSC2,CACNA1S,SLC25A20,PLN,KCNJ2,DSG2,CACNA1C
1	!	0.037	138	129	9	0.07	0.065	KEGG:04371	keg	41	Apelin signaling pathway	1	AKT2,ADCY9,RYR2,ADCY6,PPARGC1A,MEF2A,MYLK3,MYLK4,PRKCE
1	!	0.00386	183	129	12	0.093	0.066	KEGG:04020	keg	66	Calcium signaling pathway	1	ADCY9,RYR2,CACNA1H,PHKG1,CACNA1S,MYLK3,PLN,MYLK4,ADRA1A,ADRA1B,CACNA1C,ERBB4
1	!	0.000142	157	129	13	0.101	0.083	KEGG:04921	keg	56	Oxytocin signaling pathway	1	ADCY9,RYR2,ADCY6,RGS2,CACNA1S,KCNJ3,MYLK3,KCNJ5,CACNA2D1,KCNJ2,MYLK4,CACNA1C,CACNB2
1	!	3.67e-05	117	129	12	0.093	0.103	KEGG:01200	keg	68	Carbon metabolism	1	CS,ALDH6A1,OGDHL,SUCLA2,MUT,HADHA,ACSS1,ALDOB,ME3,GOT2,GPT2,PFKM
1	!	0.0025	75	129	8	0.062	0.107	KEGG:05412	keg	28	Arrhythmogenic right ventricular cardiomyopathy (ARVC)	1	RYR2,DSC2,CACNA1S,CTNNA1,CACNA2D1,DSG2,CACNA1C,CACNB2
1	!	0.0224	129	129	9	0.07	0.07	KEGG:04270	keg	81	Vascular smooth muscle contraction	1	ADCY9,ADCY6,CACNA1S,MYLK3,MYLK4,PRKCE,ADRA1A,ADRA1B,CACNA1C
1	!	0.0475	114	129	8	0.062	0.07	KEGG:04725	keg	59	Cholinergic synapse	1	AKT2,ADCY9,ADCY6,CACNA1S,KCNJ3,PIK3R1,KCNJ2,CACNA1C
1	!	0.00115	49	129	7	0.054	0.143	KEGG:00071	keg	74	Fatty acid degradation	1	ACSL6,HADHA,ALDH9A1,HADH,CPT2,ACADSB,ACAA2
1	!	0.000794	31	129	6	0.047	0.194	KEGG:00640	keg	1	Propanoate metabolism	1	ALDH6A1,SUCLA2,MUT,HADHA,ACSS1,ACACB
1	!	0.0165	52	129	6	0.047	0.115	KEGG:01212	keg	80	Fatty acid metabolism	1	ACSL6,HADHA,HADH,CPT2,ACADSB,ACAA2
1	!	0.0362	199	129	11	0.085	0.055	KEGG:04024	keg	72	cAMP signaling pathway	1	AKT2,ADCY9,RYR2,ADCY6,CACNA1S,PDE4A,PLN,PIK3R1,MAPK10,CACNA1C,CNGB3
1	!	1.4e-06	55	129	10	0.078	0.182	KEGG:00280	keg	13	Valine, leucine and isoleucine degradation	1	ALDH6A1,MCCC2,MUT,HADHA,ALDH9A1,IVD,HADH,ACADSB,ACAD8,ACAA2
1	!	8.56e-06	169	129	15	0.116	0.089	KEGG:04022	keg	40	cGMP-PKG signaling pathway	1	AKT2,ADCY9,ADCY6,RGS2,CACNA1S,MEF2A,MYLK3,PLN,MYLK4,PRKCE,ADRA1A,ADRA1B,CACNA1C,GTF2I,PDE2A
1	!	0.05	88	129	7	0.054	0.08	KEGG:04925	keg	33	Aldosterone synthesis and secretion	1	ADCY9,ADCY6,CACNA1H,CACNA1S,PRKCE,CACNA1C,PDE2A
1	!	0.00257	148	129	11	0.085	0.074	KEGG:04261	keg	43	Adrenergic signaling in cardiomyocytes	1	AKT2,ADCY9,RYR2,ADCY6,CACNA1S,PLN,CACNA2D1,ADRA1A,ADRA1B,CACNA1C,CACNB2
1	!	0.00145	91	129	9	0.07	0.099	KEGG:05414	keg	78	Dilated cardiomyopathy	1	ADCY9,RYR2,ADCY6,CACNA1S,PLN,CACNA2D1,CACNA1C,TTN,CACNB2
1	!	0.00244	9948	258	161	0.624	0.016	TF:M00189_0	tf	11	Factor: AP-2; motif: MKCCCSCNGGCG; match class: 0	1	OCRL,AGPAT3,LTBP1,SLC25A42,RPL3L,AKT2,CS,SLC4A3,SNAI3,SLC38A3,SLC41A1,TBX5,CHD3,SLC25A22,ACSL6,TMX1,DPF3,RYR2,CXCL14,AGTPBP1,DAPK1,TPPP,MCCC2,ANK,GRHL2,MGRN1,ADCY6,CELSR3,SLC22A3,THBS2,EMILIN2,CACNA1H,CELF4,AQP4,SYT7,ZFAND5,GFRA1,KCNIP2,ATP5A1,NNT,PHKG1,HADHA,ADHFE1,ADAM23,EPHA4,CACNA1S,EFCAB2,CENPF,CRAT,TTC17,LRP4,STARD7,ACSS1,P2RY1,HADH,RIT1,PTPRD,AQP7,SORCS2,ABLIM2,PCDH7,PPARGC1A,ANTXR2,GBAS,E…
1	!	7.58e-05	4947	258	100	0.388	0.02	TF:M00189_1	tf	11	Factor: AP-2; motif: MKCCCSCNGGCG; match class: 1	2	LTBP1,AKT2,SLC4A3,SLC38A3,SLC25A22,TMX1,AGTPBP1,DAPK1,TPPP,ANK,GRHL2,ADCY6,CELSR3,SLC22A3,EMILIN2,CACNA1H,CELF4,SYT7,ZFAND5,KCNIP2,HADHA,ADAM23,EPHA4,CACNA1S,EFCAB2,TTC17,LRP4,PTPRD,SORCS2,PCDH7,PPARGC1A,ANTXR2,GBAS,MEF2A,ACADSB,FGF16,NR3C2,GPT2,SMARCA5,MMP15,PDE4A,NEO1,FLCN,ARHGEF17,RASGRP2,PFKM,TBC1D4,AGL,PANK1,COBLL1,RIMS4,KY,ALDH5A1,SIAH2,ACAA2,RALGAPA2,SLC20A2,JARID2,WHRN,CPEB3,NHSL1,TBC1D16…
1	!	9.8e-05	13067	258	202	0.783	0.015	TF:M02089_0	tf	47	Factor: E2F-3; motif: GGCGGGN; match class: 0	1	SCN4A,OCRL,AGPAT3,LTBP1,SLC25A42,PLIN4,GSTM7,AKT2,CORIN,USP40,ADCY9,CS,SLC4A3,SNAI3,SOD2,SLC38A3,SLC41A1,CHD3,SFRP5,SLC25A22,TCP11L2,ALDH1L2,SLC36A2,ACSL6,MAP2K6,TMX1,DPF3,ENTPD5,ALDH6A1,RYR2,CXCL14,AGTPBP1,DAPK1,TPPP,OGDHL,SUCLA2,ANK,GRHL2,MGRN1,MRPL39,ADCY6,CELSR3,SLC22A3,THBS2,EMILIN2,CACNA1H,ANKS1,CELF4,DSC2,AQP4,SYT7,ZFAND5,GFRA1,KCNIP2,APEX2,PFKFB1,ATP5A1,NNT,TMEM47,HADHA,ADHFE1,ADAM23,EPHA…
1	!	6.47e-05	8541	258	149	0.578	0.017	TF:M02089_1	tf	47	Factor: E2F-3; motif: GGCGGGN; match class: 1	2	OCRL,AGPAT3,SLC25A42,AKT2,CORIN,CS,SLC4A3,SNAI3,SOD2,SLC38A3,SLC41A1,CHD3,SFRP5,SLC25A22,TCP11L2,ALDH1L2,ACSL6,TMX1,DPF3,ENTPD5,RYR2,AGTPBP1,DAPK1,SUCLA2,ANK,MGRN1,ADCY6,CELSR3,SLC22A3,THBS2,EMILIN2,CACNA1H,ANKS1,CELF4,DSC2,SYT7,ZFAND5,GFRA1,KCNIP2,ATP5A1,NNT,TMEM47,HADHA,ADHFE1,ADAM23,EPHA4,CACNA1S,EFCAB2,CENPF,TTC17,SORD,LRP4,STARD7,HADH,RIT1,PTPRD,CPT2,ABLIM2,PCDH7,TGFBR3,ANTXR2,GBAS,RET,ERC1,…
1	!	0.0231	8190	258	135	0.523	0.016	TF:M05547_0	tf	2	Factor: ZAC; motif: KGGGCCR; match class: 0	1	SCN4A,OCRL,AGPAT3,SLC25A42,RPL3L,GSTM7,CORIN,ADCY9,CS,SNAI3,SLC38A3,ABR,TBX5,CHD3,SLC25A22,TCP11L2,ALDH1L2,ACSL6,MYOCD,DPF3,RYR2,DAPK1,ANK,GRHL2,ADCY6,CELSR3,EMILIN2,CACNA1H,CELF4,SYT7,ZFAND5,KCNIP2,FYCO1,APEX2,PFKFB1,ADHFE1,ADAM23,EPHA4,RGS2,EFCAB2,CENPF,ALDH9A1,CRAT,TTC17,SORD,LRP4,IVD,ACSS1,SIKE1,LRRC39,DECR1,PTPRD,AQP7,PCDH7,GBAS,RET,MEF2A,FGF16,NR3C2,GOT2,GPT2,SMARCA5,MMP15,KCNJ5,NEO1,SLC25A…
1	!	0.0267	7213	258	122	0.473	0.017	TF:M01199_0	tf	54	Factor: RNF96; motif: BCCCGCRGCC; match class: 0	1	OCRL,AGPAT3,PLIN4,AKT2,USP40,SLC4A3,SOD2,TBX5,CHD3,SFRP5,TCP11L2,ALDH1L2,ACSL6,DPF3,ENTPD5,RYR2,AGTPBP1,DAPK1,SUCLA2,ANK,GRHL2,MGRN1,MRPL39,CELSR3,SLC22A3,EMILIN2,CACNA1H,CELF4,SYT7,ZFAND5,ATP5A1,NNT,TMEM47,HADHA,ADAM23,RGS2,CACNA1S,CENPF,CRAT,TTC17,LRP4,STARD7,ACSS1,HADH,PTPRD,AQP7,SORCS2,PCDH7,PPARGC1A,TGFBR3,RET,MEF2A,FGF16,NR3C2,SMARCA5,NEO1,ARHGEF17,RASGRP2,PFKM,TBC1D4,AGL,PANK1,HDLBP,COBLL1…
1	!	0.0249	12290	258	185	0.717	0.015	TF:M02874_1	tf	75	Factor: IRF6; motif: NNNACTCYCGGKNNN; match class: 1	1	DBH,SCN4A,OCRL,LTBP1,SLC25A42,RPL3L,SNAI3,RBFOX1,SLC38A3,SLC41A1,ABR,TBX5,CHD3,SFRP5,SLC25A22,ALDH1L2,SLC36A2,ACSL6,MYOCD,TMX1,DPF3,ENTPD5,ALDH6A1,CXCL14,DAPK1,TPPP,MCCC2,OGDHL,SUCLA2,ANK,GRHL2,MRPL39,ADCY6,CELSR3,MUT,EMILIN2,CACNA1H,ANKS1,CELF4,DSC2,SYT7,ZFAND5,GFRA1,KCNIP2,FYCO1,ATP5A1,NNT,TMEM47,HADHA,ADHFE1,ADAM23,EPHA4,CACNA1S,EFCAB2,ALDH9A1,KCNJ3,CRAT,TTC17,SORD,LRP4,IVD,STARD7,ACSS1,LRRC39…
1	!	0.00966	16639	258	233	0.903	0.014	TF:M00333_0	tf	46	Factor: ZF5; motif: NRNGNGCGCGCWN; match class: 0	1	SCN4A,OCRL,AGPAT3,LTBP1,SLC25A42,RPL3L,GSTM7,AKT2,CORIN,USP40,CS,SLC4A3,SNAI3,SOD2,RBFOX1,SLC38A3,SLC41A1,TBX5,CHD3,SFRP5,SLC25A22,TCP11L2,ALDH1L2,SLC36A2,ACSL6,MYOCD,MAP2K6,TMX1,DPF3,ENTPD5,ALDH6A1,RYR2,CXCL14,AGTPBP1,DAPK1,TPPP,MCCC2,OGDHL,SUCLA2,ANK,GRHL2,ANGPT1,MGRN1,MRPL39,ADCY6,CELSR3,SLC22A3,MUT,EMILIN2,CACNA1H,ANKS1,CELF4,DSC2,AQP4,SYT7,ZFAND5,GFRA1,KCNIP2,FYCO1,ATP5A1,NNT,TMEM47,HADHA,AD…
1	!	0.000198	13800	258	209	0.81	0.015	TF:M00333_1	tf	46	Factor: ZF5; motif: NRNGNGCGCGCWN; match class: 1	2	OCRL,AGPAT3,LTBP1,SLC25A42,GSTM7,AKT2,CORIN,USP40,CS,SLC4A3,SNAI3,SOD2,RBFOX1,SLC38A3,SLC41A1,TBX5,CHD3,SFRP5,SLC25A22,TCP11L2,SLC36A2,ACSL6,MYOCD,MAP2K6,TMX1,DPF3,ENTPD5,RYR2,CXCL14,AGTPBP1,DAPK1,TPPP,MCCC2,OGDHL,SUCLA2,ANK,GRHL2,ANGPT1,MGRN1,MRPL39,ADCY6,CELSR3,SLC22A3,MUT,EMILIN2,CACNA1H,ANKS1,CELF4,DSC2,AQP4,SYT7,ZFAND5,GFRA1,KCNIP2,FYCO1,ATP5A1,NNT,TMEM47,HADHA,ADHFE1,ADAM23,EPHA4,RGS2,CACNA…
1	!	9.52e-05	9060	258	155	0.601	0.017	TF:M02036_0	tf	38	Factor: WT1; motif: CGCCCCCNCN; match class: 0	1	OCRL,LTBP1,SLC25A42,GSTM7,AKT2,USP40,SLC4A3,SNAI3,SOD2,SLC38A3,SLC41A1,ABR,TBX5,CHD3,SLC25A22,TCP11L2,ALDH1L2,ACSL6,TMX1,DPF3,ENTPD5,ALDH6A1,RYR2,CXCL14,AGTPBP1,DAPK1,SUCLA2,ANK,MGRN1,MRPL39,ADCY6,CELSR3,SLC22A3,MUT,EMILIN2,CACNA1H,ANKS1,CELF4,DSC2,SYT7,ZFAND5,GFRA1,KCNIP2,FYCO1,APEX2,PFKFB1,TMEM47,EPHA4,CACNA1S,EFCAB2,CENPF,ALDH9A1,CRAT,TTC17,LRP4,ACSS1,HADH,RIT1,DECR1,PTPRD,SORCS2,ABLIM2,PCDH7,…
1	!	0.00107	14195	258	211	0.818	0.015	TF:M03876_0	tf	51	Factor: Kaiso; motif: GCMGGGRGCRGS; match class: 0	1	DBH,SCN4A,OCRL,AGPAT3,LTBP1,SLC25A42,RPL3L,PLIN4,CRHR2,GSTM7,AKT2,CORIN,CS,SLC4A3,SNAI3,SOD2,SLC38A3,SLC41A1,ABR,CHD3,SFRP5,SLC25A22,TCP11L2,ALDH1L2,SLC36A2,ACSL6,MYOCD,MAP2K6,TMX1,DPF3,ALDH6A1,RYR2,CXCL14,AGTPBP1,DAPK1,OGDHL,SUCLA2,ANK,GRHL2,ANGPT1,MGRN1,MRPL39,ADCY6,CELSR3,SLC22A3,THBS2,EMILIN2,CACNA1H,ANKS1,CELF4,AQP4,SYT7,ZFAND5,GFRA1,KCNIP2,FYCO1,APEX2,PFKFB1,ATP5A1,NNT,PHKG1,TMEM47,HADHA,AD…
1	!	0.000156	8959	258	153	0.593	0.017	TF:M03876_1	tf	51	Factor: Kaiso; motif: GCMGGGRGCRGS; match class: 1	2	OCRL,AGPAT3,LTBP1,RPL3L,AKT2,CORIN,SLC4A3,SNAI3,SLC38A3,SLC41A1,CHD3,SLC25A22,TCP11L2,ALDH1L2,SLC36A2,MYOCD,MAP2K6,DPF3,RYR2,CXCL14,AGTPBP1,DAPK1,SUCLA2,ANK,GRHL2,ANGPT1,MGRN1,MRPL39,ADCY6,CELSR3,SLC22A3,EMILIN2,CACNA1H,ANKS1,CELF4,AQP4,ZFAND5,GFRA1,KCNIP2,ATP5A1,NNT,TMEM47,ADAM23,EPHA4,RGS2,CACNA1S,KCNJ3,CRAT,TTC17,SORD,LRP4,STARD7,P2RY1,SIKE1,HADH,DECR1,AQP7,SORCS2,ABLIM2,PCDH7,PPARGC1A,TGFBR3,…
1	!	0.00144	10703	258	171	0.663	0.016	TF:M07395_0	tf	25	Factor: Sp1; motif: NGGGGCGGGGN; match class: 0	1	OCRL,AGPAT3,LTBP1,SLC25A42,AKT2,CORIN,USP40,ADCY9,CS,SLC4A3,SNAI3,SOD2,SLC38A3,SLC41A1,CHD3,SFRP5,SLC25A22,TCP11L2,ALDH1L2,ACSL6,DPF3,ENTPD5,ALDH6A1,RYR2,CXCL14,AGTPBP1,DAPK1,TPPP,OGDHL,SUCLA2,ANK,ANGPT1,MGRN1,ADCY6,CELSR3,THBS2,EMILIN2,CACNA1H,ANKS1,CELF4,DSC2,AQP4,SYT7,ZFAND5,GFRA1,KCNIP2,ATP5A1,NNT,TMEM47,HADHA,ADHFE1,EPHA4,RGS2,CACNA1S,EFCAB2,CENPF,CRAT,TTC17,SORD,LRP4,STARD7,ACSS1,HADH,RIT1,…
1	!	0.000168	4207	258	88	0.341	0.021	TF:M02742_0	tf	58	Factor: E2F-2; motif: NNNANGGCGCGCNNN; match class: 0	1	GSTM7,CORIN,CS,SOD2,ACSL6,DPF3,ENTPD5,RYR2,AGTPBP1,DAPK1,TPPP,ANK,ANGPT1,SLC22A3,MUT,ANKS1,CELF4,DSC2,GFRA1,FYCO1,TMEM47,ADHFE1,ADAM23,EPHA4,CACNA1S,KCNJ3,TTC17,LRP4,IVD,STARD7,P2RY1,PCDH7,PPARGC1A,TGFBR3,ERC1,FGF16,GLT28D2,NR3C2,SMARCA5,MMP15,PDE4A,NEO1,ARHGEF17,PANK1,HDLBP,FHOD3,RIMS4,SIAH2,CTNNA1,JARID2,CNST,SPSB1,CACNA2D1,PIK3R1,DENND4B,GM15800,LRRTM3,A530016L24RIK,RBM20,DSG2,ADRA1A,CCBE1,SMC…
1	!	0.0169	1409	258	37	0.143	0.026	TF:M02742_1	tf	58	Factor: E2F-2; motif: NNNANGGCGCGCNNN; match class: 1	2	CORIN,ACSL6,DAPK1,TPPP,SLC22A3,CELF4,DSC2,GFRA1,FYCO1,IVD,PCDH7,PPARGC1A,TGFBR3,SMARCA5,MMP15,PDE4A,ARHGEF17,HDLBP,FHOD3,RIMS4,CTNNA1,CACNA2D1,PIK3R1,LRRTM3,A530016L24RIK,DSG2,ADRA1A,FLRT1,DIP2C,IGF2,LONRF2,ARHGAP20,MED12L,CACNB2,KCNC3,ACOT1,FAM174B
1	!	2.34e-05	9706	258	165	0.64	0.017	TF:M01219_0	tf	62	Factor: SP1:SP3; motif: CCSCCCCCYCC; match class: 0	1	OCRL,LTBP1,SLC25A42,PLIN4,CRHR2,AKT2,CORIN,USP40,CS,SLC4A3,SOD2,SLC38A3,SLC41A1,ABR,TBX5,CHD3,SFRP5,SLC25A22,TCP11L2,ALDH1L2,SLC36A2,ACSL6,MAP2K6,TMX1,DPF3,ENTPD5,ALDH6A1,RYR2,CXCL14,AGTPBP1,OGDHL,GRHL2,ANGPT1,MGRN1,ADCY6,CELSR3,SLC22A3,THBS2,EMILIN2,CACNA1H,ANKS1,CELF4,DSC2,AQP4,SYT7,ZFAND5,KCNIP2,APEX2,PFKFB1,PHKG1,ADHFE1,ADAM23,EPHA4,RGS2,CACNA1S,EFCAB2,CRAT,TTC17,SORD,LRP4,HADH,DECR1,PTPRD,CP…
1	!	1.44e-06	12965	258	206	0.798	0.016	TF:M02090_0	tf	26	Factor: E2F-4; motif: GCGGGAAANA; match class: 0	1	SCN4A,OCRL,AGPAT3,LTBP1,SLC25A42,PLIN4,CRHR2,AKT2,CORIN,CS,SLC4A3,SNAI3,SLC38A3,SLC41A1,CHD3,SFRP5,SLC25A22,TCP11L2,ALDH1L2,SLC36A2,ACSL6,MAP2K6,TMX1,DPF3,ENTPD5,ALDH6A1,RYR2,CXCL14,AGTPBP1,DAPK1,TPPP,OGDHL,SUCLA2,ANK,GRHL2,ANGPT1,MGRN1,ADCY6,CELSR3,SLC22A3,THBS2,MUT,EMILIN2,CACNA1H,ANKS1,CELF4,DSC2,SYT7,ZFAND5,GFRA1,KCNIP2,APEX2,PFKFB1,NNT,PHKG1,TMEM47,HADHA,ADHFE1,ADAM23,EPHA4,RGS2,CACNA1S,CENP…
1	!	9.97e-07	16561	258	241	0.934	0.015	TF:M00716_0	tf	16	Factor: ZF5; motif: GSGCGCGR; match class: 0	1	DBH,SCN4A,OCRL,AGPAT3,LTBP1,SLC25A42,RPL3L,GSTM7,AKT2,CORIN,USP40,ADCY9,CS,SLC4A3,SNAI3,SOD2,RBFOX1,SLC38A3,SLC41A1,ABR,TBX5,CHD3,SFRP5,SLC25A22,TCP11L2,ALDH1L2,SLC36A2,ACSL6,MYOCD,MAP2K6,TMX1,DPF3,ENTPD5,ALDH6A1,RYR2,CXCL14,AGTPBP1,DAPK1,TPPP,MCCC2,OGDHL,SUCLA2,ANK,GRHL2,ANGPT1,MGRN1,MRPL39,ADCY6,CELSR3,SLC22A3,THBS2,MUT,EMILIN2,CACNA1H,ANKS1,CELF4,DSC2,SYT7,ZFAND5,GFRA1,KCNIP2,FYCO1,APEX2,PFKFB…
1	!	3.46e-09	13833	258	221	0.857	0.016	TF:M00716_1	tf	16	Factor: ZF5; motif: GSGCGCGR; match class: 1	2	DBH,SCN4A,OCRL,AGPAT3,LTBP1,SLC25A42,GSTM7,AKT2,CORIN,USP40,CS,SLC4A3,SNAI3,SOD2,RBFOX1,SLC38A3,SLC41A1,ABR,TBX5,CHD3,SFRP5,SLC25A22,TCP11L2,ALDH1L2,SLC36A2,ACSL6,MYOCD,MAP2K6,TMX1,DPF3,ENTPD5,ALDH6A1,RYR2,CXCL14,AGTPBP1,DAPK1,TPPP,MCCC2,OGDHL,SUCLA2,ANK,GRHL2,MGRN1,MRPL39,ADCY6,CELSR3,SLC22A3,MUT,EMILIN2,CACNA1H,ANKS1,CELF4,DSC2,SYT7,ZFAND5,GFRA1,KCNIP2,APEX2,PFKFB1,ATP5A1,NNT,TMEM47,HADHA,ADHFE…
1	!	0.0226	8577	258	140	0.543	0.016	TF:M05494_0	tf	69	Factor: Egr-2; motif: GCGTGGGCGG; match class: 0	1	OCRL,AGPAT3,USP40,SLC4A3,SNAI3,SLC38A3,SLC41A1,CHD3,ALDH1L2,MYOCD,ENTPD5,RYR2,CXCL14,AGTPBP1,OGDHL,SUCLA2,GRHL2,MGRN1,MRPL39,ADCY6,CELSR3,SLC22A3,MUT,EMILIN2,CACNA1H,ANKS1,CELF4,DSC2,SYT7,ZFAND5,GFRA1,NNT,HADHA,RGS2,CACNA1S,EFCAB2,CENPF,LRP4,IVD,STARD7,ACSS1,P2RY1,SIKE1,LRRC39,HADH,RIT1,PTPRD,CPT2,TGFBR3,ANTXR2,ERC1,ABCC9,MEF2A,FGF16,GLT28D2,GOT2,SMARCA5,HERPUD1,PDE4A,NEO1,SLC25A20,ARHGEF17,RASGR…
1	!	0.0374	3666	258	72	0.279	0.02	TF:M05494_1	tf	69	Factor: Egr-2; motif: GCGTGGGCGG; match class: 1	2	AGPAT3,SNAI3,SLC41A1,CHD3,ENTPD5,RYR2,CXCL14,AGTPBP1,GRHL2,MGRN1,MRPL39,ADCY6,CELSR3,CACNA1H,ANKS1,SYT7,ZFAND5,EFCAB2,STARD7,P2RY1,HADH,PTPRD,TGFBR3,MEF2A,FGF16,GOT2,SMARCA5,NEO1,ARHGEF17,RASGRP2,FHOD3,COBLL1,ALDH5A1,SIAH2,ACAA2,APBB1,SLC20A2,CTNNA1,NHSL1,SPSB1,TBC1D16,CACNA2D1,SH3KBP1,PIK3R1,PYURF,GAL3ST3,FLRT1,KCNA1,FBXO10,LINGO3,SOX6,MAGI3,PLXNB1,SHISA6,CHD6,CDS2,HOPX,GTF2I,KCND2,CEP128,ERBB4,…
1	!	0.00274	2956	258	65	0.252	0.022	TF:M01253_0	tf	61	Factor: CNOT3; motif: GGCCGCGSSS; match class: 0	1	AGPAT3,LTBP1,SNAI3,RYR2,CXCL14,SUCLA2,ANK,GRHL2,MRPL39,CELSR3,SLC22A3,CACNA1H,SYT7,ZFAND5,ADAM23,EPHA4,CRAT,TTC17,PTPRD,SORCS2,PCDH7,TGFBR3,ERC1,MEF2A,NR3C2,SMARCA5,NEO1,ARHGEF17,PANK1,FHOD3,KY,ACAA2,APBB1,CTNNA1,CPEB3,NHSL1,SPSB1,CACNA2D1,PITPNC1,ADAM22,DSTYK,GM15800,PRKCE,FBXO10,DIP2C,LONRF2,LRRC15,MAGI3,NEBL,MED12L,FRY,CHD6,GTF2I,PLEKHH1,KCND2,DOT1L,ERBB4,KCNC3,PAQR9,PDE7A,ACOT1,PRDM11,AMD1,CC…
1	!	1.71e-06	18062	258	252	0.977	0.014	TF:M04662_0	tf	4	Factor: FOXN4; motif: NNWANNCGWMCGCGTCNNNNMT; match class: 0	1	DBH,SCN4A,OCRL,AGPAT3,LTBP1,SLC25A42,PLIN4,CRHR2,AKT2,CORIN,USP40,ADCY9,CS,SLC4A3,SNAI3,SOD2,RBFOX1,SLC38A3,SLC41A1,ABR,TBX5,CHD3,SFRP5,SLC25A22,TCP11L2,ALDH1L2,SLC36A2,ACSL6,MYOCD,MAP2K6,TMX1,DPF3,ENTPD5,ALDH6A1,RYR2,CXCL14,AGTPBP1,DAPK1,TPPP,MCCC2,OGDHL,SUCLA2,ANK,GRHL2,ANGPT1,MGRN1,MRPL39,ADCY6,CELSR3,SLC22A3,THBS2,MUT,EMILIN2,CACNA1H,ANKS1,CELF4,DSC2,AQP4,SYT7,ZFAND5,GFRA1,KCNIP2,FYCO1,APEX2,…
1	!	1.44e-08	15584	258	236	0.915	0.015	TF:M04662_1	tf	4	Factor: FOXN4; motif: NNWANNCGWMCGCGTCNNNNMT; match class: 1	2	DBH,SCN4A,OCRL,AGPAT3,LTBP1,SLC25A42,CRHR2,AKT2,CORIN,USP40,ADCY9,CS,SLC4A3,SNAI3,SOD2,RBFOX1,SLC38A3,SLC41A1,TBX5,CHD3,SFRP5,SLC25A22,TCP11L2,ALDH1L2,SLC36A2,MYOCD,MAP2K6,TMX1,DPF3,ENTPD5,ALDH6A1,RYR2,CXCL14,AGTPBP1,DAPK1,TPPP,MCCC2,OGDHL,SUCLA2,ANK,GRHL2,ANGPT1,MGRN1,MRPL39,ADCY6,CELSR3,SLC22A3,THBS2,MUT,EMILIN2,CACNA1H,ANKS1,CELF4,DSC2,AQP4,SYT7,ZFAND5,GFRA1,KCNIP2,FYCO1,APEX2,PFKFB1,ATP5A1,NN…
1	!	2.26e-07	9624	258	170	0.659	0.018	TF:M01104_0	tf	49	Factor: MOVO-B; motif: GNGGGGG; match class: 0	1	OCRL,AGPAT3,LTBP1,PLIN4,AKT2,CORIN,USP40,SLC4A3,SNAI3,SLC38A3,SLC41A1,TBX5,CHD3,SFRP5,SLC25A22,TCP11L2,ALDH1L2,ACSL6,DPF3,ENTPD5,ALDH6A1,RYR2,CXCL14,AGTPBP1,DAPK1,TPPP,MCCC2,SUCLA2,ANK,MGRN1,MRPL39,ADCY6,CELSR3,SLC22A3,THBS2,EMILIN2,CACNA1H,ANKS1,CELF4,DSC2,SYT7,ZFAND5,GFRA1,KCNIP2,ATP5A1,TMEM47,ADHFE1,ADAM23,EPHA4,CACNA1S,EFCAB2,CENPF,KCNJ3,CRAT,TTC17,SORD,LRP4,STARD7,ACSS1,RIT1,PTPRD,CPT2,PCDH7…
1	!	4.7e-06	4699	258	100	0.388	0.021	TF:M01104_1	tf	49	Factor: MOVO-B; motif: GNGGGGG; match class: 1	2	OCRL,AGPAT3,LTBP1,AKT2,CORIN,SLC41A1,CHD3,SFRP5,TCP11L2,ALDH1L2,ACSL6,DPF3,RYR2,TPPP,SUCLA2,ANK,MGRN1,ADCY6,CELSR3,SLC22A3,CACNA1H,ANKS1,CELF4,SYT7,ZFAND5,ADAM23,EPHA4,CACNA1S,CENPF,LRP4,STARD7,RIT1,PCDH7,PPARGC1A,MEF2A,ACADSB,FGF16,NR3C2,GPT2,SMARCA5,KCNJ5,ARHGEF17,RASGRP2,TBC1D4,AGL,HDLBP,FHOD3,COBLL1,SIAH2,APBB1,CTNNA1,JARID2,CAR14,WHRN,NHSL1,SPSB1,TBC1D16,CACNA2D1,PITPNC1,ADAM22,PPIP5K2,SH3KB…
1	!	0.0209	7255	258	123	0.477	0.017	TF:M08878_0	tf	45	Factor: EGR; motif: CGCCCCCGCNN; match class: 0	1	OCRL,AGPAT3,LTBP1,SLC25A42,AKT2,USP40,SLC4A3,SOD2,ABR,TBX5,CHD3,SLC25A22,TCP11L2,ALDH1L2,ACSL6,DPF3,ALDH6A1,RYR2,AGTPBP1,DAPK1,MGRN1,MRPL39,ADCY6,CELSR3,SLC22A3,EMILIN2,CACNA1H,ANKS1,CELF4,ZFAND5,GFRA1,KCNIP2,FYCO1,APEX2,PFKFB1,TMEM47,HADHA,EPHA4,CACNA1S,EFCAB2,CENPF,ALDH9A1,CRAT,TTC17,ACSS1,P2RY1,HADH,RIT1,DECR1,PCDH7,PPARGC1A,ANTXR2,RET,MEF2A,FGF16,NR3C2,GPT2,SMARCA5,ACAD8,KCNJ5,PDE4A,ARHGEF17,…
1	!	0.00149	7218	258	127	0.492	0.018	TF:M07354_0	tf	30	Factor: Egr-1; motif: GCGGGGGCGG; match class: 0	1	OCRL,LTBP1,SLC25A42,AKT2,USP40,SNAI3,SOD2,SLC38A3,SLC41A1,ABR,TBX5,CHD3,SLC25A22,TCP11L2,ALDH1L2,ACSL6,DPF3,ALDH6A1,RYR2,AGTPBP1,DAPK1,MGRN1,MRPL39,ADCY6,CELSR3,SLC22A3,CACNA1H,ANKS1,CELF4,SYT7,ZFAND5,GFRA1,KCNIP2,FYCO1,APEX2,PFKFB1,TMEM47,HADHA,EPHA4,CACNA1S,EFCAB2,CENPF,ALDH9A1,CRAT,TTC17,LRP4,ACSS1,HADH,RIT1,DECR1,PTPRD,PCDH7,PPARGC1A,TGFBR3,RET,MEF2A,FGF16,NR3C2,GPT2,SMARCA5,ACAD8,KCNJ5,PDE4A…
1	!	0.000343	6822	258	124	0.481	0.018	TF:M01858_0	tf	5	Factor: AP-2beta; motif: GCNNNGGSCNGVGGGN; match class: 0	1	SCN4A,AGPAT3,LTBP1,AKT2,USP40,CS,SLC4A3,SLC38A3,CHD3,SLC25A22,TCP11L2,ALDH1L2,SLC36A2,MAP2K6,ALDH6A1,RYR2,CXCL14,AGTPBP1,DAPK1,ANK,MRPL39,ADCY6,CELSR3,SLC22A3,EMILIN2,CACNA1H,CELF4,DSC2,SYT7,ZFAND5,ATP5A1,NNT,TMEM47,ADAM23,EPHA4,CACNA1S,TTC17,LRP4,ACSS1,HADH,RIT1,AQP7,SORCS2,ABLIM2,PCDH7,TGFBR3,GBAS,RET,MEF2A,FGF16,GLT28D2,GPT2,SMARCA5,MMP15,FLCN,ARHGEF17,RASGRP2,PFKM,TBC1D4,AGL,HDLBP,FHOD3,COBLL…
1	!	0.0301	12752	258	190	0.736	0.015	TF:M02844_1	tf	77	Factor: BCL6B; motif: NNNNCCGCCCCWNNNN; match class: 1	1	SCN4A,OCRL,AGPAT3,LTBP1,SLC25A42,PLIN4,CRHR2,GSTM7,AKT2,CORIN,USP40,ADCY9,SLC4A3,SNAI3,SOD2,RBFOX1,SLC38A3,SLC41A1,ABR,TBX5,CHD3,SFRP5,SLC25A22,TCP11L2,ALDH1L2,SLC36A2,ACSL6,MAP2K6,TMX1,ENTPD5,ALDH6A1,RYR2,CXCL14,AGTPBP1,DAPK1,OGDHL,SUCLA2,ANK,MGRN1,ADCY6,CELSR3,SLC22A3,EMILIN2,CACNA1H,CELF4,DSC2,AQP4,SYT7,ZFAND5,GFRA1,KCNIP2,APEX2,PFKFB1,ATP5A1,NNT,TMEM47,HADHA,ADAM23,EPHA4,CACNA1S,EFCAB2,CENPF,…
1	!	1.67e-06	10581	258	179	0.694	0.017	TF:M02933_0	tf	22	Factor: ZF5; motif: GYCGCGCARNGCNN; match class: 0	1	AGPAT3,LTBP1,SLC25A42,RPL3L,PLIN4,GSTM7,AKT2,CORIN,USP40,CS,SLC4A3,SOD2,RBFOX1,SLC38A3,CHD3,SFRP5,SLC25A22,ACSL6,TMX1,DPF3,ENTPD5,ALDH6A1,RYR2,CXCL14,AGTPBP1,DAPK1,TPPP,MCCC2,SUCLA2,ANK,GRHL2,ANGPT1,MGRN1,MRPL39,ADCY6,CELSR3,SLC22A3,MUT,CACNA1H,ANKS1,CELF4,SYT7,ZFAND5,GFRA1,ATP5A1,TMEM47,ADHFE1,ADAM23,EPHA4,CACNA1S,EFCAB2,CENPF,KCNJ3,CRAT,TTC17,SORD,LRP4,IVD,STARD7,P2RY1,SIKE1,PTPRD,AQP7,SORCS2,A…
1	!	0.000927	6639	258	120	0.465	0.018	TF:M02933_1	tf	22	Factor: ZF5; motif: GYCGCGCARNGCNN; match class: 1	2	AGPAT3,SLC25A42,AKT2,RBFOX1,CHD3,SLC25A22,ACSL6,DPF3,ENTPD5,RYR2,CXCL14,AGTPBP1,DAPK1,MCCC2,ANK,GRHL2,MGRN1,MRPL39,CELSR3,CACNA1H,ANKS1,CELF4,SYT7,ZFAND5,GFRA1,ATP5A1,TMEM47,ADAM23,EPHA4,CACNA1S,CRAT,TTC17,STARD7,P2RY1,SIKE1,PTPRD,SORCS2,ABLIM2,PCDH7,PPARGC1A,TGFBR3,ANTXR2,GBAS,RET,ERC1,MEF2A,ME3,FGF16,GLT28D2,NR3C2,SMARCA5,MMP15,NEO1,FLCN,ARHGEF17,RASGRP2,PFKM,TBC1D4,PANK1,FHOD3,COBLL1,MITF,RIMS…
1	!	0.000674	8192	258	141	0.547	0.017	TF:M03893_0	tf	55	Factor: WT1; motif: GNGGGGGCGGGG; match class: 0	1	OCRL,AGPAT3,SLC25A42,AKT2,USP40,SNAI3,SOD2,SLC38A3,SLC41A1,ABR,TBX5,CHD3,SFRP5,SLC25A22,TCP11L2,ALDH1L2,ACSL6,DPF3,ALDH6A1,RYR2,CXCL14,AGTPBP1,SUCLA2,ANK,MGRN1,CELSR3,SLC22A3,EMILIN2,CACNA1H,ANKS1,CELF4,SYT7,ZFAND5,GFRA1,KCNIP2,FYCO1,APEX2,PFKFB1,NNT,ADHFE1,EPHA4,CACNA1S,EFCAB2,CENPF,TTC17,LRP4,ACSS1,P2RY1,HADH,RIT1,DECR1,PTPRD,CPT2,PCDH7,PPARGC1A,TGFBR3,ANTXR2,RET,ERC1,MEF2A,ME3,FGF16,GLT28D2,NR…
1	!	0.006	7774	258	132	0.512	0.017	TF:M03567_0	tf	19	Factor: Sp2; motif: NYSGCCCCGCCCCCY; match class: 0	1	OCRL,SLC25A42,AKT2,ADCY9,CS,SLC4A3,SNAI3,SOD2,SLC38A3,SLC41A1,SFRP5,SLC25A22,TCP11L2,ALDH1L2,ACSL6,DPF3,ENTPD5,ALDH6A1,AGTPBP1,TPPP,SUCLA2,ANK,MGRN1,EMILIN2,CACNA1H,ANKS1,CELF4,DSC2,AQP4,ZFAND5,GFRA1,KCNIP2,NNT,TMEM47,HADHA,ADHFE1,EPHA4,TTC17,SORD,LRP4,STARD7,ACSS1,HADH,RIT1,PTPRD,CPT2,ABLIM2,PCDH7,ANTXR2,GBAS,RET,ERC1,ME3,GLT28D2,SMARCA5,HERPUD1,ACAD8,KCNJ5,NEO1,SLC25A20,ARHGEF17,RASGRP2,PFKM,HD…
1	!	0.00105	17603	258	244	0.946	0.014	TF:M08995_0	tf	50	Factor: CTCF; motif: NAGGGGGCGCNNKNNNN; match class: 0	1	SCN4A,OCRL,AGPAT3,LTBP1,SLC25A42,RPL3L,PLIN4,CRHR2,GSTM7,AKT2,CORIN,USP40,CS,SLC4A3,SNAI3,SOD2,RBFOX1,SLC38A3,SLC41A1,ABR,TBX5,CHD3,SFRP5,SLC25A22,TCP11L2,ALDH1L2,SLC36A2,ACSL6,MYOCD,MAP2K6,TMX1,DPF3,ENTPD5,ALDH6A1,RYR2,CXCL14,AGTPBP1,DAPK1,TPPP,OGDHL,SUCLA2,ANK,GRHL2,ANGPT1,MGRN1,MRPL39,ADCY6,CELSR3,SLC22A3,THBS2,MUT,EMILIN2,CACNA1H,ANKS1,CELF4,DSC2,AQP4,SYT7,ZFAND5,GFRA1,KCNIP2,FYCO1,APEX2,PFKF…
1	!	0.000608	13750	258	207	0.802	0.015	TF:M08995_1	tf	50	Factor: CTCF; motif: NAGGGGGCGCNNKNNNN; match class: 1	2	OCRL,AGPAT3,LTBP1,SLC25A42,PLIN4,GSTM7,AKT2,CORIN,USP40,CS,SLC4A3,SNAI3,SOD2,RBFOX1,SLC38A3,SLC41A1,ABR,TBX5,CHD3,SFRP5,SLC25A22,TCP11L2,ALDH1L2,SLC36A2,ACSL6,MYOCD,MAP2K6,TMX1,DPF3,ENTPD5,ALDH6A1,RYR2,CXCL14,AGTPBP1,DAPK1,TPPP,SUCLA2,ANK,GRHL2,ANGPT1,MGRN1,ADCY6,CELSR3,SLC22A3,EMILIN2,CACNA1H,ANKS1,CELF4,DSC2,AQP4,SYT7,ZFAND5,GFRA1,KCNIP2,ATP5A1,NNT,PHKG1,TMEM47,ADHFE1,ADAM23,EPHA4,RGS2,CACNA1S,…
1	!	6.79e-08	11289	258	191	0.74	0.017	TF:M00803_0	tf	14	Factor: E2F; motif: GGCGSG; match class: 0	1	DBH,AGPAT3,LTBP1,SLC25A42,AKT2,CORIN,USP40,ADCY9,CS,SLC4A3,SOD2,RBFOX1,SLC41A1,TBX5,CHD3,SFRP5,SLC25A22,TCP11L2,SLC36A2,ACSL6,MYOCD,MAP2K6,TMX1,DPF3,ENTPD5,RYR2,CXCL14,AGTPBP1,DAPK1,TPPP,MCCC2,OGDHL,SUCLA2,ANK,GRHL2,MRPL39,ADCY6,CELSR3,SLC22A3,MUT,EMILIN2,CACNA1H,ANKS1,CELF4,DSC2,SYT7,ZFAND5,GFRA1,KCNIP2,FYCO1,APEX2,PFKFB1,ATP5A1,NNT,TMEM47,ADHFE1,ADAM23,EPHA4,RGS2,CACNA1S,CENPF,ALDH9A1,KCNJ3,CRA…
1	!	2.97e-05	7834	258	141	0.547	0.018	TF:M00803_1	tf	14	Factor: E2F; motif: GGCGSG; match class: 1	2	AGPAT3,LTBP1,SLC25A42,CORIN,USP40,CS,SLC4A3,SOD2,CHD3,SFRP5,SLC25A22,TCP11L2,ACSL6,DPF3,ENTPD5,RYR2,AGTPBP1,DAPK1,TPPP,MCCC2,ANK,GRHL2,MRPL39,ADCY6,CELSR3,SLC22A3,MUT,CACNA1H,ANKS1,CELF4,SYT7,ZFAND5,GFRA1,APEX2,PFKFB1,ATP5A1,TMEM47,ADHFE1,ADAM23,EPHA4,RGS2,CACNA1S,KCNJ3,TTC17,LRP4,STARD7,P2RY1,SIKE1,PTPRD,ABLIM2,PCDH7,PPARGC1A,TGFBR3,ANTXR2,GBAS,RET,ERC1,MEF2A,ME3,FGF16,NR3C2,GOT2,SMARCA5,HERPUD1…
1	!	0.000157	18311	258	251	0.973	0.014	TF:M01240_0	tf	10	Factor: BEN; motif: CAGCGRNV; match class: 0	1	DBH,SCN4A,OCRL,AGPAT3,LTBP1,SLC25A42,RPL3L,PLIN4,CRHR2,GSTM7,AKT2,CORIN,USP40,ADCY9,CS,SLC4A3,SNAI3,SOD2,RBFOX1,SLC38A3,SLC41A1,ABR,TBX5,CHD3,SFRP5,SLC25A22,TCP11L2,ALDH1L2,SLC36A2,ACSL6,MYOCD,MAP2K6,TMX1,DPF3,ENTPD5,ALDH6A1,RYR2,CXCL14,AGTPBP1,DAPK1,TPPP,MCCC2,OGDHL,SUCLA2,ANK,GRHL2,ANGPT1,MGRN1,MRPL39,ADCY6,CELSR3,SLC22A3,THBS2,MUT,EMILIN2,CACNA1H,ANKS1,CELF4,DSC2,AQP4,SYT7,ZFAND5,GFRA1,KCNIP2,…
1	!	0.000184	15554	258	227	0.88	0.015	TF:M01240_1	tf	10	Factor: BEN; motif: CAGCGRNV; match class: 1	2	DBH,SCN4A,OCRL,AGPAT3,LTBP1,SLC25A42,RPL3L,PLIN4,CRHR2,GSTM7,AKT2,CORIN,USP40,ADCY9,CS,SLC4A3,SNAI3,SOD2,RBFOX1,SLC38A3,ABR,TBX5,CHD3,SFRP5,SLC25A22,TCP11L2,ALDH1L2,SLC36A2,ACSL6,MYOCD,DPF3,ALDH6A1,RYR2,CXCL14,AGTPBP1,DAPK1,TPPP,MCCC2,OGDHL,SUCLA2,ANK,GRHL2,ANGPT1,MGRN1,ADCY6,CELSR3,SLC22A3,THBS2,MUT,EMILIN2,CACNA1H,ANKS1,CELF4,AQP4,SYT7,ZFAND5,GFRA1,KCNIP2,FYCO1,ATP5A1,NNT,PHKG1,TMEM47,HADHA,ADH…
1	!	6.11e-05	10814	258	177	0.686	0.016	TF:M00932_0	tf	31	Factor: Sp1; motif: NNGGGGCGGGGNN; match class: 0	1	OCRL,AGPAT3,LTBP1,SLC25A42,RPL3L,AKT2,CORIN,USP40,ADCY9,CS,SLC4A3,SNAI3,SOD2,SLC38A3,SLC41A1,TBX5,CHD3,SFRP5,SLC25A22,TCP11L2,ALDH1L2,ACSL6,DPF3,ENTPD5,ALDH6A1,RYR2,CXCL14,AGTPBP1,DAPK1,TPPP,OGDHL,SUCLA2,ANK,MGRN1,ADCY6,CELSR3,THBS2,EMILIN2,CACNA1H,ANKS1,CELF4,DSC2,AQP4,SYT7,ZFAND5,GFRA1,KCNIP2,APEX2,PFKFB1,ATP5A1,NNT,TMEM47,HADHA,ADHFE1,EPHA4,RGS2,CACNA1S,EFCAB2,CENPF,CRAT,TTC17,SORD,LRP4,IVD,ST…
1	!	0.00237	5798	258	107	0.415	0.018	TF:M00932_1	tf	31	Factor: Sp1; motif: NNGGGGCGGGGNN; match class: 1	2	SLC25A42,AKT2,SLC4A3,SNAI3,SLC38A3,SLC41A1,CHD3,SFRP5,SLC25A22,TCP11L2,ALDH1L2,ACSL6,DPF3,ALDH6A1,AGTPBP1,TPPP,SUCLA2,ANK,MGRN1,THBS2,EMILIN2,CACNA1H,ANKS1,CELF4,DSC2,ZFAND5,GFRA1,NNT,TMEM47,EPHA4,EFCAB2,LRP4,ACSS1,HADH,RIT1,PTPRD,CPT2,ABLIM2,PCDH7,ANTXR2,GBAS,RET,ERC1,MEF2A,ACADSB,GLT28D2,NR3C2,GPT2,SMARCA5,PDE4A,NEO1,SLC25A20,ARHGEF17,RASGRP2,PFKM,PANK1,HDLBP,FHOD3,COBLL1,RIMS4,SIAH2,ACAA2,APBB…
1	!	0.044	7359	258	123	0.477	0.017	TF:M01598_0	tf	44	Factor: ZBED6; motif: NRRGCTCGCCNN; match class: 0	1	LTBP1,GSTM7,CORIN,CS,SLC4A3,SNAI3,SOD2,RBFOX1,SLC38A3,SLC41A1,TBX5,CHD3,SLC25A22,TMX1,ALDH6A1,RYR2,CXCL14,AGTPBP1,DAPK1,MCCC2,SUCLA2,ANK,GRHL2,MRPL39,SLC22A3,CACNA1H,ANKS1,CELF4,SYT7,ZFAND5,KCNIP2,ATP5A1,HADHA,ADHFE1,EPHA4,RGS2,CACNA1S,CENPF,KCNJ3,CRAT,P2RY1,RIT1,PTPRD,AQP7,PCDH7,PPARGC1A,ANTXR2,GBAS,RET,ERC1,MEF2A,ME3,ACADSB,STARD8,FGF16,GLT28D2,DLC1,NR3C2,SMARCA5,HERPUD1,MMP15,PDE4A,NEO1,FLCN,A…
1	!	0.0132	712	258	24	0.093	0.034	TF:M07617_1	tf	35	Factor: Sp4; motif: SCCCCKCCCCCSN; match class: 1	1	SLC25A42,ALDH1L2,SUCLA2,MGRN1,CACNA1H,ZFAND5,GLT28D2,NEO1,RASGRP2,FHOD3,SIAH2,APBB1,SLC20A2,JARID2,WHRN,PIK3R1,PYURF,GAL3ST3,FLRT1,FBXO10,LRRC15,MAGI3,CHD6,KCNC3
1	!	0.044	15735	258	222	0.86	0.014	TF:M00143_0	tf	12	Factor: Pax-5; motif: BCNNNRNGCANBGNTGNRTAGCSGCHNB; match class: 0	1	DBH,SCN4A,AGPAT3,LTBP1,SLC25A42,PLIN4,CRHR2,GSTM7,CORIN,USP40,ADCY9,CS,SLC4A3,SNAI3,RBFOX1,SLC38A3,ABR,TBX5,CHD3,SFRP5,SLC25A22,TCP11L2,ALDH1L2,ACSL6,MYOCD,MAP2K6,TMX1,DPF3,ENTPD5,ALDH6A1,RYR2,CXCL14,DAPK1,TPPP,MCCC2,OGDHL,SUCLA2,ANK,GRHL2,ANGPT1,MGRN1,ADCY6,CELSR3,SLC22A3,THBS2,MUT,EMILIN2,CACNA1H,ANKS1,CELF4,DSC2,AQP4,SYT7,ZFAND5,GFRA1,KCNIP2,FYCO1,APEX2,PFKFB1,ATP5A1,NNT,PHKG1,TMEM47,HADHA,ADH…
1	!	0.00152	10049	258	163	0.632	0.016	TF:M01303_0	tf	29	Factor: SP1; motif: GGGGYGGGGNS; match class: 0	1	SCN4A,OCRL,SLC25A42,RPL3L,CRHR2,GSTM7,AKT2,ADCY9,SLC4A3,SNAI3,SOD2,SLC38A3,SLC41A1,ABR,TBX5,CHD3,SFRP5,SLC25A22,TCP11L2,ALDH1L2,ACSL6,MYOCD,MAP2K6,ENTPD5,ALDH6A1,RYR2,CXCL14,AGTPBP1,DAPK1,OGDHL,SUCLA2,MGRN1,MRPL39,ADCY6,CELSR3,EMILIN2,CACNA1H,ANKS1,CELF4,DSC2,AQP4,SYT7,ZFAND5,GFRA1,KCNIP2,APEX2,PFKFB1,NNT,TMEM47,HADHA,ADAM23,EPHA4,RGS2,CACNA1S,CENPF,KCNJ3,TTC17,SORD,LRP4,STARD7,ACSS1,HADH,PTPRD,A…
1	!	0.000464	10308	258	168	0.651	0.016	TF:M00931_0	tf	7	Factor: Sp1; motif: GGGGCGGGGC; match class: 0	1	OCRL,AGPAT3,SLC25A42,AKT2,CORIN,USP40,ADCY9,CS,SLC4A3,SNAI3,SOD2,SLC38A3,SLC41A1,SFRP5,SLC25A22,TCP11L2,ALDH1L2,ACSL6,DPF3,ENTPD5,ALDH6A1,RYR2,CXCL14,AGTPBP1,DAPK1,TPPP,OGDHL,SUCLA2,ANK,MGRN1,ADCY6,CELSR3,THBS2,EMILIN2,CACNA1H,ANKS1,CELF4,DSC2,AQP4,SYT7,ZFAND5,GFRA1,KCNIP2,ATP5A1,NNT,TMEM47,HADHA,ADHFE1,EPHA4,RGS2,CACNA1S,EFCAB2,CENPF,CRAT,TTC17,SORD,LRP4,STARD7,ACSS1,HADH,RIT1,PTPRD,CPT2,ABLIM2,…
1	!	0.00807	5438	258	100	0.388	0.018	TF:M00931_1	tf	7	Factor: Sp1; motif: GGGGCGGGGC; match class: 1	2	SLC25A42,AKT2,SLC4A3,SNAI3,SLC38A3,SLC41A1,SFRP5,SLC25A22,TCP11L2,ALDH1L2,DPF3,AGTPBP1,SUCLA2,ANK,MGRN1,CELSR3,THBS2,EMILIN2,CACNA1H,ANKS1,CELF4,DSC2,ZFAND5,GFRA1,NNT,TMEM47,EPHA4,EFCAB2,HADH,RIT1,PTPRD,CPT2,ABLIM2,PCDH7,ANTXR2,GBAS,RET,ERC1,MEF2A,ACADSB,GLT28D2,NR3C2,GPT2,SMARCA5,PDE4A,NEO1,SLC25A20,ARHGEF17,RASGRP2,PFKM,PANK1,HDLBP,FHOD3,COBLL1,RIMS4,SIAH2,ACAA2,APBB1,RALGAPA2,SLC20A2,CTNNA1,PP…
1	!	0.0174	8150	258	135	0.523	0.017	TF:M01837_0	tf	83	Factor: FKLF; motif: BGGGNGGVMD; match class: 0	1	SCN4A,OCRL,AGPAT3,LTBP1,SLC25A42,GSTM7,AKT2,CORIN,USP40,SLC4A3,SOD2,SLC38A3,SLC41A1,ABR,TBX5,CHD3,SFRP5,SLC25A22,TCP11L2,ALDH1L2,SLC36A2,ACSL6,MAP2K6,TMX1,DPF3,ALDH6A1,RYR2,CXCL14,AGTPBP1,SUCLA2,ANK,GRHL2,ADCY6,SLC22A3,EMILIN2,CACNA1H,ANKS1,DSC2,AQP4,SYT7,KCNIP2,ATP5A1,HADHA,ADHFE1,EPHA4,EFCAB2,CRAT,SORD,P2RY1,SIKE1,HADH,SORCS2,PCDH7,ANTXR2,RET,ERC1,ACADSB,STARD8,FGF16,GLT28D2,NR3C2,GOT2,MYLK3,HE…
1	!	0.000187	12691	258	197	0.764	0.016	TF:M07380_0	tf	79	Factor: E2F-4; motif: NTTTCSCGCC; match class: 0	1	DBH,SCN4A,OCRL,AGPAT3,LTBP1,SLC25A42,CRHR2,CORIN,USP40,ADCY9,CS,SLC38A3,SLC41A1,TBX5,CHD3,SFRP5,SLC25A22,TCP11L2,ALDH1L2,SLC36A2,ACSL6,MYOCD,MAP2K6,TMX1,DPF3,ENTPD5,ALDH6A1,RYR2,CXCL14,AGTPBP1,DAPK1,TPPP,OGDHL,SUCLA2,ANK,GRHL2,ANGPT1,ADCY6,CELSR3,MUT,CACNA1H,ANKS1,CELF4,DSC2,SYT7,ZFAND5,GFRA1,KCNIP2,APEX2,PFKFB1,ATP5A1,NNT,TMEM47,ADHFE1,ADAM23,EPHA4,RGS2,CACNA1S,EFCAB2,CENPF,KCNJ3,CRAT,TTC17,SORD…
1	!	0.0193	7396	258	125	0.484	0.017	TF:M07380_1	tf	79	Factor: E2F-4; motif: NTTTCSCGCC; match class: 1	2	SCN4A,AGPAT3,LTBP1,SLC25A42,CORIN,USP40,CHD3,SFRP5,SLC25A22,TCP11L2,ALDH1L2,ACSL6,MAP2K6,ENTPD5,ALDH6A1,RYR2,AGTPBP1,DAPK1,TPPP,OGDHL,ANK,GRHL2,ADCY6,CELSR3,CACNA1H,ANKS1,CELF4,ZFAND5,GFRA1,KCNIP2,APEX2,PFKFB1,NNT,TMEM47,ADHFE1,ADAM23,EPHA4,RGS2,CACNA1S,CRAT,LRP4,STARD7,P2RY1,PTPRD,AQP7,PCDH7,TGFBR3,ASB15,RET,ERC1,MEF2A,NR3C2,SMARCA5,HERPUD1,MMP15,ACAD8,KCNJ5,PDE4A,NEO1,ARHGEF17,RASGRP2,PFKM,TBC1…
1	!	0.0499	10053	258	157	0.609	0.016	TF:M01783_0	tf	82	Factor: SP2; motif: GGGCGGGAC; match class: 0	1	SCN4A,AGPAT3,LTBP1,SLC25A42,PLIN4,AKT2,CS,SNAI3,SOD2,RBFOX1,SLC38A3,SLC41A1,ABR,TBX5,SFRP5,SLC25A22,TCP11L2,ALDH1L2,SLC36A2,DPF3,ENTPD5,ALDH6A1,RYR2,CXCL14,AGTPBP1,DAPK1,TPPP,OGDHL,SUCLA2,ANK,MGRN1,ADCY6,CELSR3,CACNA1H,ANKS1,CELF4,DSC2,AQP4,ZFAND5,APEX2,PFKFB1,ATP5A1,NNT,TMEM47,HADHA,ADHFE1,EPHA4,RGS2,CACNA1S,CENPF,ALDH9A1,CRAT,TTC17,SORD,LRP4,STARD7,ACSS1,P2RY1,LRRC39,HADH,RIT1,DECR1,ALDOB,PTPRD…
1	!	0.000172	12952	258	200	0.775	0.015	TF:M02835_0	tf	70	Factor: Zic1; motif: NNCCCCCGGGGGGG; match class: 0	1	DBH,SCN4A,AGPAT3,LTBP1,SLC25A42,RPL3L,PLIN4,CRHR2,AKT2,CORIN,ADCY9,CS,SLC4A3,SNAI3,SOD2,RBFOX1,SLC38A3,SLC41A1,ABR,TBX5,CHD3,SFRP5,SLC25A22,TCP11L2,SLC36A2,MYOCD,ENTPD5,ALDH6A1,RYR2,CXCL14,AGTPBP1,DAPK1,TPPP,MCCC2,OGDHL,SUCLA2,ANK,GRHL2,MRPL39,ADCY6,CELSR3,SLC22A3,THBS2,EMILIN2,CELF4,DSC2,AQP4,SYT7,ZFAND5,GFRA1,KCNIP2,APEX2,PFKFB1,NNT,PHKG1,ADHFE1,ADAM23,EPHA4,RGS2,CACNA1S,EFCAB2,CENPF,ALDH9A1,KC…
1	!	0.000868	9813	258	161	0.624	0.016	TF:M02835_1	tf	70	Factor: Zic1; motif: NNCCCCCGGGGGGG; match class: 1	2	DBH,SCN4A,AGPAT3,LTBP1,PLIN4,CRHR2,AKT2,CORIN,CS,SLC4A3,SNAI3,SOD2,SLC38A3,SLC41A1,ABR,TBX5,CHD3,SFRP5,SLC25A22,TCP11L2,SLC36A2,ENTPD5,RYR2,AGTPBP1,DAPK1,TPPP,OGDHL,SUCLA2,ANK,GRHL2,ADCY6,THBS2,EMILIN2,CELF4,DSC2,AQP4,SYT7,ZFAND5,GFRA1,KCNIP2,NNT,PHKG1,ADHFE1,ADAM23,EPHA4,CACNA1S,EFCAB2,CENPF,ALDH9A1,KCNJ3,TTC17,SORD,LRP4,ACSS1,SIKE1,LRRC39,HADH,AQP7,SORCS2,ABLIM2,PCDH7,PPARGC1A,TGFBR3,ANTXR2,GBA…
1	!	0.0303	7688	258	128	0.496	0.017	TF:M07397_1	tf	76	Factor: ZBP89; motif: CCCCKCCCCCNN; match class: 1	1	SCN4A,OCRL,AGPAT3,LTBP1,SLC25A42,AKT2,CORIN,SLC4A3,SLC41A1,TBX5,CHD3,SFRP5,SLC25A22,TCP11L2,ALDH1L2,ACSL6,MAP2K6,TMX1,ENTPD5,CXCL14,AGTPBP1,DAPK1,TPPP,OGDHL,SUCLA2,GRHL2,MGRN1,ADCY6,THBS2,EMILIN2,CACNA1H,ANKS1,SYT7,ZFAND5,GFRA1,KCNIP2,NNT,PHKG1,ADAM23,EPHA4,RGS2,EFCAB2,KCNJ3,CRAT,SORD,LRP4,HADH,AQP7,CPT2,SORCS2,PCDH7,TGFBR3,ANTXR2,GBAS,ERC1,MEF2A,STARD8,FGF16,GLT28D2,NR3C2,HERPUD1,ACAD8,PDE4A,NEO…
1	!	0.0175	7765	258	130	0.504	0.017	TF:M01857_0	tf	21	Factor: AP-2alpha; motif: NGCCYSNNGSN; match class: 0	1	OCRL,AGPAT3,LTBP1,AKT2,CORIN,CS,SLC4A3,SNAI3,SLC38A3,SLC41A1,CHD3,ALDH1L2,SLC36A2,ACSL6,TMX1,DPF3,ENTPD5,RYR2,CXCL14,AGTPBP1,DAPK1,TPPP,ANK,GRHL2,MGRN1,MRPL39,ADCY6,CELSR3,SLC22A3,EMILIN2,CACNA1H,CELF4,AQP4,SYT7,ZFAND5,KCNIP2,NNT,PHKG1,ADHFE1,ADAM23,CACNA1S,CENPF,ALDH9A1,TTC17,SORD,LRP4,P2RY1,SIKE1,LRRC39,RIT1,PTPRD,ABLIM2,PPARGC1A,ASB15,ERC1,ABCC9,MEF2A,FGF16,GLT28D2,NR3C2,GPT2,MMP15,KCNJ5,PDE4A…
1	!	0.00568	8386	258	140	0.543	0.017	TF:M05541_0	tf	18	Factor: Zfp536; motif: NCGGAKG; match class: 0	1	SCN4A,OCRL,AGPAT3,LTBP1,SLC25A42,RPL3L,CRHR2,CORIN,CS,SLC4A3,SNAI3,SOD2,SLC38A3,ACSL6,MYOCD,ENTPD5,RYR2,CXCL14,AGTPBP1,DAPK1,TPPP,SUCLA2,ADCY6,EMILIN2,ANKS1,CELF4,SYT7,ZFAND5,GFRA1,KCNIP2,ATP5A1,NNT,TMEM47,ADHFE1,ADAM23,EPHA4,EFCAB2,ALDH9A1,KCNJ3,CRAT,SORD,LRP4,STARD7,ACSS1,P2RY1,RIT1,ALDOB,CPT2,SORCS2,PCDH7,PPARGC1A,GBAS,ASB15,RET,ABCC9,ACADSB,FGF16,GLT28D2,DLC1,NR3C2,SMARCA5,HERPUD1,MMP15,PDE4A…
1	!	0.00122	10349	258	167	0.647	0.016	TF:M00196_0	tf	8	Factor: Sp1; motif: NGGGGGCGGGGYN; match class: 0	1	OCRL,AGPAT3,SLC25A42,AKT2,USP40,ADCY9,CS,SLC4A3,SNAI3,SOD2,SLC38A3,SLC41A1,SFRP5,SLC25A22,TCP11L2,ALDH1L2,ACSL6,DPF3,ENTPD5,ALDH6A1,RYR2,CXCL14,AGTPBP1,TPPP,OGDHL,SUCLA2,ANK,MGRN1,ADCY6,CELSR3,THBS2,EMILIN2,CACNA1H,ANKS1,CELF4,DSC2,AQP4,SYT7,ZFAND5,GFRA1,KCNIP2,ATP5A1,NNT,TMEM47,HADHA,ADHFE1,EPHA4,RGS2,CACNA1S,EFCAB2,CENPF,CRAT,TTC17,SORD,LRP4,STARD7,ACSS1,HADH,RIT1,PTPRD,CPT2,ABLIM2,PCDH7,TGFBR3…
1	!	0.00347	5483	258	102	0.395	0.019	TF:M00196_1	tf	8	Factor: Sp1; motif: NGGGGGCGGGGYN; match class: 1	2	SLC25A42,AKT2,CS,SLC4A3,SLC38A3,SLC41A1,SFRP5,SLC25A22,TCP11L2,ALDH1L2,ALDH6A1,CXCL14,AGTPBP1,SUCLA2,ANK,MGRN1,CELSR3,EMILIN2,CACNA1H,ANKS1,CELF4,DSC2,SYT7,ZFAND5,GFRA1,NNT,TMEM47,EPHA4,RGS2,EFCAB2,LRP4,ACSS1,HADH,RIT1,PTPRD,CPT2,ABLIM2,PCDH7,ANTXR2,GBAS,RET,ERC1,MEF2A,GLT28D2,NR3C2,GPT2,SMARCA5,PDE4A,NEO1,SLC25A20,ARHGEF17,RASGRP2,PFKM,HDLBP,FHOD3,COBLL1,RIMS4,SIAH2,ACAA2,APBB1,RALGAPA2,SLC20A2,…
1	!	0.00188	8476	258	143	0.554	0.017	TF:M03807_0	tf	34	Factor: SP2; motif: GNNGGGGGCGGGGSN; match class: 0	1	SLC25A42,AKT2,USP40,ADCY9,CS,SNAI3,SOD2,SLC38A3,SLC41A1,SFRP5,SLC25A22,TCP11L2,ALDH1L2,ACSL6,DPF3,ENTPD5,ALDH6A1,AGTPBP1,TPPP,SUCLA2,MGRN1,CELSR3,EMILIN2,CACNA1H,ANKS1,CELF4,DSC2,ZFAND5,GFRA1,KCNIP2,ATP5A1,NNT,TMEM47,HADHA,ADHFE1,EPHA4,EFCAB2,CENPF,CRAT,TTC17,SORD,LRP4,STARD7,ACSS1,P2RY1,HADH,RIT1,PTPRD,CPT2,ABLIM2,PCDH7,ANTXR2,GBAS,RET,ERC1,MEF2A,ME3,FGF16,GLT28D2,NR3C2,GPT2,SMARCA5,HERPUD1,ACAD…

## Sheet: GOrilla process
GO term	Description	P-value	FDR q-value	Enrichment (N, B, n, b)	Genes
GO:0044763	single-organism cellular process	9.32E-14	1.39E-9	1.57 (19966,7874,261,162)	[+] Show genes
GO:0044699	single-organism process	1.42E-12	1.06E-8	1.45 (19966,9563,261,181)	[+] Show genes
GO:0008016	regulation of heart contraction	2.99E-11	1.49E-7	8.23 (19966,158,261,17)	[+] Show genes
GO:0044281	small molecule metabolic process	7.54E-11	2.82E-7	2.72 (19966,1408,261,50)	[+] Show genes
GO:0044710	single-organism metabolic process	1.47E-10	4.4E-7	2.09 (19966,2739,261,75)	[+] Show genes
GO:0032879	regulation of localization	1.5E-10	3.74E-7	2.16 (19966,2518,261,71)	[+] Show genes
GO:1903522	regulation of blood circulation	5.04E-10	1.08E-6	6.40 (19966,215,261,18)	[+] Show genes
GO:0006793	phosphorus metabolic process	7.64E-10	1.43E-6	2.48 (19966,1604,261,52)	[+] Show genes
GO:0061337	cardiac conduction	1.14E-9	1.89E-6	18.12 (19966,38,261,9)	[+] Show genes
GO:0002027	regulation of heart rate	1.65E-9	2.46E-6	10.43 (19966,88,261,12)	[+] Show genes
GO:0034765	regulation of ion transmembrane transport	3.91E-9	5.32E-6	4.36 (19966,404,261,23)	[+] Show genes
GO:0043269	regulation of ion transport	4.45E-9	5.55E-6	3.52 (19966,630,261,29)	[+] Show genes
GO:0065008	regulation of biological quality	5e-09	5.75E-6	1.94 (19966,2959,261,75)	[+] Show genes
GO:0006812	cation transport	6.93E-9	7.41E-6	3.36 (19966,683,261,30)	[+] Show genes
GO:0055117	regulation of cardiac muscle contraction	7.26E-9	7.24E-6	12.34 (19966,62,261,10)	[+] Show genes
GO:0051239	regulation of multicellular organismal process	7.9E-9	7.38E-6	1.98 (19966,2700,261,70)	[+] Show genes
GO:0034762	regulation of transmembrane transport	8.14E-9	7.16E-6	4.19 (19966,420,261,23)	[+] Show genes
GO:0042391	regulation of membrane potential	9.31E-9	7.74E-6	4.34 (19966,388,261,22)	[+] Show genes
GO:0090257	regulation of muscle system process	1.3E-8	1.02E-5	5.97 (19966,205,261,16)	[+] Show genes
GO:0044057	regulation of system process	1.87E-8	1.4E-5	3.86 (19966,476,261,24)	[+] Show genes
GO:0098900	regulation of action potential	3.65E-8	2.6E-5	12.52 (19966,55,261,9)	[+] Show genes
GO:0006942	regulation of striated muscle contraction	3.7E-8	2.51E-5	10.48 (19966,73,261,10)	[+] Show genes
GO:0098655	cation transmembrane transport	4.35E-8	2.83E-5	4.35 (19966,352,261,20)	[+] Show genes
GO:0035637	multicellular organismal signaling	5.91E-8	3.69E-5	11.87 (19966,58,261,9)	[+] Show genes
GO:0034220	ion transmembrane transport	7.83E-8	4.68E-5	3.70 (19966,475,261,23)	[+] Show genes
GO:0086004	regulation of cardiac muscle cell contraction	1.21E-7	6.97E-5	17.27 (19966,31,261,7)	[+] Show genes
GO:0086091	regulation of heart rate by cardiac conduction	1.53E-7	8.49E-5	16.73 (19966,32,261,7)	[+] Show genes
GO:0006796	phosphate-containing compound metabolic process	2.82E-7	1.5E-4	2.23 (19966,1542,261,45)	[+] Show genes
GO:0009987	cellular process	3.14E-7	1.62E-4	1.21 (19966,13171,261,209)	[+] Show genes
GO:0006937	regulation of muscle contraction	3.21E-7	1.6E-4	6.56 (19966,140,261,12)	[+] Show genes
GO:0030001	metal ion transport	3.41E-7	1.64E-4	3.41 (19966,516,261,23)	[+] Show genes
GO:0098662	inorganic cation transmembrane transport	3.83E-7	1.79E-4	4.17 (19966,330,261,18)	[+] Show genes
GO:0098911	regulation of ventricular cardiac muscle cell action potential	4.34E-7	1.97E-4	29.42 (19966,13,261,5)	[+] Show genes
GO:1903115	regulation of actin filament-based movement	4.43E-7	1.95E-4	14.47 (19966,37,261,7)	[+] Show genes
GO:0043436	oxoacid metabolic process	4.73E-7	2.02E-4	2.83 (19966,783,261,29)	[+] Show genes
GO:0055085	transmembrane transport	4.82E-7	0.0002	2.90 (19966,739,261,28)	[+] Show genes
GO:0051270	regulation of cellular component movement	5.6E-7	2.26E-4	2.75 (19966,835,261,30)	[+] Show genes
GO:0098660	inorganic ion transmembrane transport	5.8E-7	2.28E-4	3.87 (19966,376,261,19)	[+] Show genes
GO:0006082	organic acid metabolic process	6.62E-7	2.54E-4	2.79 (19966,796,261,29)	[+] Show genes
GO:0006811	ion transport	6.75E-7	2.53E-4	2.48 (19966,1080,261,35)	[+] Show genes
GO:0098901	regulation of cardiac muscle cell action potential	6.77E-7	2.47E-4	18.36 (19966,25,261,6)	[+] Show genes
GO:0019752	carboxylic acid metabolic process	1.18E-6	4.19E-4	2.84 (19966,728,261,27)	[+] Show genes
GO:0051049	regulation of transport	1.83E-6	6.36E-4	2.02 (19966,1815,261,48)	[+] Show genes
GO:0009719	response to endogenous stimulus	2.62E-6	8.91E-4	2.86 (19966,669,261,25)	[+] Show genes
GO:0015672	monovalent inorganic cation transport	2.62E-6	8.72E-4	4.04 (19966,303,261,16)	[+] Show genes
GO:0023051	regulation of signaling	5.19E-6	1.69E-3	1.74 (19966,2764,261,63)	[+] Show genes
GO:0003018	vascular process in circulatory system	6.45E-6	2.05E-3	4.94 (19966,186,261,12)	[+] Show genes
GO:0045823	positive regulation of heart contraction	7.8E-6	2.43E-3	12.41 (19966,37,261,6)	[+] Show genes
GO:0086010	membrane depolarization during action potential	7.8E-6	2.38E-3	12.41 (19966,37,261,6)	[+] Show genes
GO:0006790	sulfur compound metabolic process	7.84E-6	2.34E-3	4.17 (19966,257,261,14)	[+] Show genes
GO:0042221	response to chemical	7.92E-6	2.32E-3	1.84 (19966,2203,261,53)	[+] Show genes
GO:0001508	action potential	8.15E-6	2.34E-3	7.85 (19966,78,261,8)	[+] Show genes
GO:1901843	positive regulation of high voltage-gated calcium channel activity	8.75E-6	2.47E-3	57.37 (19966,4,261,3)	[+] Show genes
GO:0010646	regulation of cell communication	8.87E-6	2.46E-3	1.73 (19966,2749,261,62)	[+] Show genes
GO:0009725	response to hormone	9.42E-6	2.56E-3	3.48 (19966,374,261,17)	[+] Show genes
GO:0044237	cellular metabolic process	1.02E-5	2.73E-3	1.37 (19966,6908,261,124)	[+] Show genes
GO:0043270	positive regulation of ion transport	1.21E-5	3.17E-3	4.01 (19966,267,261,14)	[+] Show genes
GO:0043648	dicarboxylic acid metabolic process	1.3E-5	3.34E-3	7.37 (19966,83,261,8)	[+] Show genes
GO:0044282	small molecule catabolic process	1.35E-5	3.41E-3	4.25 (19966,234,261,13)	[+] Show genes
GO:0019637	organophosphate metabolic process	1.77E-5	4.42E-3	2.69 (19966,654,261,23)	[+] Show genes
GO:0055114	oxidation-reduction process	1.83E-5	4.49E-3	2.50 (19966,797,261,26)	[+] Show genes
GO:0006810	transport	1.88E-5	4.54E-3	1.63 (19966,3189,261,68)	[+] Show genes
GO:0048878	chemical homeostasis	1.92E-5	4.55E-3	2.39 (19966,897,261,28)	[+] Show genes
GO:0006732	coenzyme metabolic process	2.09E-5	4.9E-3	4.08 (19966,244,261,13)	[+] Show genes
GO:0006631	fatty acid metabolic process	2.31E-5	5.32E-3	3.78 (19966,283,261,14)	[+] Show genes
GO:0006813	potassium ion transport	2.72E-5	6.18E-3	5.13 (19966,149,261,10)	[+] Show genes
GO:0003013	circulatory system process	2.76E-5	6.17E-3	4.27 (19966,215,261,12)	[+] Show genes
GO:0007167	enzyme linked receptor protein signaling pathway	2.78E-5	6.12E-3	2.95 (19966,492,261,19)	[+] Show genes
GO:0006637	acyl-CoA metabolic process	2.96E-5	6.41E-3	7.87 (19966,68,261,7)	[+] Show genes
GO:0035383	thioester metabolic process	2.96E-5	6.32E-3	7.87 (19966,68,261,7)	[+] Show genes
GO:0019318	hexose metabolic process	3.07E-5	6.46E-3	5.69 (19966,121,261,9)	[+] Show genes
GO:0051179	localization	3.07E-5	6.38E-3	1.55 (19966,3750,261,76)	[+] Show genes
GO:0016043	cellular component organization	3.16E-5	6.48E-3	1.51 (19966,4212,261,83)	[+] Show genes
GO:0086001	cardiac muscle cell action potential	3.37E-5	6.82E-3	13.19 (19966,29,261,5)	[+] Show genes
GO:0044707	single-multicellular organism process	3.43E-5	6.84E-3	1.68 (19966,2686,261,59)	[+] Show genes
GO:0007626	locomotory behavior	3.46E-5	6.81E-3	4.17 (19966,220,261,12)	[+] Show genes
GO:0071704	organic substance metabolic process	3.47E-5	6.74E-3	1.33 (19966,7360,261,128)	[+] Show genes
GO:0055003	cardiac myofibril assembly	3.48E-5	6.67E-3	20.40 (19966,15,261,4)	[+] Show genes
GO:0044093	positive regulation of molecular function	3.79E-5	7.17E-3	2.06 (19966,1299,261,35)	[+] Show genes
GO:1901021	positive regulation of calcium ion transmembrane transporter activity	4.01E-5	7.49E-3	12.75 (19966,30,261,5)	[+] Show genes
GO:0071875	adrenergic receptor signaling pathway	4.59E-5	8.47E-3	19.12 (19966,16,261,4)	[+] Show genes
GO:0009081	branched-chain amino acid metabolic process	4.59E-5	8.37E-3	19.12 (19966,16,261,4)	[+] Show genes
GO:0032787	monocarboxylic acid metabolic process	4.65E-5	8.38E-3	3.07 (19966,424,261,17)	[+] Show genes
GO:0045913	positive regulation of carbohydrate metabolic process	4.7E-5	8.37E-3	7.34 (19966,73,261,7)	[+] Show genes
GO:0051234	establishment of localization	4.79E-5	8.43E-3	1.58 (19966,3346,261,69)	[+] Show genes
GO:0065009	regulation of molecular function	4.81E-5	8.36E-3	1.75 (19966,2231,261,51)	[+] Show genes
GO:0048518	positive regulation of biological process	5.08E-5	8.73E-3	1.43 (19966,5076,261,95)	[+] Show genes
GO:0009966	regulation of signal transduction	5.65E-5	9.61E-3	1.70 (19966,2426,261,54)	[+] Show genes
GO:1902578	single-organism localization	6.29E-5	1.06E-2	1.86 (19966,1725,261,42)	[+] Show genes
GO:0071840	cellular component organization or biogenesis	6.45E-5	1.07E-2	1.48 (19966,4294,261,83)	[+] Show genes
GO:0043951	negative regulation of cAMP-mediated signaling	7.43E-5	1.22E-2	32.78 (19966,7,261,3)	[+] Show genes
GO:0008152	metabolic process	7.49E-5	1.22E-2	1.30 (19966,7837,261,133)	[+] Show genes
GO:0016054	organic acid catabolic process	7.55E-5	1.21E-2	4.55 (19966,168,261,10)	[+] Show genes
GO:0046395	carboxylic acid catabolic process	7.55E-5	1.2E-2	4.55 (19966,168,261,10)	[+] Show genes
GO:1903524	positive regulation of blood circulation	7.83E-5	1.23E-2	6.78 (19966,79,261,7)	[+] Show genes
GO:0006091	generation of precursor metabolites and energy	8.49E-5	1.32E-2	4.10 (19966,205,261,11)	[+] Show genes
GO:0065007	biological regulation	8.74E-5	1.35E-2	1.21 (19966,11007,261,174)	[+] Show genes
GO:1902531	regulation of intracellular signal transduction	8.88E-5	1.36E-2	1.91 (19966,1523,261,38)	[+] Show genes
GO:0051899	membrane depolarization	9.78E-5	1.48E-2	8.05 (19966,57,261,6)	[+] Show genes
GO:0006461	protein complex assembly	9.87E-5	1.48E-2	2.26 (19966,882,261,26)	[+] Show genes
GO:0070838	divalent metal ion transport	1.05E-4	1.56E-2	3.72 (19966,247,261,12)	[+] Show genes
GO:0071805	potassium ion transmembrane transport	1.06E-4	1.55E-2	5.51 (19966,111,261,8)	[+] Show genes
GO:1901861	regulation of muscle tissue development	1.07E-4	1.55E-2	4.85 (19966,142,261,9)	[+] Show genes
GO:0010676	positive regulation of cellular carbohydrate metabolic process	1.08E-4	1.55E-2	7.91 (19966,58,261,6)	[+] Show genes
GO:0071804	cellular potassium ion transport	1.13E-4	1.61E-2	5.46 (19966,112,261,8)	[+] Show genes
GO:0072511	divalent inorganic cation transport	1.18E-4	1.66E-2	3.67 (19966,250,261,12)	[+] Show genes
GO:0035024	negative regulation of Rho protein signal transduction	1.43E-4	0.02	14.57 (19966,21,261,4)	[+] Show genes
GO:0051093	negative regulation of developmental process	1.44E-4	1.99E-2	2.20 (19966,903,261,26)	[+] Show genes
GO:0055080	cation homeostasis	1.46E-4	2.01E-2	2.53 (19966,605,261,20)	[+] Show genes
GO:0007169	transmembrane receptor protein tyrosine kinase signaling pathway	1.55E-4	2.11E-2	3.17 (19966,338,261,14)	[+] Show genes
GO:0009150	purine ribonucleotide metabolic process	1.65E-4	2.22E-2	3.81 (19966,221,261,11)	[+] Show genes
GO:0005996	monosaccharide metabolic process	1.71E-4	2.28E-2	4.56 (19966,151,261,9)	[+] Show genes
GO:0097090	presynaptic membrane organization	1.75E-4	2.32E-2	25.50 (19966,9,261,3)	[+] Show genes
GO:1901387	positive regulation of voltage-gated calcium channel activity	1.75E-4	2.3E-2	25.50 (19966,9,261,3)	[+] Show genes
GO:0051240	positive regulation of multicellular organismal process	1.79E-4	2.33E-2	1.84 (19966,1576,261,38)	[+] Show genes
GO:2000145	regulation of cell motility	1.79E-4	2.31E-2	2.31 (19966,762,261,23)	[+] Show genes
GO:0055065	metal ion homeostasis	1.88E-4	2.41E-2	2.64 (19966,522,261,18)	[+] Show genes
GO:0098771	inorganic ion homeostasis	2.06E-4	2.62E-2	2.46 (19966,621,261,20)	[+] Show genes
GO:0043949	regulation of cAMP-mediated signaling	2.08E-4	2.61E-2	13.30 (19966,23,261,4)	[+] Show genes
GO:0051186	cofactor metabolic process	2.08E-4	2.59E-2	3.25 (19966,306,261,13)	[+] Show genes
GO:0009259	ribonucleotide metabolic process	2.25E-4	2.78E-2	3.67 (19966,229,261,11)	[+] Show genes
GO:0030334	regulation of cell migration	2.26E-4	2.77E-2	2.32 (19966,724,261,22)	[+] Show genes
GO:0010107	potassium ion import	2.47E-4	0.03	12.75 (19966,24,261,4)	[+] Show genes
GO:0010460	positive regulation of heart rate	2.47E-4	2.98E-2	12.75 (19966,24,261,4)	[+] Show genes
GO:0014823	response to activity	2.47E-4	2.95E-2	12.75 (19966,24,261,4)	[+] Show genes
GO:0006000	fructose metabolic process	2.48E-4	2.94E-2	22.95 (19966,10,261,3)	[+] Show genes
GO:0060452	positive regulation of cardiac muscle contraction	2.48E-4	2.92E-2	22.95 (19966,10,261,3)	[+] Show genes
GO:0035556	intracellular signal transduction	2.58E-4	3.02E-2	1.99 (19966,1153,261,30)	[+] Show genes
GO:0050793	regulation of developmental process	2.67E-4	3.09E-2	1.64 (19966,2327,261,50)	[+] Show genes
GO:0006163	purine nucleotide metabolic process	2.7E-4	3.11E-2	3.60 (19966,234,261,11)	[+] Show genes
GO:0006109	regulation of carbohydrate metabolic process	2.76E-4	3.15E-2	4.28 (19966,161,261,9)	[+] Show genes
GO:0044255	cellular lipid metabolic process	2.89E-4	3.27E-2	2.28 (19966,737,261,22)	[+] Show genes
GO:0086002	cardiac muscle cell action potential involved in contraction	2.91E-4	3.27E-2	12.24 (19966,25,261,4)	[+] Show genes
GO:0042133	neurotransmitter metabolic process	2.91E-4	3.25E-2	12.24 (19966,25,261,4)	[+] Show genes
GO:0034767	positive regulation of ion transmembrane transport	2.99E-4	3.31E-2	4.74 (19966,129,261,8)	[+] Show genes
GO:0070588	calcium ion transmembrane transport	2.99E-4	3.29E-2	4.74 (19966,129,261,8)	[+] Show genes
GO:0007507	heart development	3.02E-4	3.29E-2	3.55 (19966,237,261,11)	[+] Show genes
GO:0044238	primary metabolic process	3.04E-4	3.3E-2	1.30 (19966,7023,261,119)	[+] Show genes
GO:0050790	regulation of catalytic activity	3.08E-4	3.31E-2	1.78 (19966,1678,261,39)	[+] Show genes
GO:0016310	phosphorylation	3.11E-4	3.32E-2	2.13 (19966,896,261,25)	[+] Show genes
GO:0006816	calcium ion transport	3.14E-4	3.33E-2	3.82 (19966,200,261,10)	[+] Show genes
GO:0045933	positive regulation of muscle contraction	3.25E-4	3.42E-2	8.32 (19966,46,261,5)	[+] Show genes
GO:0010033	response to organic substance	3.26E-4	3.41E-2	1.74 (19966,1801,261,41)	[+] Show genes
GO:1904062	regulation of cation transmembrane transport	3.35E-4	3.48E-2	3.28 (19966,280,261,12)	[+] Show genes
GO:0019693	ribose phosphate metabolic process	3.36E-4	3.46E-2	3.51 (19966,240,261,11)	[+] Show genes
GO:0032026	response to magnesium ion	3.37E-4	3.45E-2	20.86 (19966,11,261,3)	[+] Show genes
GO:0006105	succinate metabolic process	3.37E-4	3.43E-2	20.86 (19966,11,261,3)	[+] Show genes
GO:1901841	regulation of high voltage-gated calcium channel activity	3.37E-4	3.41E-2	20.86 (19966,11,261,3)	[+] Show genes
GO:0006084	acetyl-CoA metabolic process	3.4E-4	3.41E-2	11.77 (19966,26,261,4)	[+] Show genes
GO:0050801	ion homeostasis	3.51E-4	3.5E-2	2.36 (19966,647,261,20)	[+] Show genes
GO:0048856	anatomical structure development	3.52E-4	3.49E-2	1.52 (19966,3114,261,62)	[+] Show genes
GO:0044765	single-organism transport	3.73E-4	3.67E-2	1.79 (19966,1577,261,37)	[+] Show genes
GO:0048583	regulation of response to stimulus	3.87E-4	3.79E-2	1.52 (19966,3125,261,62)	[+] Show genes
GO:0072507	divalent inorganic cation homeostasis	4.05E-4	3.93E-2	2.76 (19966,416,261,15)	[+] Show genes
GO:0006629	lipid metabolic process	4.14E-4	0.04	2.06 (19966,967,261,26)	[+] Show genes
GO:2001259	positive regulation of cation channel activity	4.38E-4	4.2E-2	7.81 (19966,49,261,5)	[+] Show genes
GO:0043649	dicarboxylic acid catabolic process	4.45E-4	4.24E-2	19.12 (19966,12,261,3)	[+] Show genes
GO:0086012	membrane depolarization during cardiac muscle cell action potential	4.45E-4	4.21E-2	19.12 (19966,12,261,3)	[+] Show genes
GO:0009083	branched-chain amino acid catabolic process	4.45E-4	4.19E-2	19.12 (19966,12,261,3)	[+] Show genes
GO:0071822	protein complex subunit organization	4.48E-4	4.19E-2	2.05 (19966,972,261,26)	[+] Show genes
GO:0034764	positive regulation of transmembrane transport	4.49E-4	4.17E-2	4.47 (19966,137,261,8)	[+] Show genes
GO:0010675	regulation of cellular carbohydrate metabolic process	4.49E-4	4.14E-2	4.47 (19966,137,261,8)	[+] Show genes
GO:0005975	carbohydrate metabolic process	4.58E-4	4.2E-2	2.85 (19966,376,261,14)	[+] Show genes
GO:2001257	regulation of cation channel activity	4.94E-4	4.51E-2	4.40 (19966,139,261,8)	[+] Show genes
GO:0001996	positive regulation of heart rate by epinephrine-norepinephrine	5.06E-4	4.59E-2	51.00 (19966,3,261,2)	[+] Show genes
GO:0001997	positive regulation of the force of heart contraction by epinephrine-norepinephrine	5.06E-4	4.56E-2	51.00 (19966,3,261,2)	[+] Show genes
GO:0061577	calcium ion transmembrane transport via high voltage-gated calcium channel	5.06E-4	4.53E-2	51.00 (19966,3,261,2)	[+] Show genes
GO:0045163	clustering of voltage-gated potassium channels	5.06E-4	4.51E-2	51.00 (19966,3,261,2)	[+] Show genes
GO:0098912	membrane depolarization during atrial cardiac muscle cell action potential	5.06E-4	4.48E-2	51.00 (19966,3,261,2)	[+] Show genes
GO:0048769	sarcomerogenesis	5.06E-4	4.45E-2	51.00 (19966,3,261,2)	[+] Show genes
GO:1901019	regulation of calcium ion transmembrane transporter activity	5.14E-4	4.5E-2	5.96 (19966,77,261,6)	[+] Show genes
GO:0030239	myofibril assembly	5.24E-4	4.56E-2	10.55 (19966,29,261,4)	[+] Show genes
GO:0043114	regulation of vascular permeability	5.24E-4	4.53E-2	10.55 (19966,29,261,4)	[+] Show genes
GO:0032414	positive regulation of ion transmembrane transporter activity	5.51E-4	4.74E-2	5.88 (19966,78,261,6)	[+] Show genes
GO:0009790	embryo development	5.53E-4	4.73E-2	2.93 (19966,339,261,13)	[+] Show genes
GO:0051284	positive regulation of sequestering of calcium ion	5.73E-4	4.87E-2	17.65 (19966,13,261,3)	[+] Show genes
GO:0019755	one-carbon compound transport	5.73E-4	4.84E-2	17.65 (19966,13,261,3)	[+] Show genes
GO:0044723	single-organism carbohydrate metabolic process	5.85E-4	4.92E-2	3.08 (19966,298,261,12)	[+] Show genes
GO:0046058	cAMP metabolic process	5.98E-4	0.05	10.20 (19966,30,261,4)	[+] Show genes
GO:0051050	positive regulation of transport	6.43E-4	5.35E-2	2.00 (19966,996,261,26)	[+] Show genes
GO:0010243	response to organonitrogen compound	6.46E-4	5.34E-2	2.38 (19966,579,261,18)	[+] Show genes
GO:0009117	nucleotide metabolic process	6.51E-4	5.35E-2	2.88 (19966,345,261,13)	[+] Show genes
GO:0042592	homeostatic process	6.61E-4	5.4E-2	1.86 (19966,1277,261,31)	[+] Show genes
GO:0040012	regulation of locomotion	6.68E-4	5.43E-2	2.10 (19966,837,261,23)	[+] Show genes
GO:0051289	protein homotetramerization	6.74E-4	5.45E-2	5.67 (19966,81,261,6)	[+] Show genes
GO:0002026	regulation of the force of heart contraction	6.8E-4	5.47E-2	9.87 (19966,31,261,4)	[+] Show genes
GO:0015695	organic cation transport	6.8E-4	5.44E-2	9.87 (19966,31,261,4)	[+] Show genes
GO:0071880	adenylate cyclase-activating adrenergic receptor signaling pathway	7.22E-4	5.75E-2	16.39 (19966,14,261,3)	[+] Show genes
GO:0045989	positive regulation of striated muscle contraction	7.22E-4	5.72E-2	16.39 (19966,14,261,3)	[+] Show genes
GO:0006107	oxaloacetate metabolic process	7.22E-4	5.69E-2	16.39 (19966,14,261,3)	[+] Show genes
GO:0086009	membrane repolarization	7.22E-4	5.66E-2	16.39 (19966,14,261,3)	[+] Show genes
GO:0009187	cyclic nucleotide metabolic process	7.5E-4	5.84E-2	6.95 (19966,55,261,5)	[+] Show genes
GO:0006101	citrate metabolic process	7.69E-4	5.96E-2	9.56 (19966,32,261,4)	[+] Show genes
GO:1901564	organonitrogen compound metabolic process	7.89E-4	6.08E-2	1.41 (19966,4008,261,74)	[+] Show genes
GO:0055086	nucleobase-containing small molecule metabolic process	8.18E-4	6.28E-2	2.68 (19966,399,261,14)	[+] Show genes
GO:0006753	nucleoside phosphate metabolic process	8.25E-4	6.3E-2	2.81 (19966,354,261,13)	[+] Show genes
GO:1904064	positive regulation of cation transmembrane transport	8.37E-4	6.35E-2	4.62 (19966,116,261,7)	[+] Show genes
GO:0051260	protein homooligomerization	8.5E-4	6.42E-2	2.95 (19966,311,261,12)	[+] Show genes
GO:0044275	cellular carbohydrate catabolic process	8.94E-4	6.72E-2	15.30 (19966,15,261,3)	[+] Show genes
GO:0007512	adult heart development	8.94E-4	6.69E-2	15.30 (19966,15,261,3)	[+] Show genes
GO:0050789	regulation of biological process	9.11E-4	6.78E-2	1.18 (19966,10531,261,163)	[+] Show genes
GO:0032411	positive regulation of transporter activity	9.25E-4	6.85E-2	5.34 (19966,86,261,6)	[+] Show genes
GO:0065003	macromolecular complex assembly	9.46E-4	6.97E-2	1.86 (19966,1191,261,29)	[+] Show genes

## Sheet: GOrilla function
GO term	Description	P-value	FDR q-value	Enrichment (N, B, n, b)	Genes
GO:0008324	cation transmembrane transporter activity	1.1E-8	4.92E-5	3.48 (19966,616,261,28)	[+] Show genes
GO:0022843	voltage-gated cation channel activity	2.34E-8	5.24E-5	7.42 (19966,134,261,13)	[+] Show genes
GO:0022890	inorganic cation transmembrane transporter activity	9.52E-8	1.42E-4	3.54 (19966,519,261,24)	[+] Show genes
GO:0015077	monovalent inorganic cation transmembrane transporter activity	1.18E-7	1.32E-4	4.29 (19966,339,261,19)	[+] Show genes
GO:0022832	voltage-gated channel activity	1.79E-7	1.6E-4	5.73 (19966,187,261,14)	[+] Show genes
GO:0005244	voltage-gated ion channel activity	1.79E-7	1.33E-4	5.73 (19966,187,261,14)	[+] Show genes
GO:0046873	metal ion transmembrane transporter activity	1.95E-7	1.24E-4	3.80 (19966,423,261,21)	[+] Show genes
GO:0005261	cation channel activity	4.36E-7	2.43E-4	4.36 (19966,298,261,17)	[+] Show genes
GO:0022891	substrate-specific transmembrane transporter activity	5.58E-7	2.77E-4	2.69 (19966,881,261,31)	[+] Show genes
GO:0015075	ion transmembrane transporter activity	1.2E-6	5.38E-4	2.71 (19966,820,261,29)	[+] Show genes
GO:0022857	transmembrane transporter activity	1.67E-6	6.76E-4	2.51 (19966,976,261,32)	[+] Show genes
GO:0022838	substrate-specific channel activity	1.69E-6	6.31E-4	3.60 (19966,404,261,19)	[+] Show genes
GO:0043167	ion binding	2.74E-6	9.42E-4	1.50 (19966,5214,261,102)	[+] Show genes
GO:0005488	binding	2.77E-6	8.85E-4	1.22 (19966,12235,261,195)	[+] Show genes
GO:0022803	passive transmembrane transporter activity	4.8E-6	1.43E-3	3.35 (19966,434,261,19)	[+] Show genes
GO:0015267	channel activity	4.8E-6	1.34E-3	3.35 (19966,434,261,19)	[+] Show genes
GO:0022892	substrate-specific transporter activity	7.17E-6	1.89E-3	2.34 (19966,1047,261,32)	[+] Show genes
GO:0022836	gated channel activity	1.04E-5	2.58E-3	3.82 (19966,300,261,15)	[+] Show genes
GO:0051287	NAD binding	1.29E-5	3.03E-3	8.92 (19966,60,261,7)	[+] Show genes
GO:0005249	voltage-gated potassium channel activity	1.84E-5	4.1E-3	7.03 (19966,87,261,8)	[+] Show genes
GO:0005216	ion channel activity	1.85E-5	3.92E-3	3.30 (19966,394,261,17)	[+] Show genes
GO:0036094	small molecule binding	1.91E-5	3.89E-3	1.78 (19966,2273,261,53)	[+] Show genes
GO:0086007	voltage-gated calcium channel activity involved in cardiac muscle cell action potential	2.17E-5	4.21E-3	45.90 (19966,5,261,3)	[+] Show genes
GO:0005215	transporter activity	2.27E-5	4.22E-3	2.14 (19966,1214,261,34)	[+] Show genes
GO:1901265	nucleoside phosphate binding	2.51E-5	4.49E-3	1.85 (19966,1943,261,47)	[+] Show genes
GO:0000166	nucleotide binding	2.51E-5	4.32E-3	1.85 (19966,1943,261,47)	[+] Show genes
GO:0043168	anion binding	2.57E-5	4.25E-3	1.72 (19966,2538,261,57)	[+] Show genes
GO:0005267	potassium channel activity	3.49E-5	5.57E-3	5.60 (19966,123,261,9)	[+] Show genes
GO:0015079	potassium ion transmembrane transporter activity	3.82E-5	5.89E-3	4.94 (19966,155,261,10)	[+] Show genes
GO:0003824	catalytic activity	3.99E-5	5.95E-3	1.41 (19966,5528,261,102)	[+] Show genes
GO:0050662	coenzyme binding	4.07E-5	5.87E-3	4.45 (19966,189,261,11)	[+] Show genes
GO:0048037	cofactor binding	5.54E-5	7.73E-3	3.71 (19966,268,261,13)	[+] Show genes
GO:0005245	voltage-gated calcium channel activity	2.1E-4	2.85E-2	9.11 (19966,42,261,5)	[+] Show genes
GO:1905030	voltage-gated ion channel activity involved in regulation of postsynaptic membrane potential	3.4E-4	4.47E-2	11.77 (19966,26,261,4)	[+] Show genes
GO:0016829	lyase activity	3.77E-4	4.82E-2	4.10 (19966,168,261,9)	[+] Show genes
GO:0008331	high voltage-gated calcium channel activity	4.45E-4	5.52E-2	19.12 (19966,12,261,3)	[+] Show genes
GO:0005262	calcium channel activity	4.61E-4	5.57E-2	5.10 (19966,105,261,7)	[+] Show genes
GO:0016903	oxidoreductase activity, acting on the aldehyde or oxo group of donors	4.82E-4	5.66E-2	7.65 (19966,50,261,5)	[+] Show genes
GO:0004937	alpha1-adrenergic receptor activity	5.06E-4	5.8E-2	51.00 (19966,3,261,2)	[+] Show genes
GO:0086056	voltage-gated calcium channel activity involved in AV node cell action potential	5.06E-4	5.65E-2	51.00 (19966,3,261,2)	[+] Show genes
GO:0016740	transferase activity	6.38E-4	6.95E-2	1.61 (19966,2229,261,47)	[+] Show genes
GO:0005509	calcium ion binding	6.46E-4	6.87E-2	2.38 (19966,579,261,18)	[+] Show genes
GO:0032559	adenyl ribonucleotide binding	6.88E-4	7.14E-2	1.81 (19966,1395,261,33)	[+] Show genes
GO:0030554	adenyl nucleotide binding	7.67E-4	7.79E-2	1.80 (19966,1404,261,33)	[+] Show genes
GO:0097110	scaffold protein binding	9.57E-4	9.5E-2	6.59 (19966,58,261,5)	[+] Show genes

## Sheet: GOrilla component
GO term	Description	P-value	FDR q-value	Enrichment (N, B, n, b)	Genes
GO:0005739	mitochondrion	2.65E-13	4.84E-10	2.80 (19966,1612,261,59)	[+] Show genes
GO:0044464	cell part	1.35E-10	1.23E-7	1.22 (19966,14639,261,233)	[+] Show genes
GO:0030315	T-tubule	1.37E-10	8.32E-8	15.03 (19966,56,261,11)	[+] Show genes
GO:0034703	cation channel complex	1.42E-10	6.49E-8	6.92 (19966,199,261,18)	[+] Show genes
GO:0044444	cytoplasmic part	1.99E-10	7.26E-8	1.51 (19966,7492,261,148)	[+] Show genes
GO:1902495	transmembrane transporter complex	2.35E-9	7.15E-7	5.17 (19966,296,261,20)	[+] Show genes
GO:1990351	transporter complex	3.31E-9	8.65E-7	5.07 (19966,302,261,20)	[+] Show genes
GO:0034702	ion channel complex	2.09E-8	4.78E-6	5.06 (19966,272,261,18)	[+] Show genes
GO:0044459	plasma membrane part	3.25E-8	6.61E-6	2.03 (19966,2337,261,62)	[+] Show genes
GO:0005886	plasma membrane	4.57E-8	8.34E-6	1.75 (19966,3724,261,85)	[+] Show genes
GO:0097458	neuron part	5.03E-8	8.36E-6	2.34 (19966,1503,261,46)	[+] Show genes
GO:0016020	membrane	1.15E-7	1.76E-5	1.41 (19966,7833,261,144)	[+] Show genes
GO:0030425	dendrite	2.87E-7	4.03E-5	3.71 (19966,433,261,21)	[+] Show genes
GO:0008076	voltage-gated potassium channel complex	1.12E-6	1.46E-4	8.50 (19966,81,261,9)	[+] Show genes
GO:0034705	potassium channel complex	2.26E-6	2.75E-4	7.82 (19966,88,261,9)	[+] Show genes
GO:0043005	neuron projection	2.3E-6	2.62E-4	2.43 (19966,1040,261,33)	[+] Show genes
GO:0034704	calcium channel complex	3.72E-6	0.0004	10.71 (19966,50,261,7)	[+] Show genes
GO:0044429	mitochondrial part	6.19E-6	6.29E-4	2.66 (19966,749,261,26)	[+] Show genes
GO:0005743	mitochondrial inner membrane	8.19E-6	7.87E-4	3.51 (19966,370,261,17)	[+] Show genes
GO:0044297	cell body	8.82E-6	8.06E-4	2.81 (19966,626,261,23)	[+] Show genes
GO:0043025	neuronal cell body	1.08E-5	9.4E-4	2.95 (19966,545,261,21)	[+] Show genes
GO:0031966	mitochondrial membrane	1.41E-5	1.17E-3	2.99 (19966,511,261,20)	[+] Show genes
GO:0044424	intracellular part	1.89E-5	1.5E-3	1.19 (19966,12578,261,196)	[+] Show genes
GO:0019866	organelle inner membrane	2.1E-5	1.6E-3	3.27 (19966,398,261,17)	[+] Show genes
GO:0120025	plasma membrane bounded cell projection	2.24E-5	1.63E-3	1.99 (19966,1538,261,40)	[+] Show genes
GO:0044291	cell-cell contact zone	3.92E-5	2.76E-3	7.54 (19966,71,261,7)	[+] Show genes
GO:1990454	L-type voltage-gated calcium channel complex	4.29E-5	2.9E-3	38.25 (19966,6,261,3)	[+] Show genes
GO:0042995	cell projection	5.34E-5	3.48E-3	1.86 (19966,1770,261,43)	[+] Show genes
GO:0005891	voltage-gated calcium channel complex	6.46E-5	4.07E-3	11.59 (19966,33,261,5)	[+] Show genes
GO:0014704	intercalated disc	7.19E-5	4.38E-3	8.50 (19966,54,261,6)	[+] Show genes
GO:0016529	sarcoplasmic reticulum	7.99E-5	4.71E-3	8.35 (19966,55,261,6)	[+] Show genes
GO:0042383	sarcolemma	1.13E-4	6.44E-3	5.46 (19966,112,261,8)	[+] Show genes
GO:0043226	organelle	1.25E-4	6.92E-3	1.20 (19966,11383,261,178)	[+] Show genes
GO:0005911	cell-cell junction	2.09E-4	1.12E-2	2.81 (19966,435,261,16)	[+] Show genes
GO:0030054	cell junction	2.3E-4	1.2E-2	1.98 (19966,1200,261,31)	[+] Show genes
GO:0005887	integral component of plasma membrane	2.61E-4	1.33E-2	2.05 (19966,1045,261,28)	[+] Show genes
GO:0031226	intrinsic component of plasma membrane	3.21E-4	1.59E-2	1.99 (19966,1113,261,29)	[+] Show genes
GO:0098590	plasma membrane region	4.11E-4	1.97E-2	2.09 (19966,913,261,25)	[+] Show genes
GO:0045202	synapse	4.66E-4	2.18E-2	2.45 (19966,563,261,18)	[+] Show genes
GO:0044425	membrane part	5.86E-4	2.68E-2	1.29 (19966,6692,261,113)	[+] Show genes
GO:0030017	sarcomere	7.69E-4	3.43E-2	9.56 (19966,32,261,4)	[+] Show genes

## Sheet: Pscan
Jasper 2016
-950 + 50	Matrix ID	Matrix Name	P-value		-450 + 50	Matrix ID	Matrix Name	P-value
	MA0697.1	ZIC3	2.71688e-10			MA0079.2	SP1	3.98909e-12
	MA0516.1	SP2	3.19306e-10			MA0516.1	SP2	6.25503e-12
	MA0079.3	SP1	9.75914e-10			MA0697.1	ZIC3	7.97873e-12
	MA0079.2	SP1	1.37922e-09			MA0162.2	EGR1	1.66829e-11
	MA0685.1	SP4	4.4625e-09			MA0024.2	E2F1	2.08916e-11
	MA0024.2	E2F1	6.4876e-09			MA0079.3	SP1	8.64095e-11
	MA0599.1	KLF5	8.07724e-09			MA0751.1	ZIC4	1.83993e-10
	MA0741.1	KLF16	1.28914e-08			MA0696.1	ZIC1	2.41682e-10
	MA0162.2	EGR1	2.18564e-08			MA0685.1	SP4	7.75934e-10
	MA0696.1	ZIC1	2.95106e-08			MA0131.2	HINFP	4.04959e-09
	MA0003.1	TFAP2A	3.75812e-08			MA0815.1	TFAP2C(var.3)	4.15159e-09
	MA0146.1	Zfx	4.40887e-08			MA0469.1	E2F3	4.83789e-09
	MA0146.2	Zfx	4.62513e-08			MA0872.1	TFAP2A(var.3)	5.13903e-09
	MA0732.1	EGR3	6.34191e-08			MA0146.1	Zfx	5.26174e-09
	MA0637.1	CENPB	6.6046e-09			MA0146.2	Zfx	5.65972e-09
	MA0751.1	ZIC4	7.67151e-08			MA0470.1	E2F4	6.63884e-09
	MA0470.1	E2F4	7.84627e-08			MA0741.1	KLF16	6.9053e-09
